# Supplementary material for: The impact of the glucagon‐like peptide 1 receptor agonist liraglutide on the streptozotocin‐induced diabetic mouse kidney proteome
Source: Physiol Rep. 2019 Feb 25;7(4):e13994. doi: 10.14814/phy2.13994 (PMC6389751; doi:10.14814/phy2.13994)
Supplement: Supplementary file 1 — Table S1. HbA1c (end‐point), blood glucose (BG), and raw peptide data from Progenesis software including peptide information. Table S2. Transition list for SRM. RT, retention time. Table S3. Unchanged protein abundances. Table S4. SIMCA statistics. Table S5. Protein with significant levels in the targeted MS analysis. Table S6. Peptides used in the protein identification Table S7. Guide to Proteome Exchange sample names. Figure S1. (A) Albumin excretion rate, AER. (B) Kidney weight, right kidney. (C) Kidney weight per body weight. Kidney weight/body weight was higher in the two STZ mouse groups most likely because their body weights were decreased following STZ treatment compared to the healthy control group. The data is shown with mean and SD and statistical analyses were calculated using one‐way ANOVA with Tukey post hoc test for multiple comparisons. P<0.05 is considered significant. [file PHY2-7-e13994-s001.xlsx]

## Sheet: Table S1
Supplementary Table S1. HbA1c (end-point), blood glucose (BG) and raw peptide data from Progenesis software including peptide information													BG=blood glucose	Group	STZ vehicle	STZ vehicle	STZ vehicle	STZ vehicle	STZ vehicle	STZ vehicle	STZ liraglutide	STZ liraglutide	STZ liraglutide	STZ liraglutide	STZ liraglutide	STZ liraglutide	Healthy control	Healthy control	Healthy control	Healthy control	Healthy control	Healthy control
													HbA1c End	10-02-2014	8.1	7.8	7.5	7.6	7.3	7.3	7	7.1	6.3	6	7.6	7.1	3.6	3.7	3.7	3.8	4	3.7
													BG date 1	27-01-2014	32.65	31.2	27.43	32.63	25.63	24.42	25.68	32.98	23.68	20.12	24.23	18.83	6.29	6.65	5.77	5.08	4.33	4.8
													BG date 2	03-02-2014	35.11	38.36	29.29	28.96	28.42	28.41	26.01	33.98	18.75	18.32	22.42	23.06	5.91	6.61	6.16	5.88	5.95	6.13
													BG date 3 (end)	10-02-2014	36.33	32.43	34.33	38.01	28.75	30.27	23.53	48.11	25.67	17.67	21.29	20.32	10.08	12.23	11.13	5.39	5.5	7.07
														BG Average 3 last	34.6967	33.9967	30.35	33.2	27.6	27.7	25.0733	38.3567	22.7	18.7033	22.6467	20.7367	7.42667	8.49667	7.68667	5.45	5.26	6
#	Retention time (min)	Charge	m/z	Measured mass	Mass error (u)	Mass error (ppm)	Score	Sequence	Modifications	Accession	All accessions (for this sequence)	Grouped accessions (for this sequence)	Shared accessions (for this sequence)	Description	STZ_15_NG_200dil_01	STZ_20_NG_200dil_01	STZ_24_NG_200dil_01	STZ_27_NG_200dil_01	STZ_30_NG_200dil_01	STZ_32_NG_200dil_01	STZ_35_NG_200dil_01	STZ_37_NG_200dil_01	STZ_43_NG_200dil_01	STZ_44_NG_200dil_01	STZ_46_NG_200dil_01	STZ_51_NG_200dil_01	STZ_3_NG_200dil_01	STZ_4_NG_200dil_01	STZ_6_NG_200dil_01_140513153846	STZ_9_NG_200dil_01	STZ_10_NG_200dil_01_140513182729	STZ_12_NG_200dil_01
290	44.1083	2	634.331	1266.65	0.00217791	1.71943	74.79	AEGPEVDVNLPK		E9Q616	E9Q616;Q61484;A0JLR7;Q6UL10;A0PJF4	Q61484;A0JLR7;Q6UL10;A0PJF4		E9Q616_MOUSE Protein Ahnak OS=Mus musculus GN=Ahnak PE=2 SV=1	1.32167e+06	2.39388e+06	2.19166e+06	2.55616e+06	1.75996e+06	1.50694e+06	2.02204e+06	2.09598e+06	2.17097e+06	2.27309e+06	2.49119e+06	2.74835e+06	1.12092e+06	1.12543e+06	1.06553e+06	1.04851e+06	1.34959e+06	1.34976e+06
642	26.1634	2	451.236	900.458	0.00233571	2.59392	53.59	ADIDVSGPK		E9Q616	E9Q616;Q61484;Q8BKS2;A0JLR7;Q6UL10;A0PJF4	Q61484;Q8BKS2;A0JLR7;Q6UL10;A0PJF4		E9Q616_MOUSE Protein Ahnak OS=Mus musculus GN=Ahnak PE=2 SV=1	359976	1.05773e+06	375738	487337	554678	305793	438125	330653	582061	591950	634082	442804	244700	401376	418821	331335	699789	317116
797	58.4881	2	848.428	1694.84	0.00438654	2.58818	62.93	VDIDVPDVNIEGPDAK		E9Q616	E9Q616;Q61484;A0JLR7;Q6UL10;A0PJF4	Q61484;A0JLR7;Q6UL10;A0PJF4		E9Q616_MOUSE Protein Ahnak OS=Mus musculus GN=Ahnak PE=2 SV=1	2.69404e+06	5.08675e+06	3.10073e+06	4.52921e+06	3.75914e+06	186698	4.3408e+06	3.84551e+06	5.45052e+06	5.91943e+06	5.63511e+06	5.96988e+06	1.72091e+06	1.13693e+06	1.32212e+06	1.3035e+06	1.87075e+06	2.38322e+06
831	32.542	2	415.2	828.386	0.0015201	1.83502	37.73	FSMPGFK	[3] Oxidation (M)	E9Q616	E9Q616;Q61484;Q8BKS2;A0JLR7;Q6UL10;A0PJF4	Q61484;Q8BKS2;A0JLR7;Q6UL10;A0PJF4		E9Q616_MOUSE Protein Ahnak OS=Mus musculus GN=Ahnak PE=2 SV=1	66684.9	976302	564857	605810	533524	449245	648768	535868	665039	811526	502832	622873	165917	131414	573138	241345	314978	384815
865	31.8802	2	415.2	828.385	0.00132742	1.60242	35.75	FSMPGFK	[3] Oxidation (M)	E9Q616	E9Q616;Q61484;Q8BKS2;A0JLR7;Q6UL10;A0PJF4	Q61484;Q8BKS2;A0JLR7;Q6UL10;A0PJF4		E9Q616_MOUSE Protein Ahnak OS=Mus musculus GN=Ahnak PE=2 SV=1	618590	634252	312303	381341	386602	361999	387535	400346	417420	509660	325410	424827	130010	259371	541.83	371827	234281	248151
855	22.286	3	402.214	1203.62	0.00255943	2.12645	35.69	VKGDMDVTVPK	[5] Oxidation (M)	E9Q616	E9Q616;Q61484;Q6UL10	Q61484;Q6UL10		E9Q616_MOUSE Protein Ahnak OS=Mus musculus GN=Ahnak PE=2 SV=1	288665	605733	272707	474808	354858	168041	369916	421040	454633	528201	386725	394598	2342.99	277092	2893.24	272134	336938	254298
878	60.4684	4	514.76	2055.01	0.0026995	1.31362	51.41	VDIDVPDVDVHGPDWHLK		E9Q616	E9Q616;A0JLR7;Q6UL10;A0PJF4	A0JLR7;Q6UL10;A0PJF4		E9Q616_MOUSE Protein Ahnak OS=Mus musculus GN=Ahnak PE=2 SV=1	615121	1.43104e+06	578161	1.44428e+06	800632	246476	918223	744732	1.08652e+06	1.84107e+06	1.06952e+06	839284	579696	580690	435177	503822	489600	883006
1954	60.4684	3	686.011	2055.01	0.0037268	1.81352	55.92	VDIDVPDVDVHGPDWHLK		E9Q616	E9Q616;A0JLR7;Q6UL10;A0PJF4	A0JLR7;Q6UL10;A0PJF4		E9Q616_MOUSE Protein Ahnak OS=Mus musculus GN=Ahnak PE=2 SV=1	485918	1.09801e+06	389982	821473	677087	126863	601032	682706	807724	1.214e+06	797564	724806	409060	415456	168813	316732	402950	488192
941	33.4502	2	578.833	1155.65	0.00152318	1.31802	65.67	VKGDVDVTVPK		E9Q616	E9Q616			E9Q616_MOUSE Protein Ahnak OS=Mus musculus GN=Ahnak PE=2 SV=1	538552	1.28979e+06	867165	913145	734909	566450	575008	890974	1.1755e+06	997918	1.07805e+06	1.06988e+06	559189	357109	635565	366454	754910	766447
941	33.4502	2	578.833	1155.65	0.00162318	1.40456	89.72	VKGDVDVSLPK		E9Q616	E9Q616;Q61484;A0JLR7;Q6UL10;A0PJF4	Q61484;A0JLR7;Q6UL10;A0PJF4		E9Q616_MOUSE Protein Ahnak OS=Mus musculus GN=Ahnak PE=2 SV=1	538552	1.28979e+06	867165	913145	734909	566450	575008	890974	1.1755e+06	997918	1.07805e+06	1.06988e+06	559189	357109	635565	366454	754910	766447
1050	43.9006	2	627.324	1252.63	0.00320477	2.55843	60.68	GEGPEVDVNLPK		E9Q616	E9Q616;Q8BKS2;A0JLR7;Q6UL10;A0PJF4	Q8BKS2;A0JLR7;Q6UL10;A0PJF4		E9Q616_MOUSE Protein Ahnak OS=Mus musculus GN=Ahnak PE=2 SV=1	302367	572412	654612	577776	390084	549243	557453	497998	400198	484094	447179	618612	257229	206511	192048	213932	320320	327863
1212	22.3641	3	404.857	1211.55	0.00268448	2.21574	39.44	FKMPDMHFK	[3] Oxidation (M)|[6] Oxidation (M)	E9Q616	E9Q616;Q61484;Q6UL10	Q61484;Q6UL10		E9Q616_MOUSE Protein Ahnak OS=Mus musculus GN=Ahnak PE=2 SV=1	410867	808381	313375	567274	594926	188352	385137	583037	948485	952223	525737	526804	141316	322932	518985	445518	504159	418509
1233	43.1617	3	428.561	1282.66	0.00245185	1.91153	40.68	ISMPDVDLHIK	[3] Oxidation (M)	E9Q616	E9Q616;Q61484;Q6UL10	Q61484;Q6UL10		E9Q616_MOUSE Protein Ahnak OS=Mus musculus GN=Ahnak PE=2 SV=1	2888.25	91554	308161	427565	194813	591659	329119	237711	266660	362831	216770	281727	94031.5	21789.7	261064	111991	293279	207874
2195	42.8444	3	428.561	1282.66	0.00216964	1.69152	48.98	ISMPDVDLHIK	[3] Oxidation (M)	E9Q616	E9Q616;Q61484;Q6UL10	Q61484;Q6UL10		E9Q616_MOUSE Protein Ahnak OS=Mus musculus GN=Ahnak PE=2 SV=1	219186	654718	297669	275792	236474	85011.5	337708	239252	301998	321841	187217	308206	51738	211837	74791.3	140495	77535.9	177533
8003	42.7651	2	642.338	1282.66	0.00315398	2.45894	58.9	ISMPDVDLHIK	[3] Oxidation (M)	E9Q616	E9Q616;Q61484;Q6UL10	Q61484;Q6UL10		E9Q616_MOUSE Protein Ahnak OS=Mus musculus GN=Ahnak PE=2 SV=1	155890	409132	213377	364884	287964	146651	365776	229495	368958	407931	278134	248444	85187.2	124372	112503	105226	220581	162635
1269	48.8561	3	485.609	1453.81	0.00243247	1.67318	46.53	VEGEIKVPEVDIK		E9Q616	E9Q616;A0JLR7;Q6UL10;A0PJF4	A0JLR7;Q6UL10;A0PJF4		E9Q616_MOUSE Protein Ahnak OS=Mus musculus GN=Ahnak PE=2 SV=1	771380	953957	788420	814425	532738	418143	652985	492951	691734	775443	580654	711005	457183	411556	301872	488337	515731	482386
5828	48.8561	2	727.91	1453.81	0.00256805	1.76644	60.47	VEGEIKVPEVDIK		E9Q616	E9Q616;A0JLR7;Q6UL10;A0PJF4	A0JLR7;Q6UL10;A0PJF4		E9Q616_MOUSE Protein Ahnak OS=Mus musculus GN=Ahnak PE=2 SV=1	252726	317768	186912	239105	180837	84026.9	164453	210937	209201	279358	213366	263491	105039	70221	59924.3	85065.7	115788	102385
1427	48.2672	3	519.617	1555.83	0.00265797	1.7084	40.21	ISMPDIDLNLKGPK	[3] Oxidation (M)	E9Q616	E9Q616;A0JLR7;Q6UL10;A0PJF4	A0JLR7;Q6UL10;A0PJF4		E9Q616_MOUSE Protein Ahnak OS=Mus musculus GN=Ahnak PE=2 SV=1	373655	599240	212021	616187	460696	263895	346910	356896	742354	942650	438671	449899	150899	444057	627531	377118	451098	378714
1572	47.7525	3	519.617	1555.83	0.00235384	1.51292	44.21	ISMPDIDLNLKGPK	[3] Oxidation (M)	E9Q616	E9Q616;A0JLR7;Q6UL10;A0PJF4	A0JLR7;Q6UL10;A0PJF4		E9Q616_MOUSE Protein Ahnak OS=Mus musculus GN=Ahnak PE=2 SV=1	413733	597167	210439	517786	362815	88521.1	260574	288183	592230	757432	563269	405966	92539.8	219447	145623	235116	242767	227132
1930	52.272	3	688.676	2063.01	0.003833	1.85797	46.61	FSMPGFKGEGPEVDVNLPK	[3] Oxidation (M)	E9Q616	E9Q616;Q8BKS2;A0JLR7;Q6UL10;A0PJF4	Q8BKS2;A0JLR7;Q6UL10;A0PJF4		E9Q616_MOUSE Protein Ahnak OS=Mus musculus GN=Ahnak PE=2 SV=1	554919	781891	405033	1.06098e+06	801523	277649	518404	629851	1.31378e+06	1.7675e+06	1.00626e+06	811182	222473	374928	604672	495127	724161	682271
1971	43.2696	2	606.815	1211.62	0.00171161	1.41267	60.16	VDINAPDVDVR		E9Q616	E9Q616			E9Q616_MOUSE Protein Ahnak OS=Mus musculus GN=Ahnak PE=2 SV=1	224029	506188	373254	470435	276229	221821	371826	384802	390289	386265	412197	488151	175356	129253	148928	134410	280568	225725
2548	24.5267	2	450.743	899.472	0.000669488	0.744312	55.57	ANIDVSGPK		E9Q616	E9Q616;Q61484;A0JLR7;Q6UL10;A0PJF4	Q61484;A0JLR7;Q6UL10;A0PJF4		E9Q616_MOUSE Protein Ahnak OS=Mus musculus GN=Ahnak PE=2 SV=1	97701.8	343991	261884	192423	122502	228757	217744	119335	401644	306532	83276.5	183495	124076	100211	548564	217379	284056	218046
2804	56.7966	3	499.284	1494.83	0.000728128	0.487098	31.34	VSLPDVDLDLKGPK		E9Q616	E9Q616;Q61484;Q6UL10	Q61484;Q6UL10		E9Q616_MOUSE Protein Ahnak OS=Mus musculus GN=Ahnak PE=2 SV=1	100080	139995	78422.5	208253	113219	28740.2	89170.8	94605.4	200247	222079	218310	168558	75733.5	127399	77184	68803.5	85588.5	121951
2883	45.4128	2	613.818	1225.62	0.0018032	1.47125	69.29	GEGPEVDVSLPK		E9Q616	E9Q616;A0JLR7;A0PJF4	A0JLR7;A0PJF4		E9Q616_MOUSE Protein Ahnak OS=Mus musculus GN=Ahnak PE=2 SV=1	197476	287297	318056	246432	152949	227845	228314	201660	191354	219855	181956	260485	97261.9	67268.7	60572.8	94107.3	95499.5	125522
3125	18.2114	4	481.735	1922.91	-0.0050028	-2.60167	26.53	VKGDMDVTMPKIEGEMK	[5] Oxidation (M)	E9Q616	E9Q616			E9Q616_MOUSE Protein Ahnak OS=Mus musculus GN=Ahnak PE=2 SV=1	19485	135897	129492	477209	18012.9	486.083	26420.4	494836	515977	123103	431838	644614	22647.6	74077.2	29363.7	15878	41742.4	30519.1
3160	55.5977	3	773.747	2318.22	0.00632026	2.72635	60.72	IKGDVPSVGLEGPNIDLQGPEGK		E9Q616	E9Q616;Q6UIL4;Q8VDN3;Q8BKS2;A0PJF4	Q6UIL4;Q8VDN3;Q8BKS2;A0PJF4		E9Q616_MOUSE Protein Ahnak OS=Mus musculus GN=Ahnak PE=2 SV=1	226271	361349	263713	373217	242982	100452	263352	245252	376462	442097	394360	350549	128679	158606	148862	137342	199517	302265
3197	45.3861	2	605.82	1209.63	0.00180192	1.48965	73.75	AEGPDVAVDLPK		E9Q616	E9Q616;A0JLR7	A0JLR7		E9Q616_MOUSE Protein Ahnak OS=Mus musculus GN=Ahnak PE=2 SV=1	151927	234099	218268	208276	136317	134142	166629	840750	190639	219599	177770	228833	96681.9	63012.1	39799.2	83149.4	98101.5	106507
3216	45.2775	3	559.282	1674.83	0.00377226	2.25234	35.96	LDVNAPDIDVHGPEGK		E9Q616	E9Q616;A0JLR7	A0JLR7		E9Q616_MOUSE Protein Ahnak OS=Mus musculus GN=Ahnak PE=2 SV=1	161279	253339	201882	222596	168753	108837	164696	164199	239621	274373	208702	250840	84891.7	76104.9	126911	120026	136789	153298
3258	22.6509	2	557.81	1113.6	0.00152106	1.36589	61.22	VKGDVDISGPK		E9Q616	E9Q616;A0JLR7	A0JLR7		E9Q616_MOUSE Protein Ahnak OS=Mus musculus GN=Ahnak PE=2 SV=1	123236	153023	138328	121448	131272	76811.1	97682.7	143496	177507	140864	164755	184077	104191	76416.3	104859	83469.3	153213	107810
3472	57.8631	3	673.337	2016.99	-0.00117844	-0.584257	44.05	VDINAPDVDVQGPDWHLK		E9Q616	E9Q616;A0JLR7	A0JLR7		E9Q616_MOUSE Protein Ahnak OS=Mus musculus GN=Ahnak PE=2 SV=1	633272	807413	310025	447658	712430	300570	1.08173e+06	597967	554669	481127	440007	277381	351188	833269	1.24984e+06	1.07874e+06	725806	854088
3523	53.2298	3	679.673	2036	0.00400037	1.96483	56.65	FSMPGFKGEGPEVDVSLPK	[3] Oxidation (M)	E9Q616	E9Q616;A0JLR7;A0PJF4	A0JLR7;A0PJF4		E9Q616_MOUSE Protein Ahnak OS=Mus musculus GN=Ahnak PE=2 SV=1	296529	459354	337320	577204	459762	206089	268833	332247	687265	940951	567154	446432	116351	205203	327042	290554	360685	438599
3772	51.1413	2	407.203	812.391	0.00155288	1.91149	29.69	FSMPGFK		E9Q616	E9Q616;Q61484;Q8BKS2;A0JLR7;Q6UL10;A0PJF4	Q61484;Q8BKS2;A0JLR7;Q6UL10;A0PJF4		E9Q616_MOUSE Protein Ahnak OS=Mus musculus GN=Ahnak PE=2 SV=1	57972.7	29763.1	229897	266096	42232.4	94748.5	72620.5	151506	50884.8	46775.8	329817	313228	300951	66843	16597.8	16378.1	97642.1	161079
3930	52.6879	2	827.914	1653.81	0.0027856	1.68436	53.04	VDIEAPDVSIEGPEGK		E9Q616	E9Q616;Q61484;Q6UL10	Q61484;Q6UL10		E9Q616_MOUSE Protein Ahnak OS=Mus musculus GN=Ahnak PE=2 SV=1	229604	244713	201684	294786	198743	49766.4	253695	354762	357465	333061	323526	396895	116356	83869.6	1113.29	125629	181189	196671
3984	37.8785	2	472.259	942.504	0.00200268	2.12485	63.62	ADVDISVPK		E9Q616	E9Q616;Q61484;Q6UL10	Q61484;Q6UL10		E9Q616_MOUSE Protein Ahnak OS=Mus musculus GN=Ahnak PE=2 SV=1	156339	110730	56303.4	152088	73981.3	31608	70293.6	90103	116463	117893	149264	122477	45372.2	151123	48736.2	47125.8	88216	55068
4326	47.6457	3	433.233	1296.68	0.00315049	2.42967	50.54	ISMPDIDLHLK	[3] Oxidation (M)	E9Q616	E9Q616			E9Q616_MOUSE Protein Ahnak OS=Mus musculus GN=Ahnak PE=2 SV=1	97779.6	152979	87712	121831	77780.4	101256	91020	75384.2	122805	164717	91583.7	102594	9843.59	40889.2	68539.1	46561.8	73559.6	67430.2
4344	59.442	3	514.286	1539.84	0.00266575	1.7312	32.78	ISMPDIDLNLKGPK		E9Q616	E9Q616;A0JLR7;Q6UL10;A0PJF4	A0JLR7;Q6UL10;A0PJF4		E9Q616_MOUSE Protein Ahnak OS=Mus musculus GN=Ahnak PE=2 SV=1	25208.6	28359	119303	224853	47459.3	48282.4	72536.2	146785	66154.8	60636.8	414940	270440	323586	147746	25782	23116.2	105997	147537
4352	34.0562	2	465.251	928.488	0.00174378	1.87808	37.19	VDLDVSGPK		E9Q616	E9Q616			E9Q616_MOUSE Protein Ahnak OS=Mus musculus GN=Ahnak PE=2 SV=1	43705.1	95180	72280.1	107895	59540.1	51391.4	59497.1	72454.8	90448	84976.1	99662.4	95953.8	67916	58196.7	55757.9	43888.9	80950.3	82092.9
4396	53.6891	3	578.957	1733.85	0.00320291	1.84728	50.34	LDIDTPDIDIHGPEGK		E9Q616	E9Q616;A0PJF4	A0PJF4		E9Q616_MOUSE Protein Ahnak OS=Mus musculus GN=Ahnak PE=2 SV=1	79601.8	246076	150728	150156	185765	27894.2	67213.4	148568	59306.9	30163.5	278900	67845.8	97259.1	62402.6	76375.2	80135.7	155045	107884
4452	30.87	2	507.777	1013.54	0.00103728	1.02343	26.97	VQTPEVDVK		E9Q616	E9Q616;A0JLR7	A0JLR7		E9Q616_MOUSE Protein Ahnak OS=Mus musculus GN=Ahnak PE=2 SV=1	95416.6	170311	129356	110699	89858.7	69791	112564	117571	143532	160057	151056	135241	67734.5	63434.4	133009	74857.8	138586	76892.8
4651	54.6518	4	500.753	1998.98	0.00448175	2.24202	50.71	VDISAPDVDVHGPDWHLK		E9Q616	E9Q616;A0PJF4	A0PJF4		E9Q616_MOUSE Protein Ahnak OS=Mus musculus GN=Ahnak PE=2 SV=1	52924.4	120289	40115.1	138479	53976.7	60642.6	92014.7	80187.4	77483.1	147393	80914.9	63934.7	30434.1	31620.7	48797.9	22787.1	40996	96335.8
4728	25.9826	2	494.251	986.488	0.00224321	2.27394	38.98	GPQVCGELK		E9Q616	E9Q616;Q8CGE7;Q6UIL4;Q8VDN3;Q8BKS2;A0PJF4	Q8CGE7;Q6UIL4;Q8VDN3;Q8BKS2;A0PJF4		E9Q616_MOUSE Protein Ahnak OS=Mus musculus GN=Ahnak PE=2 SV=1	60395.5	155821	86875.4	122620	95547.2	60436.5	93788.6	90009.3	87107.5	107190	87299.3	99844.2	17265.7	75621.3	37879	66704.3	110316	73650.7
4795	48.8014	3	492.945	1475.81	0.00273382	1.85242	29.03	GSGLGLHGAVPDIGVK		E9Q616	E9Q616;Q8CGE7;Q6UIL4;Q8VDN3;Q8BKS2;A0PJF4	Q8CGE7;Q6UIL4;Q8VDN3;Q8BKS2;A0PJF4		E9Q616_MOUSE Protein Ahnak OS=Mus musculus GN=Ahnak PE=2 SV=1	92868	103828	164557	157360	96220	82554.7	100495	86757.4	136426	174058	131539	148134	63933.9	54531	57366.2	57198.2	101703	74894.2
4956	48.2948	3	476.265	1425.77	0.0023053	1.61688	40.82	AEGEIKVPDVELK		E9Q616	E9Q616;Q61484;Q6UL10	Q61484;Q6UL10		E9Q616_MOUSE Protein Ahnak OS=Mus musculus GN=Ahnak PE=2 SV=1	82982.2	96904.4	66450.2	155193	77455.9	50345.1	85660.2	86937.3	137845	152383	166929	153592	56613.8	82894	81564	65090.9	124482	84790.9
5061	30.9471	3	442.267	1323.78	0.00213649	1.61393	59.2	LKKPDVDITAPK		E9Q616	E9Q616;A0JLR7	A0JLR7		E9Q616_MOUSE Protein Ahnak OS=Mus musculus GN=Ahnak PE=2 SV=1	96458.1	188883	123457	147362	86240.6	87309	93434.4	130214	213868	177521	229908	157544	116666	89257.2	124327	104476	176739	111445
5067	52.4118	2	962.488	1922.96	0.00335125	1.74276	116.56	VQANLDTPDINIEGPEAK		E9Q616	E9Q616;Q8VDN3;Q8BKS2;Q6UL10;A0PJF4	Q8VDN3;Q8BKS2;Q6UL10;A0PJF4		E9Q616_MOUSE Protein Ahnak OS=Mus musculus GN=Ahnak PE=2 SV=1	169945	284795	165407	282437	237376	56936.6	227717	258417	353078	458709	372733	343141	126368	79630.3	65907.5	81282.8	165855	152974
5112	23.9775	2	602.816	1203.62	0.000701074	0.582473	32.41	VKGDVDMSLPK	[7] Oxidation (M)	E9Q616	E9Q616;A0JLR7	A0JLR7		E9Q616_MOUSE Protein Ahnak OS=Mus musculus GN=Ahnak PE=2 SV=1	126502	229047	179936	59833.5	168883	138201	140062	89056.6	266810	219750	106652	86749.9	102447	105579	399115	163392	237124	177566
5274	42.2302	2	699.368	1396.72	0.00221703	1.58731	67.62	VDINAPEVEVQGK		E9Q616	E9Q616;A0JLR7	A0JLR7		E9Q616_MOUSE Protein Ahnak OS=Mus musculus GN=Ahnak PE=2 SV=1	106850	275104	179634	271958	171756	93792	163825	201435	260300	258404	218022	262640	113842	116262	103197	99323.9	124924	128430
5299	47.7787	2	552.29	1102.56	-0.00121225	-1.09948	29.01	EVGVDVNFPK		E9Q616	E9Q616;Q8CGE7;Q6UIL4;Q8VDN3;Q8BKS2;A0PJF4	Q8CGE7;Q6UIL4;Q8VDN3;Q8BKS2;A0PJF4		E9Q616_MOUSE Protein Ahnak OS=Mus musculus GN=Ahnak PE=2 SV=1	75246.8	93031.8	95444.2	104108	62373.6	63936.2	75691.8	65302.3	78221	85259.9	92090.1	93197.9	140097	47893	26574	34221.8	88031	75403.8
5323	45.1711	3	579.666	1735.98	0.00312265	1.79879	61.11	VEGEIKVPEVDIKGPK		E9Q616	E9Q616;A0JLR7;Q6UL10;A0PJF4	A0JLR7;Q6UL10;A0PJF4		E9Q616_MOUSE Protein Ahnak OS=Mus musculus GN=Ahnak PE=2 SV=1	78917.4	145271	60757.8	197915	168582	11093.8	24406.8	93759.5	282029	273332	273246	166230	98380.1	112767	165509	105013	176610	137220
5405	44.3847	2	485.754	969.493	0.00115132	1.18755	44.31	FGTFGGLGSK		E9Q616	E9Q616;Q8CGE7;Q6UIL4;Q8VDN3	Q8CGE7;Q6UIL4;Q8VDN3		E9Q616_MOUSE Protein Ahnak OS=Mus musculus GN=Ahnak PE=2 SV=1	24516.1	63085.2	88027	76085.6	50154.8	63754.9	58341.1	54220.3	76240.6	86202.8	76231.8	76009.1	27190.9	30159.6	44924.2	28614.1	66299.4	46923.9
5425	55.3469	3	423.23	1266.67	0.00282841	2.23296	47.92	ISMPDVDLHIK		E9Q616	E9Q616;Q61484;Q6UL10	Q61484;Q6UL10		E9Q616_MOUSE Protein Ahnak OS=Mus musculus GN=Ahnak PE=2 SV=1	22497.8	24054.7	127767	129589	11203.2	51289.2	47333.2	72011.9	25753.7	19593.6	181758	162873	171299	1679.46	4391.45	0	39868.4	101271
5613	51.4423	2	647.822	1293.63	0.00126465	0.977601	35.34	ISMPDVDFNLK	[3] Oxidation (M)	E9Q616	E9Q616			E9Q616_MOUSE Protein Ahnak OS=Mus musculus GN=Ahnak PE=2 SV=1	111825	216632	175778	201376	172154	93008.9	217536	162342	206509	239944	246407	226220	74402.3	61598.3	66855	71693.2	184405	138723
5704	36.7511	2	602.798	1203.58	0.00131188	1.08998	50.96	VSGPDLDMNLK	[8] Oxidation (M)	E9Q616	E9Q616;Q8CGE7;Q6UIL4;Q8VDN3;Q8BKS2;A0PJF4	Q8CGE7;Q6UIL4;Q8VDN3;Q8BKS2;A0PJF4		E9Q616_MOUSE Protein Ahnak OS=Mus musculus GN=Ahnak PE=2 SV=1	71225.7	130557	88122.7	82535.7	39183.1	57384.5	69497	69161.9	132949	46431.2	83238.7	117928	28249.7	48686.6	38246.6	53663.5	88782.2	61354.6
6131	60.9835	2	834.428	1666.84	0.00067866	0.407154	84.24	LDISAPDLNLEGPEGK		E9Q616	E9Q616;Q61484;Q6UL10	Q61484;Q6UL10		E9Q616_MOUSE Protein Ahnak OS=Mus musculus GN=Ahnak PE=2 SV=1	264267	477043	271638	335367	286997	118369	595977	317370	464760	461884	479793	440986	119638	128646	131804	113654	124304	139837
6222	30.6317	2	439.225	876.435	0.00127979	1.46023	29.18	GAFDGSVPK		E9Q616	E9Q616;Q8VDN3;Q8BKS2;Q6UL10;A0PJF4	Q8VDN3;Q8BKS2;Q6UL10;A0PJF4		E9Q616_MOUSE Protein Ahnak OS=Mus musculus GN=Ahnak PE=2 SV=1	29833.9	74363.2	41886.1	47087.4	35708	30774.2	44900.8	29094.7	43947.8	46044.1	47048.1	46431.9	27503.5	18882	40761.8	26334.6	50434.7	29737.8
6560	48.995	3	705.317	2112.93	0.00416996	1.97355	59.21	MDINAPDMDVQGPDWHLK	[1] Oxidation (M)|[8] Oxidation (M)	E9Q616	E9Q616;Q61484;A0JLR7;Q6UL10	Q61484;A0JLR7;Q6UL10		E9Q616_MOUSE Protein Ahnak OS=Mus musculus GN=Ahnak PE=2 SV=1	248884	370583	97421.9	240534	206229	78271.9	265773	199498	196888	479917	153776	138340	17351.5	51890.4	100178	107410	116835	94339.2
6669	48.0249	4	457.732	1826.9	0.00365103	1.99849	26.53	VEAPDVEVHGPDWHLK		E9Q616	E9Q616;Q61484;Q6UL10	Q61484;Q6UL10		E9Q616_MOUSE Protein Ahnak OS=Mus musculus GN=Ahnak PE=2 SV=1	94895.5	110503	58233.6	151811	82260.6	45403.7	62095.7	57210.4	73030.5	114550	86702.1	73597	43846.7	63801.5	44052.1	58913.4	61086.6	53928.5
6895	45.3038	3	519.945	1556.81	0.00232037	1.49047	34.99	ISMPDVDLELKGPK	[3] Oxidation (M)	E9Q616	E9Q616;Q8BKS2;Q6UL10;A0PJF4	Q8BKS2;Q6UL10;A0PJF4		E9Q616_MOUSE Protein Ahnak OS=Mus musculus GN=Ahnak PE=2 SV=1	55603.7	112226	58225	83225.6	61455.3	30847	58817.6	64983.7	115862	136361	72265.8	95543.3	29080.7	10234.1	34315.8	60054.4	71592.8	58188.1
7205	53.5259	3	693.347	2077.02	0.00038796	0.186787	51.42	FSMPGFKAEGPEVDVNLPK	[3] Oxidation (M)	E9Q616	E9Q616;Q61484;A0JLR7;Q6UL10;A0PJF4	Q61484;A0JLR7;Q6UL10;A0PJF4		E9Q616_MOUSE Protein Ahnak OS=Mus musculus GN=Ahnak PE=2 SV=1	119733	282135	85982.5	317187	264438	45448.7	38527.2	117121	460396	715891	403010	139781	78953.8	166286	243595	179616	321375	216690
7439	61.9507	3	904.111	2709.31	0.00550068	2.03029	61.39	LEGELKGPSVDVEVPDVDLECPDAK		E9Q616	E9Q616			E9Q616_MOUSE Protein Ahnak OS=Mus musculus GN=Ahnak PE=2 SV=1	151084	296644	91151.2	218417	162010	999.619	141788	192336	283287	347849	342025	271148	76251.3	57364.9	51344.5	38733.2	101595	125683
7602	37.0161	2	513.777	1025.54	0.00087755	0.855696	32.25	AEGPEVSLPK		E9Q616	E9Q616			E9Q616_MOUSE Protein Ahnak OS=Mus musculus GN=Ahnak PE=2 SV=1	12503.6	96976.9	74937.7	19895.4	1293.55	40007.3	14272.2	16251.8	94086.1	3418.93	115200	122698	55799.5	29909	50043.2	5908.58	93251.2	55481.3
7709	48.5622	2	833.92	1665.83	0.0047259	2.83698	80.83	VDIEGPNVNIEGPEGK		E9Q616	E9Q616;A0PJF4	A0PJF4		E9Q616_MOUSE Protein Ahnak OS=Mus musculus GN=Ahnak PE=2 SV=1	184416	246117	198488	242662	183497	67333.7	216678	195073	276370	299699	253543	303573	129118	115490	93922.5	87032.1	160577	136796
7896	54.9008	2	764.391	1526.77	0.00310744	2.03531	65.86	GPGVDLPSVDLSMPK	[13] Oxidation (M)	E9Q616	E9Q616;Q8CGE7;Q6UIL4;Q8VDN3;Q8BKS2;A0PJF4	Q8CGE7;Q6UIL4;Q8VDN3;Q8BKS2;A0PJF4		E9Q616_MOUSE Protein Ahnak OS=Mus musculus GN=Ahnak PE=2 SV=1	78798	165028	111433	138672	132078	75359.4	160941	137264	188946	206556	128038	147342	29913.6	12327.3	6284.96	16099	97943.1	100471
8099	51.3639	3	530.946	1589.82	0.00273055	1.71753	31.51	ISMPDFDLNLKGPK	[3] Oxidation (M)	E9Q616	E9Q616;A0PJF4	A0PJF4		E9Q616_MOUSE Protein Ahnak OS=Mus musculus GN=Ahnak PE=2 SV=1	45209.8	86190.8	26430.8	99227.8	77376.1	10302	37605.6	51651.2	143312	176909	86996	74321.6	12555.4	36516.9	64234.8	44054.7	57846.5	58333.5
8207	40.6707	2	822.405	1642.8	-0.00262311	-1.59673	37.73	VNVEAPNVNMEGLGGK	[10] Oxidation (M)	E9Q616	E9Q616			E9Q616_MOUSE Protein Ahnak OS=Mus musculus GN=Ahnak PE=2 SV=1	108020	166470	93433.4	223262	154535	9050.44	199636	152871	258827	278981	216343	253450	33203.5	74589.8	39067	73756.8	122005	82483.2
8213	50.1943	2	879.961	1757.91	0.00339434	1.9309	69.41	VSVATPDVSLEASEGAVK		E9Q616	E9Q616;Q8CGE7;Q6UIL4;Q8VDN3;Q8BKS2;A0PJF4	Q8CGE7;Q6UIL4;Q8VDN3;Q8BKS2;A0PJF4		E9Q616_MOUSE Protein Ahnak OS=Mus musculus GN=Ahnak PE=2 SV=1	119664	208546	156507	137764	120582	52616.4	190507	222761	166599	149674	162910	231339	80234.8	31447.3	48714	58901.3	91130.8	100481
8458	26.1111	2	564.817	1127.62	0.00137224	1.21694	51.45	VKGDVDASLPK		E9Q616	E9Q616;A0PJF4	A0PJF4		E9Q616_MOUSE Protein Ahnak OS=Mus musculus GN=Ahnak PE=2 SV=1	73581.2	115201	66839.9	60009.2	93076.2	33854.7	43202.5	69985.4	92354.4	106437	90951.4	88946.2	49269.1	61118.1	82068.2	59739.7	85951.6	52141.5
8707	51.6828	2	844.916	1687.82	0.00286221	1.69581	105.02	LDIETSDVSLEGPEGK		E9Q616	E9Q616;Q61484;Q6UL10	Q61484;Q6UL10		E9Q616_MOUSE Protein Ahnak OS=Mus musculus GN=Ahnak PE=2 SV=1	326698	267709	157556	251016	174993	37785.7	198717	188114	258683	309428	280842	324550	90867.2	51963.4	83367.3	79103.6	174693	140104
9324	65.6854	2	629.841	1257.67	0.00273497	2.17465	36.59	ISMPDIDLNLK		E9Q616	E9Q616;A0JLR7;Q6UL10;A0PJF4	A0JLR7;Q6UL10;A0PJF4		E9Q616_MOUSE Protein Ahnak OS=Mus musculus GN=Ahnak PE=2 SV=1	24952.9	19426.8	114137	92925.2	19502.3	29081.6	30571.4	82271.4	20428.5	11067.9	138082	172684	129291	30716	180.56	3289.36	25228.8	47809.9
9969	64.8361	2	919.454	1836.89	0.00346587	1.88681	80.16	GPSFNVASPESDFGVSLK		E9Q616	E9Q616;Q8CGE7;Q6UIL4;Q8VDN3;Q8BKS2;A0PJF4	Q8CGE7;Q6UIL4;Q8VDN3;Q8BKS2;A0PJF4		E9Q616_MOUSE Protein Ahnak OS=Mus musculus GN=Ahnak PE=2 SV=1	234546	214819	183319	198968	126635	63677.5	158578	170768	200095	241158	293692	297663	61500.6	37132.7	25851.7	37847.1	56175.4	113846
10163	59.4981	2	1020.98	2039.94	0.00408979	2.00486	95.74	GPSVDVEVPDVDLECPDAK		E9Q616	E9Q616			E9Q616_MOUSE Protein Ahnak OS=Mus musculus GN=Ahnak PE=2 SV=1	85448.3	291248	78051.2	409153	295254	0	399441	316232	503565	714254	359052	615747	23237.7	1952.81	0	4929.69	10055.2	6079.01
10453	62.9026	3	439.23	1314.67	0.00247085	1.87946	38.39	ISMPDFDLHLK		E9Q616	E9Q616;A0JLR7;A0PJF4	A0JLR7;A0PJF4		E9Q616_MOUSE Protein Ahnak OS=Mus musculus GN=Ahnak PE=2 SV=1	5435.06	3517.26	30131.2	37141.7	3047.02	19657.2	34310.6	41510.6	5035.82	1344.94	41849.9	52832.1	68408.8	13984.7	2087.93	992.567	9678.95	17416.7
10663	60.2409	2	880.933	1759.85	0.00378362	2.14997	68.8	ASLGSLEGEVEAEASSPK		E9Q616	E9Q616;Q6UIL4;Q8VDN3	Q6UIL4;Q8VDN3		E9Q616_MOUSE Protein Ahnak OS=Mus musculus GN=Ahnak PE=2 SV=1	59954.5	136445	73667	88264	85551.6	58333.5	72751.7	66594.4	123734	132769	113639	100653	64342.7	51076.6	37088.9	49155.4	48736.3	71978.3
12022	58.516	2	863.431	1724.85	-0.000226542	-0.13134	43.69	VDIDVPDVNIEGPDTK		E9Q616	E9Q616;Q61484;Q6UL10	Q61484;Q6UL10		E9Q616_MOUSE Protein Ahnak OS=Mus musculus GN=Ahnak PE=2 SV=1	104256	221598	124750	192383	173330	9136.56	177729	150944	233965	230856	304600	277930	7956.25	33328.8	43898.7	51198.7	35842.1	42553.7
12721	54.2873	2	879.419	1756.82	0.00387354	2.20486	28.2	VDIDVPDVNVEGPDMK	[15] Oxidation (M)	E9Q616	E9Q616;Q8BKS2;Q6UL10;A0PJF4	Q8BKS2;Q6UL10;A0PJF4		E9Q616_MOUSE Protein Ahnak OS=Mus musculus GN=Ahnak PE=2 SV=1	114029	211902	84761.3	139428	144880	5639.51	179883	182392	242688	245374	167234	165131	31052.8	10380.5	32525.4	38894.7	94499.8	77723.4
12726	58.3743	3	812.089	2433.24	0.00499876	2.05437	44.99	IEGSITGPSVEIGTPDVDVHGLGGK		E9Q616	E9Q616;Q6UL10;Q8BRB8	Q6UL10;Q8BRB8		E9Q616_MOUSE Protein Ahnak OS=Mus musculus GN=Ahnak PE=2 SV=1	50704.3	108859	84242.7	173761	104528	6974.56	119261	95176.9	159617	151268	169475	207716	62471.5	55729.4	39242.5	30733.8	52970.9	81633.1
13264	24.8716	2	690.817	1379.62	0.00159287	1.15457	57.69	LQGNIGMDACASK	[7] Oxidation (M)	E9Q616	E9Q616;Q6UL10;Q8BRB8	Q6UL10;Q8BRB8		E9Q616_MOUSE Protein Ahnak OS=Mus musculus GN=Ahnak PE=2 SV=1	29597.3	72048.2	30529.6	56861.7	30068.2	7072.59	39412.6	48085.6	84753.5	89510.3	73357.7	81317.3	5415.15	13670.7	70006.9	37987.4	51448.5	31690
13610	60.7595	3	922.446	2764.32	0.00503653	1.82198	80.33	VDLETPSLDVHMESPDINIEGPDVK	[12] Oxidation (M)	E9Q616	E9Q616;Q8VDN3;Q8BKS2;Q6UL10;A0PJF4	Q8VDN3;Q8BKS2;Q6UL10;A0PJF4		E9Q616_MOUSE Protein Ahnak OS=Mus musculus GN=Ahnak PE=2 SV=1	98378.7	260625	116103	119562	122295	17433.4	175308	217226	258176	274645	178945	177184	17358.6	25965.6	35178.2	42012.2	38358	60469.8
14308	52.1572	2	902.434	1802.85	0.00204657	1.13519	71.15	GPQISAPSMDFNLEGPK	[9] Oxidation (M)	E9Q616	E9Q616;Q8CGE7;Q6UIL4;Q8VDN3;Q8BKS2;A0PJF4	Q8CGE7;Q6UIL4;Q8VDN3;Q8BKS2;A0PJF4		E9Q616_MOUSE Protein Ahnak OS=Mus musculus GN=Ahnak PE=2 SV=1	86468.2	163045	103375	124143	122652	68678.4	142361	149143	142562	191796	111366	146333	18067	3560.5	27300.9	17415.7	51899.9	29213.1
14767	59.1457	3	707.361	2119.06	0.00220742	1.0417	32.96	GPSFNVASPESDFGVSLKGPK		E9Q616	E9Q616;Q8CGE7;Q6UIL4;Q8VDN3;Q8BKS2;A0PJF4	Q8CGE7;Q6UIL4;Q8VDN3;Q8BKS2;A0PJF4		E9Q616_MOUSE Protein Ahnak OS=Mus musculus GN=Ahnak PE=2 SV=1	9817.19	32640.5	46283.3	102273	35320.8	7407.25	14931.3	28884.4	115464	133183	111000	86512.8	31894	52206.3	51797.1	19633.7	62209.4	61376.4
16973	63.6771	3	674.341	2020	0.00455299	2.25396	42.43	FSMPGFKGEGPEVDVSLPK		E9Q616	E9Q616;A0JLR7;A0PJF4	A0JLR7;A0PJF4		E9Q616_MOUSE Protein Ahnak OS=Mus musculus GN=Ahnak PE=2 SV=1	5251.68	4033.13	33566.9	74853.7	13823	4618.77	9484.67	38913.5	20955.7	7684.13	188902	106753	130749	30636.6	1894.05	2518.32	32922.5	41358.6
17406	69.8531	2	958.014	1914.01	0.00304233	1.58951	67.8	LPQFGISTPGSDLDINIK		E9Q616	E9Q616;Q8CGE7;Q6UIL4;Q8VDN3;Q8BKS2;A0PJF4	Q8CGE7;Q6UIL4;Q8VDN3;Q8BKS2;A0PJF4		E9Q616_MOUSE Protein Ahnak OS=Mus musculus GN=Ahnak PE=2 SV=1	31231.8	8240.96	45297.6	129678	26876.8	0	148193	36522.1	150931	166648	13410.1	137703	634.217	7227.98	180.849	2207.95	0	181.522
17796	40.393	2	885.457	1768.9	0.00336945	1.90483	40.27	LPSGSGPASPTTGSAVDIR		E9Q616	E9Q616;Q3UYW8;Q8BRB8	Q3UYW8;Q8BRB8		E9Q616_MOUSE Protein Ahnak OS=Mus musculus GN=Ahnak PE=2 SV=1	38507.8	164717	54233.3	224887	59876	5546.45	83211.3	166703	209417	105669	212620	272149	21150.8	27134.1	4915.33	10952.8	46227	31489
26100	59.9326	3	427.901	1280.68	0.00258599	2.01923	32.32	ISMPDIDLHLK		E9Q616	E9Q616			E9Q616_MOUSE Protein Ahnak OS=Mus musculus GN=Ahnak PE=2 SV=1	1251.37	0	10381.6	15664.9	1580.29	1690.75	394.378	3882.76	917.63	0	31379.4	25061.1	33391.1	9273.15	0	0	2789.93	5609.48
27980	60.7316	2	982.008	1962	0.00349662	1.78217	70.75	MSGIDATTALSVGAPDVTLK	[1] Oxidation (M)	E9Q616	E9Q616;Q8CGE7;Q6UIL4;Q8VDN3;Q8BKS2;A0PJF4	Q8CGE7;Q6UIL4;Q8VDN3;Q8BKS2;A0PJF4		E9Q616_MOUSE Protein Ahnak OS=Mus musculus GN=Ahnak PE=2 SV=1	38704	128586	65125	84467	57356.4	25257.5	103807	73187.2	92356.6	108380	87560.4	118031	0	5853.19	0	16390.7	2828.02	30956.2
1300	25.9024	2	546.289	1090.56	0.00193186	1.77144	86.23	LTASESSLQR		Q8BL66	Q8BL66;Q3TQY5;Q05CS7	Q3TQY5;Q05CS7		EEA1_MOUSE Early endosome antigen 1 OS=Mus musculus GN=Eea1 PE=1 SV=2	267715	256414	203902	307211	243468	143967	248898	275730	349905	452504	276485	239557	252960	453172	450546	325961	601798	305793
1458	49.4504	2	686.876	1371.74	0.00243495	1.77509	94.84	LTLAQEDLISNR		Q8BL66	Q8BL66			EEA1_MOUSE Early endosome antigen 1 OS=Mus musculus GN=Eea1 PE=1 SV=2	608522	384920	357817	430587	390161	209460	384474	351860	325487	456271	257283	327599	304871	248234	303292	315856	479839	396033
1550	23.9275	2	587.808	1173.6	0.00184834	1.57493	74.19	GEVSQAQNTLK		Q8BL66	Q8BL66			EEA1_MOUSE Early endosome antigen 1 OS=Mus musculus GN=Eea1 PE=1 SV=2	246035	216165	166299	222722	202344	93855.5	239149	232353	214052	276820	169324	194874	171716	224598	358145	203461	229995	204246
1798	55.8445	2	581.323	1160.63	0.00200779	1.72991	79.43	DALLAELSTTK		Q8BL66	Q8BL66			EEA1_MOUSE Early endosome antigen 1 OS=Mus musculus GN=Eea1 PE=1 SV=2	248869	226479	166918	253837	194333	199497	226988	193357	204418	320027	158743	169187	168107	247644	217011	199574	200728	268665
1805	30.2652	3	509.599	1525.78	0.00163599	1.07224	29.06	VTNSTELQHQLEK		Q8BL66	Q8BL66;Q3TQY5;Q05CS7	Q3TQY5;Q05CS7		EEA1_MOUSE Early endosome antigen 1 OS=Mus musculus GN=Eea1 PE=1 SV=2	192639	239918	144614	109855	156305	115018	28746.9	200021	231394	303318	175491	42280.9	160412	227700	654285	245388	465994	264589
1963	31.025	2	576.799	1151.58	0.00154034	1.33758	60.64	LSALQSNYEK		Q8BL66	Q8BL66			EEA1_MOUSE Early endosome antigen 1 OS=Mus musculus GN=Eea1 PE=1 SV=2	247356	303894	172624	225104	185006	117269	235917	233695	251246	252620	257556	223169	221106	185715	336949	161284	355341	228831
1990	52.3584	2	622.349	1242.68	0.00167194	1.34543	67.38	AAQLATEIADIK		Q8BL66	Q8BL66;Q3TQY5;Q05CS7	Q3TQY5;Q05CS7		EEA1_MOUSE Early endosome antigen 1 OS=Mus musculus GN=Eea1 PE=1 SV=2	334526	80495.6	136961	38967.5	8192.85	259612	47306.9	83183.3	28006.8	64269.5	37483.6	32993.4	366579	396434	230452	198925	392945	615075
1991	57.4389	2	585.349	1168.68	0.00217288	1.85926	69.58	IQNLEALLQK		Q8BL66	Q8BL66;Q3TQY5;Q05CS7	Q3TQY5;Q05CS7		EEA1_MOUSE Early endosome antigen 1 OS=Mus musculus GN=Eea1 PE=1 SV=2	416422	441708	258380	480949	347674	230471	321578	329595	378868	522439	317979	305542	317415	436389	403048	334889	432566	469983
2345	44.2861	2	522.309	1042.6	0.00145198	1.39265	54.05	VSQLDIQIK		Q8BL66	Q8BL66;Q05CS7	Q05CS7		EEA1_MOUSE Early endosome antigen 1 OS=Mus musculus GN=Eea1 PE=1 SV=2	111343	97527.5	98944.7	182136	120880	136865	121768	103843	164291	238902	135437	116520	99513.3	175723	213253	138782	191899	136391
2463	25.8234	3	559.615	1675.82	0.00316347	1.88772	53.64	AALEQEKESQQLMR	[13] Oxidation (M)	Q8BL66	Q8BL66			EEA1_MOUSE Early endosome antigen 1 OS=Mus musculus GN=Eea1 PE=1 SV=2	172183	198075	70904.2	147133	178685	53726.7	125099	166757	203748	272813	120742	114490	88188.3	229722	367048	238783	342929	186696
2969	32.6204	2	558.32	1114.63	0.00185923	1.66803	57.47	KLEADALEVK		Q8BL66	Q8BL66;Q05CS7	Q05CS7		EEA1_MOUSE Early endosome antigen 1 OS=Mus musculus GN=Eea1 PE=1 SV=2	194868	250533	1817.94	186323	223322	0	162552	213478	240906	348009	224748	175321	86845.4	134410	20128.8	219448	0	0
4287	33.1952	2	558.32	1114.62	0.00129811	1.16462	39.17	KLEADALEVK		Q8BL66	Q8BL66;Q05CS7	Q05CS7		EEA1_MOUSE Early endosome antigen 1 OS=Mus musculus GN=Eea1 PE=1 SV=2	1891.18	9571.43	173049	27922.9	7433.66	153262	49908.4	13764.8	54948.1	27533.6	24649.1	16263.6	55492.7	7241.6	356660	4140.42	298465	278119
3106	53.1498	2	914.478	1826.94	0.00436139	2.38727	126.21	IQAGEGETAVLNQLQEK		Q8BL66	Q8BL66;Q05CS7	Q05CS7		EEA1_MOUSE Early endosome antigen 1 OS=Mus musculus GN=Eea1 PE=1 SV=2	532791	441770	405379	392886	442530	202415	451902	491878	291611	441164	241486	435297	342269	175715	171493	288770	416086	567078
3165	39.8305	2	639.343	1276.67	0.00175335	1.37337	68.21	MQAAVTELTAVK	[1] Oxidation (M)	Q8BL66	Q8BL66			EEA1_MOUSE Early endosome antigen 1 OS=Mus musculus GN=Eea1 PE=1 SV=2	5619.78	250169	142683	276608	177270	128219	189762	175325	260833	346079	204035	185994	92122.2	26224.9	368228	38233	348639	223609
40971	38.9074	2	639.343	1276.67	0.00257555	2.0174	55.02	MQAAVTELTAVK	[1] Oxidation (M)	Q8BL66	Q8BL66			EEA1_MOUSE Early endosome antigen 1 OS=Mus musculus GN=Eea1 PE=1 SV=2	75727	0	882.209	0	0	249.637	0	0	0	0	0	0	309.319	165365	2008.83	74900.5	3663.82	3041.24
3394	48.5351	2	657.838	1313.66	0.00484728	3.68991	31.92	EAQNDLEQVLR		Q8BL66	Q8BL66;Q3TQY5;Q05CS7	Q3TQY5;Q05CS7		EEA1_MOUSE Early endosome antigen 1 OS=Mus musculus GN=Eea1 PE=1 SV=2	217256	170708	127959	242449	192566	90854.1	208281	170467	164847	264324	205650	253378	146007	171883	152876	151420	270370	171050
3816	44.513	2	423.241	844.467	0.00132476	1.56875	51.9	DDITLLR		Q8BL66	Q8BL66;Q3TQY5;Q05CS7	Q3TQY5;Q05CS7		EEA1_MOUSE Early endosome antigen 1 OS=Mus musculus GN=Eea1 PE=1 SV=2	75117.1	79324.9	98695.8	90258.5	60176.8	99716.8	72751.8	67871.9	49850.7	83484.3	30567	58943.4	48782.1	50387	73442.1	63534	87218.3	75983.4
3838	46.6502	2	601.344	1200.67	0.0018535	1.54372	71.11	VSVQLDQLTAK		Q8BL66	Q8BL66;Q05CS7	Q05CS7		EEA1_MOUSE Early endosome antigen 1 OS=Mus musculus GN=Eea1 PE=1 SV=2	231698	254790	225646	283171	214099	226379	265557	179742	225673	447395	187254	214725	112522	180325	200768	180769	279733	201574
4267	56.4851	2	794.424	1586.83	0.00301933	1.90274	98.38	GPQEVAVYVQEIQK		Q8BL66	Q8BL66;Q3TQY5;Q05CS7	Q3TQY5;Q05CS7		EEA1_MOUSE Early endosome antigen 1 OS=Mus musculus GN=Eea1 PE=1 SV=2	285637	287645	141513	355726	241591	166594	262690	198633	228371	524429	228437	199862	182385	382665	287057	265618	228891	299545
4269	36.6985	3	505.943	1514.81	0.00184911	1.22069	56.92	KLDNTTAAVQELGR		Q8BL66	Q8BL66			EEA1_MOUSE Early endosome antigen 1 OS=Mus musculus GN=Eea1 PE=1 SV=2	114524	139950	80332.8	142678	65683	90875.2	92861.4	91403.9	102595	122986	87653.8	86617.3	126981	147745	247728	113458	320746	172660
8529	36.6985	2	758.411	1514.81	0.00168266	1.11081	100.25	KLDNTTAAVQELGR		Q8BL66	Q8BL66			EEA1_MOUSE Early endosome antigen 1 OS=Mus musculus GN=Eea1 PE=1 SV=2	111232	112324	37506.7	97522.2	69668.9	28022.1	79351.6	77289.7	72829.5	112922	58239.9	68722.3	73863.7	87595.9	1402.63	74182.7	126386	66134
4312	72.811	2	1025.53	2049.05	0.00352357	1.71961	100.67	VLSLETSVSELSSQLNESK		Q8BL66	Q8BL66;Q05CS7	Q05CS7		EEA1_MOUSE Early endosome antigen 1 OS=Mus musculus GN=Eea1 PE=1 SV=2	361417	439623	391865	451019	376849	221729	447301	318743	497090	595668	262203	401865	316725	1877.76	278885	0	280107	445138
12517	72.8252	3	684.025	2049.05	0.00444115	2.16742	31.97	VLSLETSVSELSSQLNESK		Q8BL66	Q8BL66;Q05CS7	Q05CS7		EEA1_MOUSE Early endosome antigen 1 OS=Mus musculus GN=Eea1 PE=1 SV=2	71199.1	63000.2	126052	99731.3	94160.1	79457.3	108720	70180.7	166270	134502	98797	84368.4	60202.3	9579.39	80344	9366.23	62973.5	154981
4443	21.3727	2	596.802	1191.59	0.00155014	1.3009	63.67	YQGLQQQEAK		Q8BL66	Q8BL66;Q3TQY5;Q05CS7	Q3TQY5;Q05CS7		EEA1_MOUSE Early endosome antigen 1 OS=Mus musculus GN=Eea1 PE=1 SV=2	153850	125112	142594	33071.4	75307.1	78774.8	179524	42827.4	30444.9	53055.4	0	5351.65	1194.93	49213.5	64629.1	60130.6	95349.1	112736
4466	19.4515	3	487.251	1458.73	-0.000645801	-0.442714	48.5	AQGELSEKAEAAQK		Q8BL66	Q8BL66;Q3TQY5;Q05CS7	Q3TQY5;Q05CS7		EEA1_MOUSE Early endosome antigen 1 OS=Mus musculus GN=Eea1 PE=1 SV=2	79043.3	69975.2	18506.6	106546	96894.7	6056.85	37006.1	58202.7	154604	206546	122313	64286.8	27122.4	162386	4328.53	122407	176495	69633.6
4627	40.393	3	636.016	1905.03	0.00334174	1.75417	42.04	LTMQVTTLNENLGTVKK	[3] Oxidation (M)	Q8BL66	Q8BL66			EEA1_MOUSE Early endosome antigen 1 OS=Mus musculus GN=Eea1 PE=1 SV=2	140587	174029	55630.3	202688	216131	40164	68513.2	113579	203505	293476	120154	98277.4	55495.4	204296	333356	183814	331325	160421
4962	32.327	2	664.85	1327.69	0.00177515	1.33703	56.58	EQALQSLQQQR		Q8BL66	Q8BL66;Q05CS7	Q05CS7		EEA1_MOUSE Early endosome antigen 1 OS=Mus musculus GN=Eea1 PE=1 SV=2	124694	144150	125207	139905	98694.9	75272.4	152092	135349	132852	147823	96943.6	118138	109588	72487.5	114218	85380.6	190774	119606
5249	36.9618	2	429.751	857.488	0.00206716	2.41072	29.93	AAVLDLEK		Q8BL66	Q8BL66			EEA1_MOUSE Early endosome antigen 1 OS=Mus musculus GN=Eea1 PE=1 SV=2	57932.8	94950	70240.3	37321.7	10841	58329.5	51251.7	34049	100180	35709.3	92577.3	53958.8	45000	83681.2	118347	60977.7	149159	112632
5321	23.4695	2	489.744	977.474	0.000322178	0.329602	41.87	LAEMEEIK	[4] Oxidation (M)	Q8BL66	Q8BL66			EEA1_MOUSE Early endosome antigen 1 OS=Mus musculus GN=Eea1 PE=1 SV=2	60785.4	78343.3	38256.7	41807.3	60488.4	62992	50072.3	61863.4	46188.9	70637.2	34841	36522.6	33932.5	44821.6	123971	79701	69740.3	63703.9
5647	32.0651	2	623.797	1245.58	0.00210708	1.69165	56.71	DLDCQQLQAR		Q8BL66	Q8BL66;Q3TQY5;Q05CS7	Q3TQY5;Q05CS7		EEA1_MOUSE Early endosome antigen 1 OS=Mus musculus GN=Eea1 PE=1 SV=2	147527	164939	18732.6	171560	124280	1713.49	125232	136275	193915	242345	187156	150881	101896	101678	27571.5	103324	41495.7	8079.62
5839	68.0587	3	769.737	2306.19	0.00487697	2.11474	57.97	VLSLETSVSELSSQLNESKEK		Q8BL66	Q8BL66;Q05CS7	Q05CS7		EEA1_MOUSE Early endosome antigen 1 OS=Mus musculus GN=Eea1 PE=1 SV=2	71455.8	112146	26365.9	273505	168950	2758.13	43814.6	69813.4	397413	629308	327190	132759	120311	250704	363903	234042	323484	207292
6079	33.9253	3	583.641	1747.9	0.00288028	1.64785	62.31	KEEENVVLKQEFEK		Q8BL66	Q8BL66			EEA1_MOUSE Early endosome antigen 1 OS=Mus musculus GN=Eea1 PE=1 SV=2	0	53178.4	90360.3	11948.5	3779.6	2169.55	8045.04	3508.77	177641	203046	10931	82475.3	98103.5	15002.1	18779.4	2425.45	338059	221317
45470	34.3303	3	583.642	1747.9	0.0041911	2.39779	46.75	KEEENVVLKQEFEK		Q8BL66	Q8BL66			EEA1_MOUSE Early endosome antigen 1 OS=Mus musculus GN=Eea1 PE=1 SV=2	1361.07	1169.47	0	0	0	39717.5	0	0	0	192.819	0	0	0	92.9442	215480	0	966.351	1078.62
6591	43.5602	3	551.297	1650.87	0.000847284	0.513235	31.32	NHALQQQLTQLTEK		Q8BL66	Q8BL66;Q05CS7	Q05CS7		EEA1_MOUSE Early endosome antigen 1 OS=Mus musculus GN=Eea1 PE=1 SV=2	1807.72	4388.38	101065	2210.77	2710.88	127475	87847.8	5569.3	6650.75	5009.44	4771.73	3250.25	98879.4	83814.4	97126.9	104373	164180	194266
10360	43.5602	2	826.441	1650.87	-0.00200918	-1.21704	102.57	NHALQQQLTQLTEK		Q8BL66	Q8BL66;Q05CS7	Q05CS7		EEA1_MOUSE Early endosome antigen 1 OS=Mus musculus GN=Eea1 PE=1 SV=2	7688.22	69855.1	117498	9601.75	7408.43	90225.7	117702	28322.2	11451.6	34309.3	5836.9	3521.85	215469	83138.7	97460.7	114057	162937	167821
13317	43.1617	2	826.44	1650.87	-0.0038246	-2.31672	73.92	NHALQQQLTQLTEK		Q8BL66	Q8BL66;Q05CS7	Q05CS7		EEA1_MOUSE Early endosome antigen 1 OS=Mus musculus GN=Eea1 PE=1 SV=2	191219	269826	5401.03	242839	200792	28123.7	77794.1	404058	114356	294544	233073	271202	30811.5	20896.3	16490.2	56450.1	81605.5	35647
6701	36.5376	2	523.298	1044.58	-6.38588e-05	-0.0611334	36.75	QTTVIQDLK		Q8BL66	Q8BL66;Q3TQY5;Q05CS7	Q3TQY5;Q05CS7		EEA1_MOUSE Early endosome antigen 1 OS=Mus musculus GN=Eea1 PE=1 SV=2	5372.31	1772.69	60365.7	11495.2	3150.53	56229.6	7520.76	2019.52	31759.2	0	8650.37	2311.94	5419.35	5055.79	47830.5	1918.99	76543.4	71720.4
6822	33.0127	2	789.87	1577.73	0.00172178	1.09131	77.69	ELQEQEEVVSCTK		Q8BL66	Q8BL66			EEA1_MOUSE Early endosome antigen 1 OS=Mus musculus GN=Eea1 PE=1 SV=2	114967	235115	148698	217671	124159	85769.6	144617	173309	274858	255063	190351	182818	152477	94187.6	259866	125560	259454	212438
6907	26.5362	2	520.277	1038.54	0.00422489	4.06812	34.47	VEDLEGHIK		Q8BL66	Q8BL66;Q05CS7	Q05CS7		EEA1_MOUSE Early endosome antigen 1 OS=Mus musculus GN=Eea1 PE=1 SV=2	169034	99931.8	200640	312669	329423	96933.8	310490	305500	282815	276915	353840	330505	325087	180555	561004	286642	608663	459446
7045	25.1891	2	585.313	1168.61	0.00166661	1.42615	47.46	VTHLTEDLNK		Q8BL66	Q8BL66;Q3TQY5	Q3TQY5		EEA1_MOUSE Early endosome antigen 1 OS=Mus musculus GN=Eea1 PE=1 SV=2	98830.8	95065.7	66658.3	77920.6	80931.2	50370.9	86433.7	84076.6	71734.9	92394.9	56113.3	79076.2	75781.1	103727	97756.9	90271.8	128299	96533.3
7717	36.3616	4	556.301	2221.17	0.00372116	1.67531	45.26	HQLQVQAESALKEQEDLKK		Q8BL66	Q8BL66			EEA1_MOUSE Early endosome antigen 1 OS=Mus musculus GN=Eea1 PE=1 SV=2	2387.91	1133.67	89379.4	1085.47	0	36138.5	4781.37	6065.24	9263.95	1182.75	23042.5	3648.81	119821	48797.8	242128	29772.7	319168	135463
7781	28.5377	2	545.311	1088.61	-0.000323886	-0.297523	28.15	GKESVSLLEK		Q8BL66	Q8BL66;Q05CS7	Q05CS7		EEA1_MOUSE Early endosome antigen 1 OS=Mus musculus GN=Eea1 PE=1 SV=2	236.828	280.889	72821.3	955.058	546.327	76072.7	1562.87	9668.75	1073.5	1381.76	680.193	1119.07	80097.9	57719.6	9447.14	67124.9	82373	81295.1
7799	38.6766	3	639.985	1916.93	-0.00151574	-0.790709	63.99	ADLQNHLDTAQHALQDK		Q8BL66	Q8BL66			EEA1_MOUSE Early endosome antigen 1 OS=Mus musculus GN=Eea1 PE=1 SV=2	118513	273206	205505	4439.53	118085	104685	188035	84746.5	16696.4	48135.5	14329.7	123116	133306	0	0	109.29	945.111	0
8146	34.7706	2	557.809	1113.6	0.00140596	1.26253	35.21	QIEALQGEVK		Q8BL66	Q8BL66			EEA1_MOUSE Early endosome antigen 1 OS=Mus musculus GN=Eea1 PE=1 SV=2	55182.8	81446.6	49106	103101	80837.9	35691	67347.2	74694.8	86177.5	146864	87801.9	73351.7	59343.9	114294	93787.8	0	169299	74602.5
8384	29.567	2	615.857	1229.7	0.00173643	1.41208	26.07	LKGSINELTQK		Q8BL66	Q8BL66;Q3TQY5;Q05CS7	Q3TQY5;Q05CS7		EEA1_MOUSE Early endosome antigen 1 OS=Mus musculus GN=Eea1 PE=1 SV=2	66611.9	66727	38471.8	41228.6	55686.4	31480.6	56711.1	58264.8	59951.4	77677	45519.8	49795.6	33057	50600.2	8487.57	51600.2	68500.1	59308.7
8650	46.804	2	889.474	1776.93	0.00355795	2.0023	67.02	LTMQVTTLNENLGTVK	[3] Oxidation (M)	Q8BL66	Q8BL66			EEA1_MOUSE Early endosome antigen 1 OS=Mus musculus GN=Eea1 PE=1 SV=2	135824	208395	99932.1	153701	142402	107862	249527	148652	149345	247475	84247.5	110946	40020.6	63204.5	91277.4	114070	213589	97393.5
9362	53.5527	3	651.011	1950.01	0.00430117	2.20572	26.83	QLQSDLYGKESELLATR		Q8BL66	Q8BL66			EEA1_MOUSE Early endosome antigen 1 OS=Mus musculus GN=Eea1 PE=1 SV=2	14239.4	27125.7	6263.97	86009.5	42602.6	5976.31	9609.4	13876.4	82075.5	168202	82584.2	25900.1	27779.2	62421.2	108189	50293.5	168625	68371.2
9475	52.4402	2	976.478	1950.94	0.00316436	1.62197	70.25	ELVQVQTLMDNMTLER	[9] Oxidation (M)|[12] Oxidation (M)	Q8BL66	Q8BL66;Q3TQY5;Q05CS7	Q3TQY5;Q05CS7		EEA1_MOUSE Early endosome antigen 1 OS=Mus musculus GN=Eea1 PE=1 SV=2	111937	103651	28394.3	71014.2	103230	27632.4	104967	75864.1	108636	243129	27947.3	35710.4	0	30135.7	0	67628.9	68343.6	64510.5
22279	51.8208	2	976.478	1950.94	0.00257393	1.31933	67.23	ELVQVQTLMDNMTLER	[9] Oxidation (M)|[12] Oxidation (M)	Q8BL66	Q8BL66;Q3TQY5;Q05CS7	Q3TQY5;Q05CS7		EEA1_MOUSE Early endosome antigen 1 OS=Mus musculus GN=Eea1 PE=1 SV=2	2951.66	90973	17062.7	8025.97	92939.6	45462.7	0	5619.78	0	0	23880.9	0	5089.64	14472.9	101613	58171.2	72356.7	24053.4
9634	51.6559	4	469.506	1873.99	0.00347533	1.85451	44.47	HLSLEQKVEDLEGHIK		Q8BL66	Q8BL66;Q05CS7	Q05CS7		EEA1_MOUSE Early endosome antigen 1 OS=Mus musculus GN=Eea1 PE=1 SV=2	42177.3	31271	36580.6	113579	33191.9	1.2418	30125.8	56477	113842	121824	66210.6	47201.6	35448.5	80247.8	94081.4	81973.4	66973.9	76838.2
20184	51.6828	3	625.671	1873.99	0.00260855	1.39198	35.63	HLSLEQKVEDLEGHIK		Q8BL66	Q8BL66;Q05CS7	Q05CS7		EEA1_MOUSE Early endosome antigen 1 OS=Mus musculus GN=Eea1 PE=1 SV=2	15807.8	17579.4	17785	64859.5	23117.9	1038.14	29738.3	28324.6	88704.7	98451.6	52770	30030.4	17109.6	41243.3	51827.3	47792.2	46363.1	25634.3
10060	51.9808	3	552.978	1655.91	0.00283463	1.71182	32.79	LDLQNKSEILENIK		Q8BL66	Q8BL66;Q05CS7	Q05CS7		EEA1_MOUSE Early endosome antigen 1 OS=Mus musculus GN=Eea1 PE=1 SV=2	6885.2	12851	0	65018.3	30225.2	0	3888.02	10898.1	80141.9	123734	56246.8	29266.4	10765.6	47521	100275	38332.5	82471.9	32132.1
10334	34.1333	2	865.441	1728.87	0.00423832	2.4515	116.36	LQQQSSQAAQELAAEK		Q8BL66	Q8BL66			EEA1_MOUSE Early endosome antigen 1 OS=Mus musculus GN=Eea1 PE=1 SV=2	0	0	152721	0	0	112962	0	0	2410.28	0	0	0	0	0	241766	0	328003	273156
10783	34.4332	2	865.441	1728.87	0.00253598	1.46685	115.67	LQQQSSQAAQELAAEK		Q8BL66	Q8BL66			EEA1_MOUSE Early endosome antigen 1 OS=Mus musculus GN=Eea1 PE=1 SV=2	405104	417577	41376.6	256065	293242	0	238371	325008	174419	297868	137053	223804	258863	232818	2405.74	197374	0	0
10976	69.8853	4	693.348	2769.36	-0.000437289	-0.157902	51.11	QTDDLRGEIAVLEATVQNNQDERR		Q8BL66	Q8BL66			EEA1_MOUSE Early endosome antigen 1 OS=Mus musculus GN=Eea1 PE=1 SV=2	24876.8	39285	59423.6	146547	107181	11174.6	65407.6	24373.4	148948	275660	124681	121531	91244.1	162793	155229	131484	179509	151441
11857	40.5012	3	620.663	1858.97	0.00360614	1.93987	61.73	LQSEHAHLEATINQLR		Q8BL66	Q8BL66;Q3TQY5;Q05CS7	Q3TQY5;Q05CS7		EEA1_MOUSE Early endosome antigen 1 OS=Mus musculus GN=Eea1 PE=1 SV=2	109.711	0	697.67	323.469	1465.55	36333.3	5378.77	4570.48	494.341	2280.84	0	1202.07	2477.73	1592.44	94477.1	64708.1	138058	94290.7
15824	32.1433	3	554.282	1659.82	-0.000286448	-0.172577	57.77	AALEQEKESQQLMR		Q8BL66	Q8BL66			EEA1_MOUSE Early endosome antigen 1 OS=Mus musculus GN=Eea1 PE=1 SV=2	11167	18475.5	18016.5	49337.1	13808.6	6243.95	8213.44	24372.6	7642.35	12947.7	74329.7	41297	89424.8	36814.8	17006.7	11241.6	67772	39279
18099	21.7388	2	527.294	1052.57	-5.55295e-05	-0.052756	48.84	TLQASLHQR		Q8BL66	Q8BL66;Q3TQY5;Q05CS7	Q3TQY5;Q05CS7		EEA1_MOUSE Early endosome antigen 1 OS=Mus musculus GN=Eea1 PE=1 SV=2	21927.3	8202.06	12733.8	30190	13587.1	5873.94	297.66	14624.3	10716.6	8112.59	12522	24844.1	116.408	1042.19	28802.8	370.699	7114.23	408.507
18736	22.1232	2	527.294	1052.57	0.000183229	0.174078	58.08	TLQASLHQR		Q8BL66	Q8BL66;Q3TQY5;Q05CS7	Q3TQY5;Q05CS7		EEA1_MOUSE Early endosome antigen 1 OS=Mus musculus GN=Eea1 PE=1 SV=2	3128.01	1381	2450.49	2358.44	15.9212	902.438	45.6891	2454.47	568.002	59.2831	2051.28	2828.93	179.226	80013.8	341.673	11610.5	39193.4	60958.6
25494	80.1517	3	824.438	2470.29	0.000390497	0.158077	47.46	DDITLLRQEVQDLQASLKEEK		Q8BL66	Q8BL66;Q3TQY5;Q05CS7	Q3TQY5;Q05CS7		EEA1_MOUSE Early endosome antigen 1 OS=Mus musculus GN=Eea1 PE=1 SV=2	5561.33	17051.2	983.39	44529.4	32550.7	0.0604031	951.349	4342.4	99911.4	139269	69538.3	11567.7	15775.6	67499.6	1145.99	54751.6	69761.3	36958.1
35271	35.49	2	434.721	867.428	0.000851884	0.982081	30.3	CFSVTVR		Q8BL66	Q8BL66			EEA1_MOUSE Early endosome antigen 1 OS=Mus musculus GN=Eea1 PE=1 SV=2	0	3552.62	0	3897.72	0	958.859	3994.93	971.459	1481.11	4123.15	4871.24	1453.83	11574.8	3.43277	5853.17	0	17670.4	12819.5
39949	17.6195	3	516.614	1546.82	0.000591352	0.382302	27.86	SLEKEKETSQQLK		Q8BL66	Q8BL66			EEA1_MOUSE Early endosome antigen 1 OS=Mus musculus GN=Eea1 PE=1 SV=2	848.583	255.367	106.171	12641.6	390.915	1.68492	391.154	2272.23	4934.46	4728.3	32707	4921.38	12636.1	27547.9	600.3	725.212	38775.9	10800.2
48478	17.7496	3	680.348	2038.02	0.00311292	1.52742	70.29	SKQQHQEQQALQQSATAK		Q8BL66	Q8BL66;Q3TQY5;Q05CS7	Q3TQY5;Q05CS7		EEA1_MOUSE Early endosome antigen 1 OS=Mus musculus GN=Eea1 PE=1 SV=2	7397.26	5167.78	2655.74	10537.9	8355.73	0	3194.99	10316.6	12011.5	0	21239.8	10976.3	36965.2	15058.6	0	3080.62	16728.6	14399.2
73133	75.0385	2	960.483	1918.95	0.00237418	1.23723	89.66	ELVQVQTLMDNMTLER		Q8BL66	Q8BL66;Q3TQY5;Q05CS7	Q3TQY5;Q05CS7		EEA1_MOUSE Early endosome antigen 1 OS=Mus musculus GN=Eea1 PE=1 SV=2	4457.64	4558.16	5787.23	10616.6	5066.81	726.301	1671.83	20245.7	10037.8	0	853.738	2011.86	68112.6	3041.52	2931.39	0	7225.8	7487.9
901	25.7213	3	405.895	1214.66	0.00230272	1.89577	35.37	ASREEILAQAK		Q8VDD5	Q8VDD5;Q7TQJ6;Q99JJ3;Q811J9;Q3UFT0	Q7TQJ6;Q99JJ3;Q811J9;Q3UFT0		MYH9_MOUSE Myosin-9 OS=Mus musculus GN=Myh9 PE=1 SV=4	459059	513069	327258	408111	376585	148036	374861	352924	320162	397653	367220	330592	310508	399719	364535	494483	418155	255597
2580	25.7213	2	608.339	1214.66	0.00235191	1.93627	54.77	ASREEILAQAK		Q8VDD5	Q8VDD5;Q7TQJ6;Q99JJ3;Q811J9;Q3UFT0	Q7TQJ6;Q99JJ3;Q811J9;Q3UFT0		MYH9_MOUSE Myosin-9 OS=Mus musculus GN=Myh9 PE=1 SV=4	345547	453964	253545	290582	351324	124996	253852	296228	243265	341135	275942	271967	243546	310201	307511	390609	361889	208999
1120	72.9339	3	650.67	1948.99	0.00326971	1.67764	63.91	LQQELDDLLVDLDHQR		Q8VDD5	Q8VDD5;Q811J9;Q3UFT0	Q811J9;Q3UFT0		MYH9_MOUSE Myosin-9 OS=Mus musculus GN=Myh9 PE=1 SV=4	830890	1.3709e+06	1.01332e+06	1.24846e+06	1.50342e+06	449792	1.02496e+06	752879	1.08357e+06	1.3122e+06	991034	978519	641636	9062.79	491143	3748.06	531357	697183
11485	72.9339	2	975.501	1948.99	0.002822	1.44793	107.36	LQQELDDLLVDLDHQR		Q8VDD5	Q8VDD5;Q811J9;Q3UFT0	Q811J9;Q3UFT0		MYH9_MOUSE Myosin-9 OS=Mus musculus GN=Myh9 PE=1 SV=4	124489	199603	74717.3	185860	238098	18239.7	127898	127588	123677	210685	148939	129426	78317.1	17.6974	25982.7	0	42530.1	47263.2
1136	43.1617	2	765.887	1529.76	0.00181439	1.18607	97.39	IAQLEEQLDNETK		Q8VDD5	Q8VDD5;Q7TQJ6;Q99JJ3;Q811J9;Q3UFT0	Q7TQJ6;Q99JJ3;Q811J9;Q3UFT0		MYH9_MOUSE Myosin-9 OS=Mus musculus GN=Myh9 PE=1 SV=4	802291	1.25791e+06	1.03495e+06	1.11226e+06	816432	655195	949325	789764	630444	838778	697996	781338	432372	439947	401837	598440	519566	348681
1198	44.3103	2	580.334	1158.65	0.00184012	1.58816	57.55	RGDLPFVVTR		Q8VDD5	Q8VDD5;Q7TQJ6;Q99JJ3;Q811J9;Q3UFT0	Q7TQJ6;Q99JJ3;Q811J9;Q3UFT0		MYH9_MOUSE Myosin-9 OS=Mus musculus GN=Myh9 PE=1 SV=4	974024	1.36543e+06	1.26598e+06	1.52736e+06	1.24977e+06	796903	948765	915191	1.21461e+06	1.4585e+06	1.19095e+06	1.20693e+06	613285	628702	654682	809530	847995	516153
1781	37.8785	2	610.83	1219.65	0.00110698	0.907624	61.37	KFDQLLAEEK		Q8VDD5	Q8VDD5;Q99JJ3;Q811J9;Q3UFT0;E9QPE7;Q3UH59;K3W4R2;Q7TQH2	Q99JJ3;Q811J9;Q3UFT0	E9QPE7;Q3UH59;K3W4R2;Q7TQH2	MYH9_MOUSE Myosin-9 OS=Mus musculus GN=Myh9 PE=1 SV=4	458270	703253	366391	750791	663093	256074	495318	496558	712668	677701	749193	641332	381840	545160	425307	550891	462926	313637
2040	62.0348	2	935.488	1868.96	0.00190811	1.02095	146.18	ANLQIDQINTDLNLER		Q8VDD5	Q8VDD5;Q7TQJ6;Q99JJ3;Q811J9;Q3UFT0	Q7TQJ6;Q99JJ3;Q811J9;Q3UFT0		MYH9_MOUSE Myosin-9 OS=Mus musculus GN=Myh9 PE=1 SV=4	699699	939039	671173	650529	688039	288454	753755	658307	776189	975028	856718	711722	484523	532258	384796	541542	397888	398450
2091	33.321	2	437.256	872.498	0.001066	1.22178	40.28	ASIAALEAK		Q8VDD5	Q8VDD5;Q7TQJ6;Q99JJ3;Q811J9;Q3UFT0	Q7TQJ6;Q99JJ3;Q811J9;Q3UFT0		MYH9_MOUSE Myosin-9 OS=Mus musculus GN=Myh9 PE=1 SV=4	297460	536941	406977	374484	349034	289300	311664	269881	388319	454206	417794	302921	195776	161858	276037	253112	242767	187879
2411	22.0948	3	570.281	1707.82	0.00243156	1.42378	57.19	NAEQFKDQADKASTR		Q8VDD5	Q8VDD5;Q7TQJ6;Q99JJ3;Q811J9;Q3UFT0	Q7TQJ6;Q99JJ3;Q811J9;Q3UFT0		MYH9_MOUSE Myosin-9 OS=Mus musculus GN=Myh9 PE=1 SV=4	116035	195171	40165.1	377703	369677	2181.36	24098.4	124939	464970	690843	572270	215186	148669	388163	7682.55	316537	98940.7	148552
2540	27.6263	2	791.34	1580.67	0.00288736	1.82668	101.47	ELEDATETADAMNR	[12] Oxidation (M)	Q8VDD5	Q8VDD5;Q7TQJ6;Q99JJ3;Q811J9;Q3UFT0	Q7TQJ6;Q99JJ3;Q811J9;Q3UFT0		MYH9_MOUSE Myosin-9 OS=Mus musculus GN=Myh9 PE=1 SV=4	755125	967409	388717	494835	786940	137291	750604	607306	735741	928231	495724	468033	168326	217771	359972	557562	303263	240504
2642	42.0467	3	605.975	1814.9	0.00226161	1.24613	66	IAQLEEQLDNETKER		Q8VDD5	Q8VDD5;Q7TQJ6;Q99JJ3;Q811J9;Q3UFT0	Q7TQJ6;Q99JJ3;Q811J9;Q3UFT0		MYH9_MOUSE Myosin-9 OS=Mus musculus GN=Myh9 PE=1 SV=4	142204	262412	113499	346330	327422	16688	127752	227344	516191	456506	393318	267652	221613	168035	471349	310101	400289	186454
3244	25.135	2	666.308	1330.6	0.00221139	1.66195	92.32	QLEEAEEEAQR		Q8VDD5	Q8VDD5;Q7TQJ6;Q99JJ3;Q811J9;Q3UFT0	Q7TQJ6;Q99JJ3;Q811J9;Q3UFT0		MYH9_MOUSE Myosin-9 OS=Mus musculus GN=Myh9 PE=1 SV=4	380711	441265	229420	320833	342351	94835.3	299625	317365	235285	297180	284241	278719	131133	156216	173226	192073	168324	144152
3336	26.4823	2	610.796	1219.58	0.00198023	1.62371	48.65	ALEQQVEEMK	[9] Oxidation (M)	Q8VDD5	Q8VDD5;Q99JJ3;Q811J9;Q3UFT0	Q99JJ3;Q811J9;Q3UFT0		MYH9_MOUSE Myosin-9 OS=Mus musculus GN=Myh9 PE=1 SV=4	272264	354986	326732	149938	261098	221388	427952	233053	159192	213783	121929	180585	78530.5	73551.6	232280	180177	144228	122267
3368	40.4748	3	696.999	2087.98	0.00441202	2.11306	81.53	QAQQERDELADEIANSSGK		Q8VDD5	Q8VDD5;Q7TQJ6;Q99JJ3;Q811J9;Q3UFT0	Q7TQJ6;Q99JJ3;Q811J9;Q3UFT0		MYH9_MOUSE Myosin-9 OS=Mus musculus GN=Myh9 PE=1 SV=4	317772	455985	277964	397552	412948	126233	335717	322308	326363	443811	417593	297800	231575	276315	299179	350432	431679	187949
3870	70.592	2	960.003	1917.99	0.00246571	1.28557	127.13	LQVELDSVTGLLSQSDSK		Q8VDD5	Q8VDD5;Q3UFT0;O89055	Q3UFT0;O89055		MYH9_MOUSE Myosin-9 OS=Mus musculus GN=Myh9 PE=1 SV=4	308723	629741	439155	1.02179e+06	549482	140269	566042	695649	883591	930043	1.7998e+06	779932	531840	689997	367762	567210	911715	791571
4535	31.9846	2	459.239	916.463	0.0013471	1.46989	37.33	DLEGLSQR		Q8VDD5	Q8VDD5;Q811J9;Q3UFT0	Q811J9;Q3UFT0		MYH9_MOUSE Myosin-9 OS=Mus musculus GN=Myh9 PE=1 SV=4	178149	223771	165152	133002	147332	117603	175201	139504	112634	146123	152608	145591	104246	53384.8	88586.9	109116	74868	60203.7
4856	19.6499	3	465.542	1393.6	0.00156149	1.12047	30.42	EMEAELEDERK	[2] Oxidation (M)	Q8VDD5	Q8VDD5;Q7TQJ6;Q99JJ3;Q811J9;Q3UFT0	Q7TQJ6;Q99JJ3;Q811J9;Q3UFT0		MYH9_MOUSE Myosin-9 OS=Mus musculus GN=Myh9 PE=1 SV=4	12510.8	63128.2	29372.1	45079.7	75038	65545.7	125618	74875.1	40022.4	62734.1	33513.9	20860.5	39904.2	76373.1	0	149623	135333	54226.2
14981	19.6499	2	697.809	1393.6	0.00126502	0.907736	49.26	EMEAELEDERK	[2] Oxidation (M)	Q8VDD5	Q8VDD5;Q7TQJ6;Q99JJ3;Q811J9;Q3UFT0	Q7TQJ6;Q99JJ3;Q811J9;Q3UFT0		MYH9_MOUSE Myosin-9 OS=Mus musculus GN=Myh9 PE=1 SV=4	2719.62	38142.3	12179.9	24933.1	34416.8	23536.8	41446	36812.8	25390.4	23478.7	15706.6	14208.5	15960.5	24897.4	0	54041.5	54090	20331
4875	28.4872	2	613.805	1225.6	0.00156404	1.27615	63.56	DLEAHIDTANK		Q8VDD5	Q8VDD5;Q7TQJ6;Q99JJ3;Q811J9;Q3UFT0	Q7TQJ6;Q99JJ3;Q811J9;Q3UFT0		MYH9_MOUSE Myosin-9 OS=Mus musculus GN=Myh9 PE=1 SV=4	134038	207227	198972	65005.7	60595.9	115172	140355	76138.6	37893.1	32449.3	38723.6	103807	87182.3	32721.9	31695.8	74184	58815.9	55418
4954	25.2699	2	633.762	1265.51	0.00185664	1.46711	46.69	EMEAELEDER	[2] Oxidation (M)	Q8VDD5	Q8VDD5;Q7TQJ6;Q99JJ3;Q811J9;Q3UFT0	Q7TQJ6;Q99JJ3;Q811J9;Q3UFT0		MYH9_MOUSE Myosin-9 OS=Mus musculus GN=Myh9 PE=1 SV=4	203032	218880	121883	119180	182124	41796.5	161986	135614	127494	174844	111127	112581	18922.7	66373.5	57071.6	102966	50671.7	44835.8
5007	32.8822	3	514.307	1539.9	0.00165353	1.07379	41.81	KKVEAQLQELQVK		Q8VDD5	Q8VDD5;Q3UFT0	Q3UFT0		MYH9_MOUSE Myosin-9 OS=Mus musculus GN=Myh9 PE=1 SV=4	0	14817.8	182362	1513.15	1696.9	106394	1010.97	0	4931.02	0	85.6411	0	0	0	146262	0	134510	106808
5658	32.5153	3	514.307	1539.9	0.0020886	1.35632	42.95	KKVEAQLQELQVK		Q8VDD5	Q8VDD5;Q3UFT0	Q3UFT0		MYH9_MOUSE Myosin-9 OS=Mus musculus GN=Myh9 PE=1 SV=4	156790	279123	2357.79	200924	189171	2224.8	157199	164619	230360	247464	257634	190786	151650	131128	11008.2	203823	7413.65	0
5653	23.1424	3	496.575	1486.7	0.00150111	1.00969	35.74	RQLEEAEEEAQR		Q8VDD5	Q8VDD5;Q7TQJ6;Q99JJ3;Q811J9;Q3UFT0	Q7TQJ6;Q99JJ3;Q811J9;Q3UFT0		MYH9_MOUSE Myosin-9 OS=Mus musculus GN=Myh9 PE=1 SV=4	53362.2	165964	17286.5	37966.7	125683	39413.5	45334.2	12683.4	30638.9	50554.7	27752	12511.1	115934	67285.5	111057	92973.4	73473.4	22319.2
11696	23.1424	2	744.359	1486.7	0.0019962	1.34271	71.62	RQLEEAEEEAQR		Q8VDD5	Q8VDD5;Q7TQJ6;Q99JJ3;Q811J9;Q3UFT0	Q7TQJ6;Q99JJ3;Q811J9;Q3UFT0		MYH9_MOUSE Myosin-9 OS=Mus musculus GN=Myh9 PE=1 SV=4	61912.9	120581	15651.5	38502.7	95661.3	18236.6	41021.2	10476.6	17512.9	60293.2	30743.3	36594.9	56222.9	35225.2	58668.5	78496.1	43649	24695.4
6074	18.6865	3	560.263	1677.77	0.00310087	1.84822	37.09	EMEAELEDERKQR	[2] Oxidation (M)	Q8VDD5	Q8VDD5;Q7TQJ6;Q99JJ3;Q811J9;Q3UFT0	Q7TQJ6;Q99JJ3;Q811J9;Q3UFT0		MYH9_MOUSE Myosin-9 OS=Mus musculus GN=Myh9 PE=1 SV=4	20030.8	47651.4	3894.37	81700.7	77778	1660.89	10505.9	23156.4	149347	187793	114791	33981.9	13257.7	87936.9	4574.52	87354.9	108875	22330.7
6161	23.9522	2	493.786	985.556	0.000896922	0.910068	47.86	GALALEEKR		Q8VDD5	Q8VDD5;Q7TQJ6;Q99JJ3;Q811J9;Q3UFT0	Q7TQJ6;Q99JJ3;Q811J9;Q3UFT0		MYH9_MOUSE Myosin-9 OS=Mus musculus GN=Myh9 PE=1 SV=4	60084.3	107357	58261.8	63233.4	128475	31036.1	59020.6	46508.3	93141.6	118458	92243.5	49151.7	0	53.0865	1455.69	392.437	45.3182	11127
6173	42.7651	2	686.366	1370.72	0.00193718	1.41326	38.14	DVLLQVEDERR		Q8VDD5	Q8VDD5;Q7TQJ6;Q99JJ3;Q811J9;Q3UFT0	Q7TQJ6;Q99JJ3;Q811J9;Q3UFT0		MYH9_MOUSE Myosin-9 OS=Mus musculus GN=Myh9 PE=1 SV=4	98585.3	121220	112232	84058.3	94054.4	84822.2	113026	58574.6	41217.6	59481.4	44612.4	77414.6	60262.8	39982.3	34516.9	41431.7	29428.7	36110.7
6549	80.4497	2	1247.09	2492.17	0.0038673	1.55178	117.54	DFSALESQLQDTQELLQEENR		Q8VDD5	Q8VDD5;Q3UFT0;O89055	Q3UFT0;O89055		MYH9_MOUSE Myosin-9 OS=Mus musculus GN=Myh9 PE=1 SV=4	712028	898308	308669	670497	558606	116460	607237	582087	449595	1.02538e+06	512100	636343	249295	143611	349.3	306646	144491	157739
7186	80.5794	3	831.731	2492.17	0.00496668	1.99291	81.27	DFSALESQLQDTQELLQEENR		Q8VDD5	Q8VDD5;Q3UFT0;O89055	Q3UFT0;O89055		MYH9_MOUSE Myosin-9 OS=Mus musculus GN=Myh9 PE=1 SV=4	405681	353285	194485	218280	246689	120739	261518	289826	352529	457689	361723	338903	159269	144529	829.446	288750	97013	135415
101896	79.7168	2	1247.1	2492.18	0.0093514	3.75232	96.04	DFSALESQLQDTQELLQEENR		Q8VDD5	Q8VDD5;Q3UFT0;O89055	Q3UFT0;O89055		MYH9_MOUSE Myosin-9 OS=Mus musculus GN=Myh9 PE=1 SV=4	0	0	0	0	0	0	0	0	0	0	0	0	857.148	0	78740.7	1268.88	0	0
6975	39.9902	2	546.783	1091.55	0.00109836	1.00624	61.71	FDQLLAEEK		Q8VDD5	Q8VDD5;Q99JJ3;Q811J9;Q3UFT0;E9QPE7;Q3UH59;K3W4R2;Q7TQH2	Q99JJ3;Q811J9;Q3UFT0	E9QPE7;Q3UH59;K3W4R2;Q7TQH2	MYH9_MOUSE Myosin-9 OS=Mus musculus GN=Myh9 PE=1 SV=4	31826.4	71387.1	63825.4	72690.8	1099.73	32352.2	41772.9	34640.9	63857.3	56525.4	66313.6	51660.7	18294.5	20685.6	35887.4	23591.2	57308.4	28758.7
7003	43.4289	4	403.982	1611.9	0.00326136	2.02331	43.44	LKDVLLQVEDERR		Q8VDD5	Q8VDD5;Q7TQJ6;Q99JJ3;Q811J9;Q3UFT0	Q7TQJ6;Q99JJ3;Q811J9;Q3UFT0		MYH9_MOUSE Myosin-9 OS=Mus musculus GN=Myh9 PE=1 SV=4	59948.2	140265	116177	103359	57461.9	124117	79309.4	56745.4	68775.5	117909	104162	51070.6	50759.5	67703.1	93462.9	94060.9	68771.4	49374.7
7116	36.4622	3	577.296	1728.87	0.00274764	1.58927	28.01	QTLENERGELANEVK		Q8VDD5	Q8VDD5;Q3UFT0;O89055	Q3UFT0;O89055		MYH9_MOUSE Myosin-9 OS=Mus musculus GN=Myh9 PE=1 SV=4	1372.14	1510.89	74971.3	0	0	50680.2	0	5404.73	32698.3	0	81016.2	19170.3	1688.9	1954.73	92600	1803.72	117889	53079.2
7436	24.2395	2	518.787	1035.56	-0.000434959	-0.420023	42.71	VAAYDKLEK		Q8VDD5	Q8VDD5;Q811J9;Q3UFT0	Q811J9;Q3UFT0		MYH9_MOUSE Myosin-9 OS=Mus musculus GN=Myh9 PE=1 SV=4	3976.27	162924	108939	0	83867.2	56660.7	109416	871.259	83707.5	40990.6	6318.98	0	1797.17	14892.7	40785.2	14147.1	18170.9	14843
7618	69.3324	3	773.057	2316.15	0.0053061	2.29092	68.33	IRELETQISELQEDLESER		Q8VDD5	Q8VDD5;Q3UFT0	Q3UFT0		MYH9_MOUSE Myosin-9 OS=Mus musculus GN=Myh9 PE=1 SV=4	105394	123440	77059.1	238931	184546	7464.94	116766	48147.4	163627	253324	204371	145370	79312.4	95630.9	3388.29	115584	84450.5	83087.5
7750	62.7291	2	1236.59	2471.17	0.00379004	1.53371	109.32	IAQLEEELEEEQGNTELINDR		Q8VDD5	Q8VDD5;Q7TQJ6;Q99JJ3;Q811J9;Q3UFT0	Q7TQJ6;Q99JJ3;Q811J9;Q3UFT0		MYH9_MOUSE Myosin-9 OS=Mus musculus GN=Myh9 PE=1 SV=4	735698	897893	237523	630310	764952	9516.5	702786	499607	431066	1.05901e+06	567842	534730	13004.6	11106.8	15063	47681.7	8191.31	14785.7
9212	62.6993	3	824.731	2471.17	0.0056188	2.27374	78	IAQLEEELEEEQGNTELINDR		Q8VDD5	Q8VDD5;Q7TQJ6;Q99JJ3;Q811J9;Q3UFT0	Q7TQJ6;Q99JJ3;Q811J9;Q3UFT0		MYH9_MOUSE Myosin-9 OS=Mus musculus GN=Myh9 PE=1 SV=4	274244	240256	194898	229129	226449	6341.92	243641	341627	315978	303674	402985	236079	165735	85589.3	5932.33	167900	75754.3	111665
9239	62.3231	2	1236.59	2471.17	0.00355761	1.43965	109.61	IAQLEEELEEEQGNTELINDR		Q8VDD5	Q8VDD5;Q7TQJ6;Q99JJ3;Q811J9;Q3UFT0	Q7TQJ6;Q99JJ3;Q811J9;Q3UFT0		MYH9_MOUSE Myosin-9 OS=Mus musculus GN=Myh9 PE=1 SV=4	11092.4	16803.9	138196	4249.97	5906.88	827.025	6521.94	29861.6	12223.4	3201.69	18746.7	7434.82	364612	84415.8	7314.66	198205	144407	190256
8077	32.804	2	629.344	1256.67	0.00162964	1.29679	62.35	KEEELQAALAR		Q8VDD5	Q8VDD5;E9QPE7		E9QPE7	MYH9_MOUSE Myosin-9 OS=Mus musculus GN=Myh9 PE=1 SV=4	14412.8	241017	140223	106847	92907.6	61873	171928	151340	59260.7	69115.2	82125.1	116242	70255.5	21821.1	43455	33648.7	67058.8	109349
8631	70.8447	2	1024.49	2046.96	0.00307541	1.50243	95.5	ELETQISELQEDLESER		Q8VDD5	Q8VDD5;Q3UFT0	Q3UFT0		MYH9_MOUSE Myosin-9 OS=Mus musculus GN=Myh9 PE=1 SV=4	163186	258511	147470	223051	239910	1169.68	232939	181616	185007	294771	179056	177710	84162.2	21127.5	0	56577.3	26340.4	40425.6
9174	26.9269	3	572.636	1714.89	0.00244664	1.42671	39.33	ASREEILAQAKENEK		Q8VDD5	Q8VDD5;Q7TQJ6;Q99JJ3;Q811J9;Q3UFT0	Q7TQJ6;Q99JJ3;Q811J9;Q3UFT0		MYH9_MOUSE Myosin-9 OS=Mus musculus GN=Myh9 PE=1 SV=4	6646.59	6430.53	1678	69696.6	43598.5	2683.29	9728.18	25710.6	101952	127391	108194	23358.8	35420.5	68968.2	177076	54229.6	138634	22948.3
9379	55.1258	2	999.536	1997.06	0.00368328	1.84436	81.82	KANLQIDQINTDLNLER		Q8VDD5	Q8VDD5;Q7TQJ6;Q99JJ3;Q811J9;Q3UFT0	Q7TQJ6;Q99JJ3;Q811J9;Q3UFT0		MYH9_MOUSE Myosin-9 OS=Mus musculus GN=Myh9 PE=1 SV=4	182608	225758	85174.9	182427	170344	15782.9	152169	132000	177328	301490	222576	153047	74842.6	39089.2	50490.9	107456	44040.2	48062.4
9794	46.7518	3	590.622	1768.84	0.0029657	1.67664	51.17	KQELEEICHDLEAR		Q8VDD5	Q8VDD5;A2VCK0	A2VCK0		MYH9_MOUSE Myosin-9 OS=Mus musculus GN=Myh9 PE=1 SV=4	169690	237132	151680	313876	225404	136953	194600	178304	159823	270754	204380	215945	147074	156940	148258	221102	109654	94101.7
9952	32.0918	3	643.674	1928	0.0036643	1.90058	32.43	AKQTLENERGELANEVK		Q8VDD5	Q8VDD5;Q3UFT0;O89055	Q3UFT0;O89055		MYH9_MOUSE Myosin-9 OS=Mus musculus GN=Myh9 PE=1 SV=4	45692.4	78406.8	50696.6	85770	81956.8	26784.7	21126.5	46882.5	98677	98113	139594	75278.4	79498	54406.2	87041.4	77429.3	136066	48895.4
10565	75.0698	3	1055.17	3162.48	0.00599608	1.89601	81.02	ALEQQVEEMKTQLEELEDELQATEDAK	[9] Oxidation (M)	Q8VDD5	Q8VDD5;Q99JJ3;Q811J9;Q3UFT0	Q99JJ3;Q811J9;Q3UFT0		MYH9_MOUSE Myosin-9 OS=Mus musculus GN=Myh9 PE=1 SV=4	959774	1.20274e+06	240367	722802	1.13208e+06	9887.28	508207	568523	767311	1.60585e+06	596906	525324	63253.6	105915	1399.98	413042	109606	114736
11162	43.9006	2	843.384	1684.75	0.00294395	1.74741	83.72	VAEFTTNLMEEEEK	[9] Oxidation (M)	Q8VDD5	Q8VDD5			MYH9_MOUSE Myosin-9 OS=Mus musculus GN=Myh9 PE=1 SV=4	76493.5	118359	123662	154698	104180	100486	177140	95924.5	148235	143194	72307.4	115668	31127.3	95031.7	44159.4	123945	34562.7	23448.8
11707	30.8185	3	646.969	1937.89	0.00368848	1.90336	62.76	KMEDGVGCLETAEEAKR	[2] Oxidation (M)	Q8VDD5	Q8VDD5;Q3UFT0	Q3UFT0		MYH9_MOUSE Myosin-9 OS=Mus musculus GN=Myh9 PE=1 SV=4	65571.3	91992.5	43030.8	77231.6	71976.8	18228.2	38448.4	36177.6	70833.8	65608.3	59758	49877	50629.4	41352.3	92018	70373.9	129587	51133.5
12324	82.2875	3	872.454	2614.34	0.00515269	1.97094	63.56	KLEGDSTDLSDQIAELQAQIAELK		Q8VDD5	Q8VDD5;Q3UFT0	Q3UFT0		MYH9_MOUSE Myosin-9 OS=Mus musculus GN=Myh9 PE=1 SV=4	215310	299462	132885	111189	135835	23604.9	312455	163630	54802.8	92093.2	57940.7	138730	310.302	19655.5	64.7077	73303.7	69478.4	71663.7
70257	81.7921	3	872.455	2614.34	0.0108129	4.13599	55.88	KLEGDSTDLSDQIAELQAQIAELK		Q8VDD5	Q8VDD5;Q3UFT0	Q3UFT0		MYH9_MOUSE Myosin-9 OS=Mus musculus GN=Myh9 PE=1 SV=4	604.707	859.478	0	2153.4	281.032	0	1985.6	2218.17	4728.63	3888.99	3351.83	1351.64	80504	5609.35	0	1877.39	0	687.793
12787	36.7245	2	783.342	1564.67	0.00235156	1.50291	94.78	ELEDATETADAMNR		Q8VDD5	Q8VDD5;Q7TQJ6;Q99JJ3;Q811J9;Q3UFT0	Q7TQJ6;Q99JJ3;Q811J9;Q3UFT0		MYH9_MOUSE Myosin-9 OS=Mus musculus GN=Myh9 PE=1 SV=4	0	0	76362.6	0	0	11053.1	2339.46	0	1671.71	3193.76	0	0	210010	25923.3	17051.4	4190.43	113561	54681
25042	37.0697	2	783.343	1564.67	0.00446383	2.85289	94.26	ELEDATETADAMNR		Q8VDD5	Q8VDD5;Q7TQJ6;Q99JJ3;Q811J9;Q3UFT0	Q7TQJ6;Q99JJ3;Q811J9;Q3UFT0		MYH9_MOUSE Myosin-9 OS=Mus musculus GN=Myh9 PE=1 SV=4	20055.3	15200.7	4406.35	5661.92	4206.81	587.815	16474.2	31851.2	18915	15105.4	247206	194354	783.637	24.2595	1406.15	0	5426.47	4447.22
16519	42.7393	2	674.816	1347.62	0.00196597	1.45885	81.49	DELADEIANSSGK		Q8VDD5	Q8VDD5;Q7TQJ6;Q99JJ3;Q811J9;Q3UFT0	Q7TQJ6;Q99JJ3;Q811J9;Q3UFT0		MYH9_MOUSE Myosin-9 OS=Mus musculus GN=Myh9 PE=1 SV=4	19998.9	24737.4	13.573	110769	4519.5	468.136	15996.3	8804.52	75850.2	67174.4	92578.5	103557	624.67	0	0	0	0	3854.9
19510	75.6489	3	917.117	2748.33	0.0102504	3.72968	67.11	DFSALESQLQDTQELLQEENRQK		Q8VDD5	Q8VDD5;Q3UFT0;O89055	Q3UFT0;O89055		MYH9_MOUSE Myosin-9 OS=Mus musculus GN=Myh9 PE=1 SV=4	22593.3	47930.7	16799.6	219092	112612	0	64428.6	34857.7	373113	555563	373609	100585	46340.3	131555	0.112286	141177	65482.8	26858.4
20454	17.5888	2	525.76	1049.51	-0.000116506	-0.11101	27.94	LQEMESAVK	[4] Oxidation (M)	Q8VDD5	Q8VDD5;Q7TQJ6;Q99JJ3;Q811J9;Q3UFT0	Q7TQJ6;Q99JJ3;Q811J9;Q3UFT0		MYH9_MOUSE Myosin-9 OS=Mus musculus GN=Myh9 PE=1 SV=4	4823.91	8185.62	4268.33	3433.25	6318.85	40093.3	4555.32	3757.78	4527.52	3952.04	3857.59	2410.33	8781.11	4190.53	3079.6	5881.93	33401.3	4232.09
21435	80.7597	2	1024.99	2047.96	0.00403851	1.97197	92.92	SMEAEMIQLQEELAAAER		Q8VDD5	Q8VDD5;Q7TQJ6;Q99JJ3;Q811J9;Q3UFT0	Q7TQJ6;Q99JJ3;Q811J9;Q3UFT0		MYH9_MOUSE Myosin-9 OS=Mus musculus GN=Myh9 PE=1 SV=4	57098.3	42114.5	23821.9	42946.5	13800.9	3528.88	34940.4	80141.7	40190.9	57250.7	93789.9	46648.6	117019	15577.4	0	14414.2	724.879	1966.29
21518	89.6409	3	1049.84	3146.49	0.00537787	1.70917	72.73	ALEQQVEEMKTQLEELEDELQATEDAK		Q8VDD5	Q8VDD5;Q99JJ3;Q811J9;Q3UFT0	Q99JJ3;Q811J9;Q3UFT0		MYH9_MOUSE Myosin-9 OS=Mus musculus GN=Myh9 PE=1 SV=4	103973	92429.3	42710.1	261727	28200.2	140.554	69973.8	82133.8	76899.7	175444	487076	273597	127852	1231.55	556.69	49858.6	186.509	3450.29
24961	20.8678	2	695.329	1388.64	0.00198342	1.42832	39.37	EQLEEEEEAKR		Q8VDD5	Q8VDD5;Q3UFT0	Q3UFT0		MYH9_MOUSE Myosin-9 OS=Mus musculus GN=Myh9 PE=1 SV=4	51928.1	37258.7	9412.11	443.124	25857.2	25741.9	7712.3	30320.6	0	0	6819.25	22633	0	9276.1	3596.36	17722.9	10190.4	17198.5
25470	69.8531	2	1032.98	2063.95	0.00396638	1.92174	113.67	SMEAEMIQLQEELAAAER	[2] Oxidation (M)	Q8VDD5	Q8VDD5;Q7TQJ6;Q99JJ3;Q811J9;Q3UFT0	Q7TQJ6;Q99JJ3;Q811J9;Q3UFT0		MYH9_MOUSE Myosin-9 OS=Mus musculus GN=Myh9 PE=1 SV=4	3688.26	8.56603	13466.9	42921.2	2752.28	2098.63	9849.22	10771.4	1841.42	2590.23	133080	53875.2	117381	1718.15	0	582.628	9797.81	15342.7
30651	17.8787	2	625.326	1248.64	-0.000778824	-0.623739	49.5	AKLQEMESAVK	[6] Oxidation (M)	Q8VDD5	Q8VDD5;Q7TQJ6;Q99JJ3;Q811J9;Q3UFT0	Q7TQJ6;Q99JJ3;Q811J9;Q3UFT0		MYH9_MOUSE Myosin-9 OS=Mus musculus GN=Myh9 PE=1 SV=4	5298.22	2697.38	3793.88	1337.22	2970.81	13820.6	809.198	1280.96	2383.29	4437.53	2120.77	1287.24	3383.84	6483.57	925.035	8758.13	73806.2	17896.4
57621	16.6113	2	625.329	1248.64	0.00456345	3.65474	43.2	AKLQEMESAVK	[6] Oxidation (M)	Q8VDD5	Q8VDD5;Q7TQJ6;Q99JJ3;Q811J9;Q3UFT0	Q7TQJ6;Q99JJ3;Q811J9;Q3UFT0		MYH9_MOUSE Myosin-9 OS=Mus musculus GN=Myh9 PE=1 SV=4	163.323	4.89895	52.3325	0.49052	90.6986	0	54.4356	165.954	1135.72	0	14.6964	123.502	288.855	15.0228	118745	207.791	241.724	72.2278
34448	79.6531	3	736.388	2206.14	0.00710579	3.22093	69.89	TRLQQELDDLLVDLDHQR		Q8VDD5	Q8VDD5;Q811J9;Q3UFT0	Q811J9;Q3UFT0		MYH9_MOUSE Myosin-9 OS=Mus musculus GN=Myh9 PE=1 SV=4	16064.3	6650.11	3795.67	61216.7	8873.44	285.318	1054.22	18621.5	17848.9	11064.6	130539	39529	48949.2	33884.7	345.38	14999	9623.19	14811.6
35911	75.814	2	863.979	1725.94	0.00230881	1.33771	81.01	QLLQANPILEAFGNAK		Q8VDD5	Q8VDD5;Q8BIE2;E9QPE7;K3W4R2	Q8BIE2	E9QPE7;K3W4R2	MYH9_MOUSE Myosin-9 OS=Mus musculus GN=Myh9 PE=1 SV=4	0	2151.72	5907.12	68709.5	2753.88	3032.74	44657.2	2602.64	117997	79435.6	123252	115278	18525.7	3165.71	2176.83	1697.65	38325.5	17005
110655	75.4263	2	863.98	1725.94	0.00342647	1.98528	54.52	QLLQANPILEAFGNAK		Q8VDD5	Q8VDD5;Q8BIE2;E9QPE7;K3W4R2	Q8BIE2	E9QPE7;K3W4R2	MYH9_MOUSE Myosin-9 OS=Mus musculus GN=Myh9 PE=1 SV=4	0	0	602.364	411.011	48158.6	496.915	1254.06	9948.28	0	2262.99	1230.06	810.253	0	680.833	0	5975.49	428.188	0
75227	99.8112	3	1006.5	3016.48	0.00491239	1.62852	45.26	DLGEELEALKTELEDTLDSTAAQQELR		Q8VDD5	Q8VDD5;Q3UFT0	Q3UFT0		MYH9_MOUSE Myosin-9 OS=Mus musculus GN=Myh9 PE=1 SV=4	28765.7	65543.2	470.404	38617.7	90.2984	1.96198	354.893	796.141	13612	52457.4	62419.9	43370.1	309.464	275.468	259.822	0	39.623	118.082
104914	88.0577	4	854.925	3415.67	0.00267416	0.78291	30.65	ALEQQVEEMKTQLEELEDELQATEDAKLR		Q8VDD5	Q8VDD5;Q99JJ3;Q811J9;Q3UFT0	Q99JJ3;Q811J9;Q3UFT0		MYH9_MOUSE Myosin-9 OS=Mus musculus GN=Myh9 PE=1 SV=4	197.008	267.14	8.96965	38921.3	1050.31	0	0	491.096	10093.7	28334.1	110684	13174.8	9784.82	23148.1	23.853	4618.96	0	26.2171
310	43.9255	2	575.312	1148.61	0.00218133	1.89911	61.05	LVQEVTDFAK		Q546G4	Q546G4;K7R066	K7R066		Q546G4_MOUSE Albumin 1 OS=Mus musculus GN=Alb PE=2 SV=1	4.33091e+06	2.04027e+07	708618	1.53815e+06	866829	167450	699146	1.04945e+06	746236	1.07271e+06	1.00468e+06	1.56817e+06	1.71645e+06	1.40432e+06	339932	1.26406e+06	234254	346556
431	43.823	2	720.397	1438.78	0.00221504	1.53953	68.87	APQVSTPTLVEAAR		Q546G4	Q546G4			Q546G4_MOUSE Albumin 1 OS=Mus musculus GN=Alb PE=2 SV=1	5.35686e+06	2.71271e+07	723827	1.82664e+06	1.19723e+06	110467	1.03474e+06	1.35233e+06	895646	1.25529e+06	1.2586e+06	2.04063e+06	2.06822e+06	1.33232e+06	230463	1.3279e+06	231771	368617
532	40.9846	3	661.316	1980.93	0.0040564	2.04773	60.53	AADKDTCFSTEGPNLVTR		Q546G4	Q546G4			Q546G4_MOUSE Albumin 1 OS=Mus musculus GN=Alb PE=2 SV=1	4.85084e+06	2.69384e+07	604833	2.17513e+06	1.31964e+06	80971.8	939061	1.42881e+06	1.15713e+06	1.46359e+06	1.46245e+06	2.02977e+06	3.28885e+06	1.18658e+06	437857	1.58849e+06	427906	629730
2508	41.0389	2	991.47	1980.92	0.00355914	1.79671	101.34	AADKDTCFSTEGPNLVTR		Q546G4	Q546G4			Q546G4_MOUSE Albumin 1 OS=Mus musculus GN=Alb PE=2 SV=1	2.24854e+06	1.18663e+07	147171	780360	528648	1902.7	359077	558964	379447	565913	521207	719687	950872	333553	68003.3	435960	97669.5	144593
626	62.2945	2	740.403	1478.79	0.00277433	1.87608	104.26	LGEYGFQNAILVR		Q546G4	Q546G4			Q546G4_MOUSE Albumin 1 OS=Mus musculus GN=Alb PE=2 SV=1	4.53839e+06	2.24199e+07	395151	1.38673e+06	940330	49681.9	753939	796089	622150	1.17837e+06	933405	1.4895e+06	2.46986e+06	1.46134e+06	174590	1.1783e+06	180091	504152
701	28.1166	3	417.532	1249.58	0.00252726	2.0225	56.93	YNDLGEQHFK		Q546G4	Q546G4;K7R066	K7R066		Q546G4_MOUSE Albumin 1 OS=Mus musculus GN=Alb PE=2 SV=1	968330	3.35416e+06	246917	626378	539950	80282.5	695584	959374	490166	674653	695119	684069	700919	478212	205751	614391	131307	105600
1260	28.1166	2	625.795	1249.57	0.00202993	1.6245	65.08	YNDLGEQHFK		Q546G4	Q546G4;K7R066	K7R066		Q546G4_MOUSE Albumin 1 OS=Mus musculus GN=Alb PE=2 SV=1	1.19189e+06	3.34566e+06	245195	515039	649534	66507.4	630036	872174	469674	544571	614546	700520	763899	241210	20025.9	503267	116802	102417
2681	28.9061	2	625.797	1249.58	0.00605717	4.84739	59.6	YNDLGEQHFK		Q546G4	Q546G4;K7R066	K7R066		Q546G4_MOUSE Albumin 1 OS=Mus musculus GN=Alb PE=2 SV=1	6847.76	100277	85460.9	115739	137389	47534.4	116051	60145.8	110083	181726	139209	132734	46981.7	166090	346376	79915.3	6119.94	135482
809	44.513	2	478.771	955.528	0.000517316	0.541394	30.9	LCAIPNLR		Q546G4	Q546G4;K7R066	K7R066		Q546G4_MOUSE Albumin 1 OS=Mus musculus GN=Alb PE=2 SV=1	1.74059e+06	7.30489e+06	466422	294881	230424	148389	322198	352396	142386	173316	145480	383508	402542	143287	101280	195619	115026	126531
877	45.6248	2	486.791	971.567	0.00144572	1.48804	47.03	QTALAELVK		Q546G4	Q546G4			Q546G4_MOUSE Albumin 1 OS=Mus musculus GN=Alb PE=2 SV=1	2.54939e+06	8.86952e+06	179354	530447	440603	43918.5	328719	346971	227261	421867	351362	488786	972865	619696	121567	651006	106954	181614
1053	22.3382	3	501.94	1502.8	0.00273056	1.81699	33.09	LQTCCDKPLLKK		Q546G4	Q546G4			Q546G4_MOUSE Albumin 1 OS=Mus musculus GN=Alb PE=2 SV=1	1.02273e+06	4.59167e+06	190260	279283	190033	8401.25	58698.8	198540	174124	238289	270705	288712	25494.6	313580	88743.3	294892	88433	109003
1168	22.6231	2	724.315	1446.61	0.00278211	1.92319	91.24	YMCENQATISSK	[2] Oxidation (M)	Q546G4	Q546G4			Q546G4_MOUSE Albumin 1 OS=Mus musculus GN=Alb PE=2 SV=1	4.22257e+06	1.8621e+07	280058	774193	721148	24275.4	451112	691465	385094	531885	517250	983740	999830	753166	10.348	906125	185168	289056
1179	54.1557	3	628.318	1881.93	0.00307059	1.63162	44.26	RPCFSALTVDETYVPK		Q546G4	Q546G4			Q546G4_MOUSE Albumin 1 OS=Mus musculus GN=Alb PE=2 SV=1	2.73655e+06	1.06972e+07	365361	871759	620215	66360.3	460929	507380	341183	641788	652290	874744	1.11181e+06	671704	170196	909935	194812	351687
4219	54.0711	2	941.974	1881.93	0.00376695	2.00164	84.88	RPCFSALTVDETYVPK		Q546G4	Q546G4			Q546G4_MOUSE Albumin 1 OS=Mus musculus GN=Alb PE=2 SV=1	1.77129e+06	5.56919e+06	268033	669330	436898	4638.25	310905	473274	288032	491744	746698	810596	555126	235189	154669	377763	320702	280862
1649	34.8258	2	550.838	1099.66	0.00159201	1.44773	46.8	KQTALAELVK		Q546G4	Q546G4			Q546G4_MOUSE Albumin 1 OS=Mus musculus GN=Alb PE=2 SV=1	1.586e+06	5.81629e+06	0	284712	350717	4.92818	89088.9	248951	128009	245810	219970	338124	443.456	531198	12.2633	514028	0.0231789	2.73218
2821	36.1486	2	550.837	1099.66	0.000295784	0.268978	46.61	KQTALAELVK		Q546G4	Q546G4			Q546G4_MOUSE Albumin 1 OS=Mus musculus GN=Alb PE=2 SV=1	73933.1	1.71497e+06	116231	103547	45532.4	18272.6	110379	45679.1	39869.3	28020.3	66670.8	99562	750966	19006.3	76843.6	28832.3	84093.9	141229
1664	60.1838	2	841.427	1680.84	0.00285619	1.69926	60.1	LSQTFPNADFAEITK		Q546G4	Q546G4			Q546G4_MOUSE Albumin 1 OS=Mus musculus GN=Alb PE=2 SV=1	3.84597e+06	2.11456e+07	437083	857519	772150	31317.9	640260	716702	549671	880540	810833	1.34816e+06	1.63287e+06	1.12041e+06	92883.3	998930	81874.1	244678
1681	19.172	2	720.791	1439.57	0.00223836	1.55489	113.52	TCVADESAANCDK		Q546G4	Q546G4;K7R066	K7R066		Q546G4_MOUSE Albumin 1 OS=Mus musculus GN=Alb PE=2 SV=1	1.55235e+06	3.38613e+06	95789.4	140098	63287.6	2099.15	33169.5	267365	40146.8	36577.6	204965	247416	562656	177975	0	49795.7	33534.5	53452.9
1786	38.9577	3	639.97	1916.89	0.00454962	2.37345	33.3	ENPTTFMGHYLHEVAR	[7] Oxidation (M)	Q546G4	Q546G4;K7R066	K7R066		Q546G4_MOUSE Albumin 1 OS=Mus musculus GN=Alb PE=2 SV=1	871352	6.40931e+06	205501	166159	150318	104822	197125	204528	52148.5	69399.1	90066.8	327817	375434	195581	104792	257622	181026	280480
2752	38.117	3	639.97	1916.89	0.00487864	2.54509	46.83	ENPTTFMGHYLHEVAR	[7] Oxidation (M)	Q546G4	Q546G4;K7R066	K7R066		Q546G4_MOUSE Albumin 1 OS=Mus musculus GN=Alb PE=2 SV=1	865887	5.28468e+06	161286	218271	73879.8	17281.8	81338.4	37145.6	149085	59897.8	11349.7	5117.63	2229.96	1779.65	1034.02	0	888.679	946.969
22499	38.117	2	959.451	1916.89	0.00393509	2.05286	82.74	ENPTTFMGHYLHEVAR	[7] Oxidation (M)	Q546G4	Q546G4;K7R066	K7R066		Q546G4_MOUSE Albumin 1 OS=Mus musculus GN=Alb PE=2 SV=1	38296.9	753848	0	0	2423.16	0	0	398.669	1360.56	0	0	0	0	0	0	0	0	0
2099	22.3122	2	589.751	1177.49	0.00145344	1.23436	43.65	CCTLPEDQR		Q546G4	Q546G4			Q546G4_MOUSE Albumin 1 OS=Mus musculus GN=Alb PE=2 SV=1	458505	1.65988e+06	63963.3	93726.4	154669	9335.44	146070	109162	46176	48245.8	64693.2	121998	4099.83	42591.2	954.652	152268	66171.4	39038.3
2148	47.6998	3	718.347	2152.02	0.00408119	1.89645	55.59	AETFTFHSDICTLPEKEK		Q546G4	Q546G4			Q546G4_MOUSE Albumin 1 OS=Mus musculus GN=Alb PE=2 SV=1	2.05036e+06	8.17924e+06	374068	748952	737093	113135	583150	585102	449902	594092	596497	941938	1.31612e+06	710543	206451	858205	321223	393195
36112	47.6181	2	1077.02	2152.02	0.00519493	2.41398	57.59	AETFTFHSDICTLPEKEK		Q546G4	Q546G4			Q546G4_MOUSE Albumin 1 OS=Mus musculus GN=Alb PE=2 SV=1	128021	522813	1440.67	8011.25	7191.2	0	0	18523	4160.9	10194.7	16435	11326.7	16811.4	3208.5	0	4120.65	0	2064.79
2236	80.5151	2	740.433	1478.85	0.00256601	1.73514	98.34	GLVLIAFSQYLQK		Q546G4	Q546G4;K7R066	K7R066		Q546G4_MOUSE Albumin 1 OS=Mus musculus GN=Alb PE=2 SV=1	1.25138e+06	5.54891e+06	67266.5	472635	250376	3342.57	244587	129985	294130	634407	459037	565490	399431	645009	229.177	439657	41331.2	119042
14962	80.4497	3	493.958	1478.85	0.00257098	1.7385	34.51	GLVLIAFSQYLQK		Q546G4	Q546G4;K7R066	K7R066		Q546G4_MOUSE Albumin 1 OS=Mus musculus GN=Alb PE=2 SV=1	68525.3	293366	1153.11	15345.2	1274.24	0	9579.15	1973.01	14561	32617.8	24671	23437.5	8434.03	27529.7	0	24937.7	338.644	3075.61
2447	86.4396	2	831.931	1661.85	0.00279058	1.67921	137.68	LPCVEDYLSAILNR		Q546G4	Q546G4			Q546G4_MOUSE Albumin 1 OS=Mus musculus GN=Alb PE=2 SV=1	2.49585e+06	1.12055e+07	199406	456394	291523	32483.9	417440	464279	173645	387836	318977	554112	469472	250848	27381.6	389892	21421.1	129076
3667	86.4396	3	554.956	1661.85	0.00247054	1.48662	29.36	LPCVEDYLSAILNR		Q546G4	Q546G4			Q546G4_MOUSE Albumin 1 OS=Mus musculus GN=Alb PE=2 SV=1	832967	3.44468e+06	67212.9	137047	92516.4	4966.36	147201	172438	76425.6	130746	142547	215974	146630	65892.6	4941.66	125989	7893.98	40557.4
2521	21.4517	2	534.235	1066.45	0.00114291	1.07169	68.87	CCSGSLVER		Q546G4	Q546G4			Q546G4_MOUSE Albumin 1 OS=Mus musculus GN=Alb PE=2 SV=1	382085	823544	64869.1	15661.7	50003.8	6863.44	71028.8	8657.74	48475.2	101483	0	44744.2	4657.49	158971	58671.2	164821	38392.1	31893.4
2536	47.8047	3	485.941	1454.8	0.00244115	1.678	88.6	RHPDYSVSLLLR		Q546G4	Q546G4			Q546G4_MOUSE Albumin 1 OS=Mus musculus GN=Alb PE=2 SV=1	792419	3.45603e+06	39861.4	215516	126836	4362.92	152438	82176.5	118814	229554	154013	221531	103447	127748	8212.78	12313.2	13924.5	10731.5
16818	47.8047	2	728.406	1454.8	-0.00200046	-1.37507	49.67	RHPDYSVSLLLR		Q546G4	Q546G4			Q546G4_MOUSE Albumin 1 OS=Mus musculus GN=Alb PE=2 SV=1	129320	568450	0	24575.8	19427.4	0	4738.09	1413.87	7645.08	21201.1	27811.6	31388.3	1006.39	0	4909.23	0	1385.27	4938.07
3303	68.4147	2	933.891	1865.77	0.00409094	2.19263	101.24	TVMDDFAQFLDTCCK	[3] Oxidation (M)	Q546G4	Q546G4			Q546G4_MOUSE Albumin 1 OS=Mus musculus GN=Alb PE=2 SV=1	1.24826e+06	3.79474e+06	84395	484665	293370	137.726	31000.4	268938	168745	153130	444086	446765	534554	287130	47717.9	194164	59232.9	182897
3978	69.0371	2	933.891	1865.77	0.00330681	1.77236	76.54	TVMDDFAQFLDTCCK	[3] Oxidation (M)	Q546G4	Q546G4			Q546G4_MOUSE Albumin 1 OS=Mus musculus GN=Alb PE=2 SV=1	1.21022e+06	3.84345e+06	106455	470511	272637	3324.87	47206	225761	140617	159137	488559	464769	629755	397633	245.336	216059	69202.2	188674
11837	68.4438	3	622.93	1865.77	0.00389334	2.08673	42.51	TVMDDFAQFLDTCCK	[3] Oxidation (M)	Q546G4	Q546G4			Q546G4_MOUSE Albumin 1 OS=Mus musculus GN=Alb PE=2 SV=1	179522	323048	7015.54	51717.4	28772.6	584.74	4806.64	22409.6	15025.9	13604.2	75586	50278.2	85522	61034.7	715.938	33885.7	5620.54	14261.1
16906	69.0371	3	622.93	1865.77	0.00345822	1.85351	30.24	TVMDDFAQFLDTCCK	[3] Oxidation (M)	Q546G4	Q546G4			Q546G4_MOUSE Albumin 1 OS=Mus musculus GN=Alb PE=2 SV=1	119868	246670	6655.2	43600.5	12998.4	527.088	1232.64	16183.4	9585.98	3978.45	51789.5	41955.9	63690.9	41770.1	595.844	22969.4	5304.46	19125.7
3447	37.1475	4	651.548	2602.16	0.00408905	1.57141	32.6	VNKECCHGDLLECADDRAELAK		Q546G4	Q546G4			Q546G4_MOUSE Albumin 1 OS=Mus musculus GN=Alb PE=2 SV=1	195173	1.95429e+06	148630	0	6969.93	3818.77	3587.02	7030.86	211589	2081.59	333575	301144	813180	76835.4	72676.7	24792.5	160397	164716
16958	37.0956	3	868.395	2602.16	0.00452231	1.73791	52.62	VNKECCHGDLLECADDRAELAK		Q546G4	Q546G4			Q546G4_MOUSE Albumin 1 OS=Mus musculus GN=Alb PE=2 SV=1	46653.3	866991	17805.3	3907.56	210.672	770.167	0	4130.34	49008.2	8121.86	91055.9	74192.5	127390	0	3317.63	1404.28	9060.25	19743.5
3500	79.459	2	925.893	1849.77	0.00389477	2.10554	104.4	TVMDDFAQFLDTCCK		Q546G4	Q546G4			Q546G4_MOUSE Albumin 1 OS=Mus musculus GN=Alb PE=2 SV=1	898743	1.78751e+06	75208.4	342914	98365.4	5015.13	73773.3	319283	73523.7	112949	544402	476324	1.79046e+06	205998	117.96	127074	32345.3	119594
14517	79.459	3	617.598	1849.77	0.00362592	1.9602	28.48	TVMDDFAQFLDTCCK		Q546G4	Q546G4			Q546G4_MOUSE Albumin 1 OS=Mus musculus GN=Alb PE=2 SV=1	118948	136339	6828.07	22087.8	4385.04	241.912	1288.56	28054.2	7850.26	5558.04	63185.5	39568.7	189125	26978.8	10.7416	17401.8	3603.98	12466.9
3636	33.3981	2	730.296	1458.58	0.00114637	0.785951	55.58	ENYGELADCCTK		Q546G4	Q546G4;K7R066	K7R066		Q546G4_MOUSE Albumin 1 OS=Mus musculus GN=Alb PE=2 SV=1	0	0	0	0	0	0	0	0	0	0	0	0	0	0	0	0	0	0
3845	34.5126	2	730.296	1458.58	0.0026415	1.81102	65.97	ENYGELADCCTK		Q546G4	Q546G4;K7R066	K7R066		Q546G4_MOUSE Albumin 1 OS=Mus musculus GN=Alb PE=2 SV=1	1.50295e+06	7.02616e+06	2526.68	162973	119188	1504.64	63281.8	214197	42132.1	94133.9	135842	356763	237216	67685.7	1475.49	91210.3	962.369	1542.53
9079	33.7929	2	730.296	1458.58	0.00223442	1.53192	60.94	ENYGELADCCTK		Q546G4	Q546G4;K7R066	K7R066		Q546G4_MOUSE Albumin 1 OS=Mus musculus GN=Alb PE=2 SV=1	0	2845.03	212285	6536.03	0	21238.4	12072.7	0	29569.1	2011.16	0	0	87279.5	0	16743.1	0	22718.2	85417.4
3703	27.6517	2	716.317	1430.62	0.00244832	1.71137	78.01	YMCENQATISSK		Q546G4	Q546G4			Q546G4_MOUSE Albumin 1 OS=Mus musculus GN=Alb PE=2 SV=1	213633	493446	31807.2	67501.5	14546.7	4153.19	7765.2	45833.8	9053.43	16575.9	98568.5	144450	728891	82804	15713.9	34678.9	20859.3	31824.2
4847	23.8223	2	449.745	897.475	0.00126619	1.41084	34.52	VCLLHEK		Q546G4	Q546G4			Q546G4_MOUSE Albumin 1 OS=Mus musculus GN=Alb PE=2 SV=1	127772	121403	32262.7	18354.6	44498.5	12901.2	10515.4	27886.1	6649.42	15282.6	22286.3	31422.5	134927	135067	4809.88	108533	25203.2	41757.6
9402	83.1135	3	941.449	2821.32	0.00405494	1.43725	65.38	CCTLPEDQRLPCVEDYLSAILNR		Q546G4	Q546G4			Q546G4_MOUSE Albumin 1 OS=Mus musculus GN=Alb PE=2 SV=1	535348	3.18391e+06	28377.2	226186	160149	35.9759	32417.3	89606.9	168034	220199	338666	264063	208694	138697	432.962	155643	13291.3	31879
10076	53.5798	3	852.047	2553.12	0.00414868	1.62495	38.48	DDNPSLPPFERPEAEAMCTSFK	[17] Oxidation (M)	Q546G4	Q546G4;K7R066	K7R066		Q546G4_MOUSE Albumin 1 OS=Mus musculus GN=Alb PE=2 SV=1	542449	2.12556e+06	46252.8	7603.5	28722.5	6765.32	86429.2	42735.4	2267.4	16142	16278.1	38092.4	14100.3	8106.6	1315.23	10049.1	13214.1	2394.36
10206	41.5132	3	754.659	2260.95	0.00276372	1.22237	34.85	ECCHGDLLECADDRAELAK		Q546G4	Q546G4			Q546G4_MOUSE Albumin 1 OS=Mus musculus GN=Alb PE=2 SV=1	206284	1.09982e+06	35842.7	48242.3	32522.2	1716.9	19815	58982.8	32468.3	26823.2	19116.2	74520.2	81776.2	16658.9	10116.5	79620.7	1450.14	18686.3
10683	56.7126	3	634.638	1900.89	0.0036128	1.90059	43.38	ENPTTFMGHYLHEVAR		Q546G4	Q546G4;K7R066	K7R066		Q546G4_MOUSE Albumin 1 OS=Mus musculus GN=Alb PE=2 SV=1	176826	426597	37905.1	32658.4	4687.67	0	3639.17	35225.1	1063.53	0	35739.7	106005	501288	24923.4	1081.87	2072.55	621.271	16433.2
12743	73.4553	4	879.147	3512.56	0.0060726	1.72883	48.41	AHCLSEVEHDTMPADLPAIAADFVEDQEVCK	[12] Oxidation (M)	Q546G4	Q546G4			Q546G4_MOUSE Albumin 1 OS=Mus musculus GN=Alb PE=2 SV=1	625869	3.9617e+06	43236.9	55498.7	63816.2	1957.1	39556.4	45292.8	51104.3	56586.3	34231.2	143374	53272	9060.19	8631.09	11787	15388.7	28166.5
50939	73.4821	3	1171.86	3512.56	0.00820948	2.33718	114.16	AHCLSEVEHDTMPADLPAIAADFVEDQEVCK	[12] Oxidation (M)	Q546G4	Q546G4			Q546G4_MOUSE Albumin 1 OS=Mus musculus GN=Alb PE=2 SV=1	117153	1.53397e+06	0	1573.44	0	0	0	5767.89	0	0	2042.88	7417.47	0	5356.88	0	0	0	0
16746	77.8295	3	984.121	2949.34	0.00577416	1.95779	56.98	CCAEANPPACYGTVLAEFQPLVEEPK		Q546G4	Q546G4			Q546G4_MOUSE Albumin 1 OS=Mus musculus GN=Alb PE=2 SV=1	383265	1.64521e+06	9293.49	21754.2	23145.1	173.773	9170.07	24304.9	8261.57	29102.3	28462.9	69239.6	79646	6695.78	100.794	18887.9	2619.27	5087.2
22528	52.0271	2	948.448	1894.88	0.00423904	2.2371	75.76	AETFTFHSDICTLPEK		Q546G4	Q546G4			Q546G4_MOUSE Albumin 1 OS=Mus musculus GN=Alb PE=2 SV=1	224839	621880	3777.2	16275.9	10187.9	0	29454.4	21092.6	12004.2	7637.62	1366.43	32997.4	0	600.443	5466.1	4952.78	0	516.434
23855	82.8977	4	1143.53	4570.1	0.0075534	1.65279	107.45	RHPYFYAPELLYYAEQYNEILTQCCAEADKESCLTPK		Q546G4	Q546G4			Q546G4_MOUSE Albumin 1 OS=Mus musculus GN=Alb PE=2 SV=1	232725	2.1805e+06	6061.64	13571.5	4870.32	2127.75	11372.7	8179.03	28541.1	55219.3	53691	63766	7405.32	44235.9	10.0786	12471.1	2826.72	1099.61
32874	87.8776	4	1104.51	4414.01	0.0210155	4.7611	37.31	HPYFYAPELLYYAEQYNEILTQCCAEADKESCLTPK		Q546G4	Q546G4			Q546G4_MOUSE Albumin 1 OS=Mus musculus GN=Alb PE=2 SV=1	134063	1.00754e+06	900.141	15197	568.579	22.4381	3725.86	1459.92	11732.2	10107.7	32926.4	59745	5061.67	8493.72	40.0242	3680.84	0	2.72193
34040	69.6594	4	911.172	3640.66	0.00899791	2.47151	35.76	KAHCLSEVEHDTMPADLPAIAADFVEDQEVCK	[13] Oxidation (M)	Q546G4	Q546G4			Q546G4_MOUSE Albumin 1 OS=Mus musculus GN=Alb PE=2 SV=1	32020.8	798691	4612.84	4893.54	5207.24	0	5484.21	3293.71	3040.75	2215.17	9687.36	16249.2	5815.32	2798.84	0	2193.32	0	1593.14
517	23.9522	2	429.738	857.462	0.0016475	1.92138	46.86	LQEALER		Q8VCQ8	Q8VCQ8;E9Q9F3;D3Z6I7;E9Q0M9;Q7TMN5	E9Q9F3;D3Z6I7;E9Q0M9;Q7TMN5		Q8VCQ8_MOUSE Caldesmon 1 OS=Mus musculus GN=Cald1 PE=2 SV=1	334518	2.05465e+06	511959	493947	1.32492e+06	579732	625960	413468	676193	849965	746080	444294	249206	634008	838813	548855	465792	545458
853	18.3861	4	450.729	1798.89	0.00427457	2.37624	48.64	ASGDKEAEGAPQVEAGKR		Q8VCQ8	Q8VCQ8;F6ZAW1;F6QLP8;Q3UGC3;D3Z6I7;E9Q0M9;F6RGN9;Q8VD79	F6ZAW1;F6QLP8;Q3UGC3;D3Z6I7;E9Q0M9;F6RGN9;Q8VD79		Q8VCQ8_MOUSE Caldesmon 1 OS=Mus musculus GN=Cald1 PE=2 SV=1	531198	801331	360990	719169	448476	174017	450149	595927	607098	638320	663703	668604	374977	529239	3265.88	410284	607273	433512
2380	18.3861	3	600.635	1798.88	0.00207642	1.15429	97.91	ASGDKEAEGAPQVEAGKR		Q8VCQ8	Q8VCQ8;F6ZAW1;F6QLP8;Q3UGC3;D3Z6I7;E9Q0M9;F6RGN9;Q8VD79	F6ZAW1;F6QLP8;Q3UGC3;D3Z6I7;E9Q0M9;F6RGN9;Q8VD79		Q8VCQ8_MOUSE Caldesmon 1 OS=Mus musculus GN=Cald1 PE=2 SV=1	288692	415218	193933	307890	247877	73025.4	158058	263456	286437	272770	299044	339136	212525	228407	0	182866	325788	279758
11483	17.0389	4	450.729	1798.89	0.00619887	3.44596	32.07	ASGDKEAEGAPQVEAGKR		Q8VCQ8	Q8VCQ8;F6ZAW1;F6QLP8;Q3UGC3;D3Z6I7;E9Q0M9;F6RGN9;Q8VD79	F6ZAW1;F6QLP8;Q3UGC3;D3Z6I7;E9Q0M9;F6RGN9;Q8VD79		Q8VCQ8_MOUSE Caldesmon 1 OS=Mus musculus GN=Cald1 PE=2 SV=1	2981.95	2000.64	415.593	1098.69	1380.74	283.535	1783.11	2841.5	1694.19	1142.93	936.802	637.776	8744.96	2758.56	557236	32.1946	1059.28	237.398
1026	22.1232	2	507.789	1013.56	0.00165125	1.62916	55.16	RLQEALER		Q8VCQ8	Q8VCQ8;E9Q9F3;D3Z6I7;E9Q0M9;Q7TMN5	E9Q9F3;D3Z6I7;E9Q0M9;Q7TMN5		Q8VCQ8_MOUSE Caldesmon 1 OS=Mus musculus GN=Cald1 PE=2 SV=1	335850	428396	253519	549995	435729	149819	315486	401711	473222	563556	554568	500911	5537.9	508423	592744	429764	760764	455239
9067	22.9109	2	507.79	1013.56	0.00267172	2.63597	52.56	RLQEALER		Q8VCQ8	Q8VCQ8;E9Q9F3;D3Z6I7;E9Q0M9;Q7TMN5	E9Q9F3;D3Z6I7;E9Q0M9;Q7TMN5		Q8VCQ8_MOUSE Caldesmon 1 OS=Mus musculus GN=Cald1 PE=2 SV=1	0	0	0	0	0	0	0	0	0	547.102	1247.29	0	333261	0	0	0	0	0
1115	20.1584	3	548.601	1642.78	0.00109945	0.669264	62.67	ASGDKEAEGAPQVEAGK		Q8VCQ8	Q8VCQ8;F6ZAW1;F6QLP8;Q3UGC3;D3Z6I7;E9Q0M9;F6RGN9;Q8VD79	F6ZAW1;F6QLP8;Q3UGC3;D3Z6I7;E9Q0M9;F6RGN9;Q8VD79		Q8VCQ8_MOUSE Caldesmon 1 OS=Mus musculus GN=Cald1 PE=2 SV=1	517089	603922	137005	695898	422362	65388.6	555546	1.00053e+06	603923	423014	833791	1.02967e+06	1.70299	29869.6	0	46947.4	329288	22401.8
8053	20.1066	2	822.398	1642.78	0.00118476	0.721194	78.41	ASGDKEAEGAPQVEAGK		Q8VCQ8	Q8VCQ8;F6ZAW1;F6QLP8;Q3UGC3;D3Z6I7;E9Q0M9;F6RGN9;Q8VD79	F6ZAW1;F6QLP8;Q3UGC3;D3Z6I7;E9Q0M9;F6RGN9;Q8VD79		Q8VCQ8_MOUSE Caldesmon 1 OS=Mus musculus GN=Cald1 PE=2 SV=1	119898	171907	19978	128640	79012.9	760.125	86307.1	171850	144156	95020.6	204598	216023	0	2559.58	0	3368.84	0	0
68228	18.7411	2	822.399	1642.78	0.00441206	2.68573	72.13	ASGDKEAEGAPQVEAGK		Q8VCQ8	Q8VCQ8;F6ZAW1;F6QLP8;Q3UGC3;D3Z6I7;E9Q0M9;F6RGN9;Q8VD79	F6ZAW1;F6QLP8;Q3UGC3;D3Z6I7;E9Q0M9;F6RGN9;Q8VD79		Q8VCQ8_MOUSE Caldesmon 1 OS=Mus musculus GN=Cald1 PE=2 SV=1	0	39.4338	0	0	0	0	29.5275	216.594	23.3403	0	9.11574	351.208	0	0	94431.8	0	0	0
1183	19.029	2	516.254	1030.49	0.00112823	1.09484	58.87	VLEEEEQR		Q8VCQ8	Q8VCQ8;F6ZAW1;F6QLP8;Q3UGC3;D3Z6I7;E9Q0M9	F6ZAW1;F6QLP8;Q3UGC3;D3Z6I7;E9Q0M9		Q8VCQ8_MOUSE Caldesmon 1 OS=Mus musculus GN=Cald1 PE=2 SV=1	501719	572329	376451	235359	390054	233758	435075	462245	137035	181623	202451	409344	402518	202846	7275.7	210388	241287	418369
27975	17.5262	2	516.255	1030.5	0.00277044	2.68846	53.02	VLEEEEQR		Q8VCQ8	Q8VCQ8;F6ZAW1;F6QLP8;Q3UGC3;D3Z6I7;E9Q0M9	F6ZAW1;F6QLP8;Q3UGC3;D3Z6I7;E9Q0M9		Q8VCQ8_MOUSE Caldesmon 1 OS=Mus musculus GN=Cald1 PE=2 SV=1	998.363	781.786	322.069	331.616	637.53	34.7986	988.65	812.648	514.514	2992.35	273.294	892.135	214.718	391.07	129429	381.283	706.822	72.5774
1210	36.9345	2	683.846	1365.68	0.000674557	0.493936	75.99	LEQYTNAIEGTK		Q8VCQ8	Q8VCQ8;Q3UGC3;D3Z6I7;E9Q0M9	Q3UGC3;D3Z6I7;E9Q0M9		Q8VCQ8_MOUSE Caldesmon 1 OS=Mus musculus GN=Cald1 PE=2 SV=1	535834	1.32173e+06	834768	462161	125659	544177	444612	381582	1.11208e+06	204294	1.34453e+06	1.42668e+06	751496	606183	939194	406722	1.23839e+06	1.11336e+06
1252	27.1583	3	546.269	1635.78	0.00245072	1.4982	36.6	MPEDGLSEDKKPFK	[1] Oxidation (M)	Q8VCQ8	Q8VCQ8;F6QLP8;Q3UGC3;D3Z6I7;E9Q0M9	F6QLP8;Q3UGC3;D3Z6I7;E9Q0M9		Q8VCQ8_MOUSE Caldesmon 1 OS=Mus musculus GN=Cald1 PE=2 SV=1	404099	540210	360048	414161	511964	229843	370520	405985	541017	480261	506851	631345	262864	310545	620323	357273	716495	395616
2378	27.1826	4	409.954	1635.78	0.00358072	2.189	44.22	MPEDGLSEDKKPFK	[1] Oxidation (M)	Q8VCQ8	Q8VCQ8;F6QLP8;Q3UGC3;D3Z6I7;E9Q0M9	F6QLP8;Q3UGC3;D3Z6I7;E9Q0M9		Q8VCQ8_MOUSE Caldesmon 1 OS=Mus musculus GN=Cald1 PE=2 SV=1	90251.2	183336	99333	169728	111682	58415.8	167890	145591	185434	220333	214935	153804	57044.6	100786	229363	123985	135482	93489.3
1380	39.2536	3	669.345	2005.01	0.00270085	1.34705	40.82	GSVFSAPSASGTPNKETAGLK		Q8VCQ8	Q8VCQ8;Q3UGC3;D3Z6I7;E9Q0M9	Q3UGC3;D3Z6I7;E9Q0M9		Q8VCQ8_MOUSE Caldesmon 1 OS=Mus musculus GN=Cald1 PE=2 SV=1	582101	1.33039e+06	973498	1.38008e+06	884738	401292	636495	780051	1.67037e+06	1.09846e+06	1.50103e+06	1.29737e+06	724600	1.1113e+06	1.06864e+06	773357	1.38268e+06	1.28428e+06
5140	39.281	2	1003.51	2005.01	0.00331761	1.65466	98.45	GSVFSAPSASGTPNKETAGLK		Q8VCQ8	Q8VCQ8;Q3UGC3;D3Z6I7;E9Q0M9	Q3UGC3;D3Z6I7;E9Q0M9		Q8VCQ8_MOUSE Caldesmon 1 OS=Mus musculus GN=Cald1 PE=2 SV=1	337847	733088	218696	683732	416699	38155.4	316881	446246	664760	659896	644471	608262	233978	325105	326413	261609	305477	318453
1732	43.1076	3	645.654	1933.94	0.00347613	1.79744	53.36	QKEFDPTITDGSLSGPSR		Q8VCQ8	Q8VCQ8;E9Q9F3;D3Z6I7;E9Q0M9;Q7TMN5	E9Q9F3;D3Z6I7;E9Q0M9;Q7TMN5		Q8VCQ8_MOUSE Caldesmon 1 OS=Mus musculus GN=Cald1 PE=2 SV=1	324685	656958	416189	778416	425869	292367	533158	425456	556683	581933	539540	645249	247027	318235	446803	291776	613743	457276
2397	43.2696	3	510.279	1527.82	0.00185942	1.21704	53.46	QQEAALELEELKK		Q8VCQ8	Q8VCQ8;F6ZAW1;F6QLP8;Q3UGC3;D3Z6I7;E9Q0M9	F6ZAW1;F6QLP8;Q3UGC3;D3Z6I7;E9Q0M9		Q8VCQ8_MOUSE Caldesmon 1 OS=Mus musculus GN=Cald1 PE=2 SV=1	187695	422809	388325	674537	335612	396458	388186	313470	465562	511231	474103	488343	270241	277699	473403	214424	533433	426690
2444	21.5286	2	687.847	1373.68	0.00162097	1.18002	57.21	GGSLGENQIKDEK		Q8VCQ8	Q8VCQ8;E9Q9F3;Q3UGC3;E9Q0M9	E9Q9F3;Q3UGC3;E9Q0M9		Q8VCQ8_MOUSE Caldesmon 1 OS=Mus musculus GN=Cald1 PE=2 SV=1	451810	527097	282333	443629	452228	87688.4	350884	388100	235388	506695	189009	570902	7061.67	38250.4	537928	277861	476696	84861.3
2675	39.3346	2	452.251	902.488	0.00143444	1.58944	53.28	INEWLTK		Q8VCQ8	Q8VCQ8;Q3UGC3;D3Z6I7;E9Q0M9	Q3UGC3;D3Z6I7;E9Q0M9		Q8VCQ8_MOUSE Caldesmon 1 OS=Mus musculus GN=Cald1 PE=2 SV=1	6362.22	107666	71353.5	30110	19614.2	135144	20148.7	25085.2	85268.3	23346.2	21957.2	10478.8	14912.1	22050.2	227079	7830.62	132774	133115
10803	38.117	2	452.251	902.488	0.00209807	2.32477	45.02	INEWLTK		Q8VCQ8	Q8VCQ8;Q3UGC3;D3Z6I7;E9Q0M9	Q3UGC3;D3Z6I7;E9Q0M9		Q8VCQ8_MOUSE Caldesmon 1 OS=Mus musculus GN=Cald1 PE=2 SV=1	176041	0	0	4198.53	555.188	4.40763	390.253	598.563	6.1733	962.545	401.15	33.2076	341.345	104236	1769.05	0	2827.21	0
2711	45.6517	2	669.347	1336.68	0.00364561	2.72737	62.01	YEVEETEVVIK		Q8VCQ8	Q8VCQ8;E9Q9F3;Q3UGC3;D3Z6I7;E9Q0M9;Q7TMN5	E9Q9F3;Q3UGC3;D3Z6I7;E9Q0M9;Q7TMN5		Q8VCQ8_MOUSE Caldesmon 1 OS=Mus musculus GN=Cald1 PE=2 SV=1	236243	341752	339146	201261	152074	268679	336455	243851	180807	199269	173081	281183	114377	11556.9	136299	132042	137584	187668
3302	28.1166	3	536.935	1607.78	0.00262756	1.63428	75.01	RGETENEEFEKLK		Q8VCQ8	Q8VCQ8;F6ZAW1;F6QLP8;Q3UGC3;D3Z6I7;E9Q0M9;F6RGN9	F6ZAW1;F6QLP8;Q3UGC3;D3Z6I7;E9Q0M9;F6RGN9		Q8VCQ8_MOUSE Caldesmon 1 OS=Mus musculus GN=Cald1 PE=2 SV=1	62754.9	154609	9783.41	254255	157052	125079	65023.8	98843.9	318493	312079	307964	206238	100756	202876	68088.8	31648.8	402800	78365
5092	28.5654	3	536.934	1607.78	0.002505	1.55805	74.33	RGETENEEFEKLK		Q8VCQ8	Q8VCQ8;F6ZAW1;F6QLP8;Q3UGC3;D3Z6I7;E9Q0M9;F6RGN9	F6ZAW1;F6QLP8;Q3UGC3;D3Z6I7;E9Q0M9;F6RGN9		Q8VCQ8_MOUSE Caldesmon 1 OS=Mus musculus GN=Cald1 PE=2 SV=1	2763.31	28661.9	44265.4	13790.5	11996.6	17388.1	26656.8	20806.2	16945.4	17173.3	19041.5	17275.8	172510	278689	889250	231486	406829	209279
3467	24.9502	2	689.36	1376.71	0.00108213	0.786031	74.21	LKQTENAFSPSR		Q8VCQ8	Q8VCQ8;F6ZAW1;F6QLP8;Q3UGC3;F6RGN9;Q8VD79	F6ZAW1;F6QLP8;Q3UGC3;F6RGN9;Q8VD79		Q8VCQ8_MOUSE Caldesmon 1 OS=Mus musculus GN=Cald1 PE=2 SV=1	281586	426984	202099	342549	326053	68484.5	234888	313142	357787	402538	429800	424915	149425	235340	366044	200571	372264	251233
4129	24.7384	2	644.86	1287.7	0.00115584	0.897596	62.2	QSVDKVTSPTKV		Q8VCQ8	Q8VCQ8;Q3UGC3;D3Z6I7;E9Q0M9	Q3UGC3;D3Z6I7;E9Q0M9		Q8VCQ8_MOUSE Caldesmon 1 OS=Mus musculus GN=Cald1 PE=2 SV=1	27067.7	182909	85159.9	105743	125555	34959.7	61332.7	51977.4	167368	165170	104120	118407	106571	77755.5	373971	166665	281106	172616
4460	18.77	3	456.541	1366.6	0.000803004	0.587592	36.97	RGETENEEFEK		Q8VCQ8	Q8VCQ8;F6ZAW1;F6QLP8;Q3UGC3;D3Z6I7;E9Q0M9;F6RGN9	F6ZAW1;F6QLP8;Q3UGC3;D3Z6I7;E9Q0M9;F6RGN9		Q8VCQ8_MOUSE Caldesmon 1 OS=Mus musculus GN=Cald1 PE=2 SV=1	57649.3	46658.3	45898.2	18319.6	35859.1	42695.9	50535.7	44929.6	15061	15908.4	18835.8	39644.5	57258.5	27243.6	259.887	25177.7	36671.6	54534.5
5964	18.7996	2	684.308	1366.6	0.00209786	1.53509	49.89	RGETENEEFEK		Q8VCQ8	Q8VCQ8;F6ZAW1;F6QLP8;Q3UGC3;D3Z6I7;E9Q0M9;F6RGN9	F6ZAW1;F6QLP8;Q3UGC3;D3Z6I7;E9Q0M9;F6RGN9		Q8VCQ8_MOUSE Caldesmon 1 OS=Mus musculus GN=Cald1 PE=2 SV=1	104134	80465.6	96864.4	24467.6	76245.1	75409.2	77588	71844.7	21836.3	29508.8	26630.3	69244.6	121156	46249.9	166.08	32939.4	68206.4	114903
4478	24.5267	2	568.77	1135.53	0.000544751	0.479735	55.91	QTENAFSPSR		Q8VCQ8	Q8VCQ8;F6ZAW1;F6QLP8;Q3UGC3;F6RGN9;Q8VD79	F6ZAW1;F6QLP8;Q3UGC3;F6RGN9;Q8VD79		Q8VCQ8_MOUSE Caldesmon 1 OS=Mus musculus GN=Cald1 PE=2 SV=1	77956.9	124936	121765	105885	62785.5	94169.7	122941	50433.3	200313	141941	58858.6	116429	60280.3	66667.9	335320	168257	210451	142692
4601	49.7734	2	839.901	1677.79	0.00270125	1.61001	90.78	EFDPTITDGSLSGPSR		Q8VCQ8	Q8VCQ8;E9Q9F3;D3Z6I7;E9Q0M9;Q7TMN5	E9Q9F3;D3Z6I7;E9Q0M9;Q7TMN5		Q8VCQ8_MOUSE Caldesmon 1 OS=Mus musculus GN=Cald1 PE=2 SV=1	266447	309125	280874	367412	214340	102073	273337	258977	198683	274760	232147	359739	152114	94522.3	103886	130075	203723	173384
4607	22.7553	3	539.294	1614.86	0.00164192	1.01676	29.63	LKGGSLGENQIKDEK		Q8VCQ8	Q8VCQ8;E9Q9F3;Q3UGC3;E9Q0M9	E9Q9F3;Q3UGC3;E9Q0M9		Q8VCQ8_MOUSE Caldesmon 1 OS=Mus musculus GN=Cald1 PE=2 SV=1	97802.6	103639	83059	77652.5	83286.4	44591	57174.1	85543.9	68012.7	63738.3	71621.5	91422	79193	49503.7	71753.5	66634.1	39827.9	94116.6
5451	35.0402	3	679.699	2036.08	0.00341997	1.67969	64.28	ASKPMKPAASDLPVPAEGVR	[5] Oxidation (M)	Q8VCQ8	Q8VCQ8;Q3UGC3;D3Z6I7;E9Q0M9	Q3UGC3;D3Z6I7;E9Q0M9		Q8VCQ8_MOUSE Caldesmon 1 OS=Mus musculus GN=Cald1 PE=2 SV=1	253224	581096	305217	475810	343633	169150	331983	377041	493280	442975	457914	531912	145482	256357	504337	159861	567230	382106
5623	51.9808	3	613.316	1836.93	0.00360447	1.96223	37.19	IDSRLEQYTNAIEGTK		Q8VCQ8	Q8VCQ8;Q3UGC3;D3Z6I7;E9Q0M9	Q3UGC3;D3Z6I7;E9Q0M9		Q8VCQ8_MOUSE Caldesmon 1 OS=Mus musculus GN=Cald1 PE=2 SV=1	18074.9	21834	4728.31	185444	77434.9	5270.47	17957.9	17649.9	223318	330209	284605	76444.8	26339.1	118012	261884	88748.7	240766	65065
27146	51.9808	2	919.47	1836.93	0.00402268	2.1899	58.33	IDSRLEQYTNAIEGTK		Q8VCQ8	Q8VCQ8;Q3UGC3;D3Z6I7;E9Q0M9	Q3UGC3;D3Z6I7;E9Q0M9		Q8VCQ8_MOUSE Caldesmon 1 OS=Mus musculus GN=Cald1 PE=2 SV=1	0	0	0	35638.9	16576.1	0	0	0	70856.8	97109.2	102326	15434.1	0	19939.9	52492.2	3683.96	63703.4	11800
6472	25.9826	4	466.757	1863	0.00203081	1.09008	29.52	SPAPKPSDLRPGDVSGKR		Q8VCQ8	Q8VCQ8;Q3UGC3;D3Z6I7;E9Q0M9	Q3UGC3;D3Z6I7;E9Q0M9		Q8VCQ8_MOUSE Caldesmon 1 OS=Mus musculus GN=Cald1 PE=2 SV=1	53523.3	44108	44150.5	159886	60135.9	16838.8	3624.49	12292.7	52717	36150.5	152829	156748	8401.45	178512	70800	41258.9	202561	141381
6518	16.104	3	651.942	1952.8	0.0017227	0.882169	81.73	MQNDSAENETAEGEEKR	[1] Oxidation (M)	Q8VCQ8	Q8VCQ8;E9Q9F3;D3Z6I7;E9Q0M9;Q7TMN5	E9Q9F3;D3Z6I7;E9Q0M9;Q7TMN5		Q8VCQ8_MOUSE Caldesmon 1 OS=Mus musculus GN=Cald1 PE=2 SV=1	622622	595374	332394	4187.06	1341.38	90128.6	2661.4	6802.97	8796.37	6768.46	263478	257674	64449	101773	122113	73731	159170	42554.4
7792	16.5123	3	651.942	1952.8	0.00170262	0.871887	70.87	MQNDSAENETAEGEEKR	[1] Oxidation (M)	Q8VCQ8	Q8VCQ8;E9Q9F3;D3Z6I7;E9Q0M9;Q7TMN5	E9Q9F3;D3Z6I7;E9Q0M9;Q7TMN5		Q8VCQ8_MOUSE Caldesmon 1 OS=Mus musculus GN=Cald1 PE=2 SV=1	6251.69	136553	64893.9	189711	145595	12865.2	459483	329265	179269	237056	18222.7	24932.2	6637.79	17720.7	844.531	26056.2	15017.1	83206.3
6518	16.104	3	651.942	1952.8	0.0017227	0.882169	31.07	RMQNDSAENETAEGEEK	[2] Oxidation (M)	Q8VCQ8	Q8VCQ8;E9Q9F3;D3Z6I7;E9Q0M9;Q7TMN5	E9Q9F3;D3Z6I7;E9Q0M9;Q7TMN5		Q8VCQ8_MOUSE Caldesmon 1 OS=Mus musculus GN=Cald1 PE=2 SV=1	622622	595374	332394	4187.06	1341.38	90128.6	2661.4	6802.97	8796.37	6768.46	263478	257674	64449	101773	122113	73731	159170	42554.4
7490	22.286	2	606.256	1210.5	-0.000569644	-0.470586	36.61	GETENEEFEK		Q8VCQ8	Q8VCQ8;F6ZAW1;F6QLP8;Q3UGC3;D3Z6I7;E9Q0M9;F6RGN9	F6ZAW1;F6QLP8;Q3UGC3;D3Z6I7;E9Q0M9;F6RGN9		Q8VCQ8_MOUSE Caldesmon 1 OS=Mus musculus GN=Cald1 PE=2 SV=1	68328	114835	76801.9	33068.1	66001.6	33209.7	105343	388893	16910.1	22308.1	22870.3	55784.4	958.029	17482.4	27.285	9918.48	14928.4	32706.5
7934	38.2501	3	595.664	1783.97	0.00134074	0.75155	26.41	QKQQEAALELEELKK		Q8VCQ8	Q8VCQ8;F6ZAW1;F6QLP8;Q3UGC3;D3Z6I7;E9Q0M9	F6ZAW1;F6QLP8;Q3UGC3;D3Z6I7;E9Q0M9		Q8VCQ8_MOUSE Caldesmon 1 OS=Mus musculus GN=Cald1 PE=2 SV=1	0	242.911	137084	5621.58	2362.09	112261	158.726	1765.08	84755	21813.1	10735	1184.62	10311.1	21079.3	0	7611.13	358451	259724
9057	37.705	3	595.664	1783.97	0.0014876	0.833869	32.63	QKQQEAALELEELKK		Q8VCQ8	Q8VCQ8;F6ZAW1;F6QLP8;Q3UGC3;D3Z6I7;E9Q0M9	F6ZAW1;F6QLP8;Q3UGC3;D3Z6I7;E9Q0M9		Q8VCQ8_MOUSE Caldesmon 1 OS=Mus musculus GN=Cald1 PE=2 SV=1	111103	302811	48.9544	153853	195814	0	88080.1	112385	100747	121375	216002	223084	166562	81745.1	301.978	8464.17	313.541	0
8977	34.5657	2	703.85	1405.69	0.00199338	1.41808	61.56	GSVFSAPSASGTPNK		Q8VCQ8	Q8VCQ8;Q3UGC3;D3Z6I7;E9Q0M9	Q3UGC3;D3Z6I7;E9Q0M9		Q8VCQ8_MOUSE Caldesmon 1 OS=Mus musculus GN=Cald1 PE=2 SV=1	95073.6	267775	179973	162573	119873	115710	227760	146297	163116	141589	142125	233511	53372.6	54747.4	129112	62127.2	146880	139804
13022	15.7137	3	483.535	1447.58	0.000710201	0.490612	53.54	NDDDEEEAARER		Q8VCQ8	Q8VCQ8;E9Q9F3;D3Z6I7;E9Q0M9;Q7TMN5	E9Q9F3;D3Z6I7;E9Q0M9;Q7TMN5		Q8VCQ8_MOUSE Caldesmon 1 OS=Mus musculus GN=Cald1 PE=2 SV=1	42426.4	48465.3	35764.5	39226.4	28555	17513.5	21030	25429.1	42570.5	124.89	74860.1	39637.8	20460.1	72338.7	80135.3	42804.3	67834	32410.7
44720	16.8073	3	483.535	1447.58	0.00105687	0.730096	42.11	NDDDEEEAARER		Q8VCQ8	Q8VCQ8;E9Q9F3;D3Z6I7;E9Q0M9;Q7TMN5	E9Q9F3;D3Z6I7;E9Q0M9;Q7TMN5		Q8VCQ8_MOUSE Caldesmon 1 OS=Mus musculus GN=Cald1 PE=2 SV=1	0	7078.34	1558.1	3253.06	6134.8	471.2	96.7484	1271.16	6196.35	81241.4	557.778	8.70533	133.644	44.6848	1802.98	1053.36	1168.35	760.712
91464	15.6516	2	724.798	1447.58	0.000446856	0.308691	36.8	NDDDEEEAARER		Q8VCQ8	Q8VCQ8;E9Q9F3;D3Z6I7;E9Q0M9;Q7TMN5	E9Q9F3;D3Z6I7;E9Q0M9;Q7TMN5		Q8VCQ8_MOUSE Caldesmon 1 OS=Mus musculus GN=Cald1 PE=2 SV=1	6186.41	6932	4247.24	191.749	0	98.0349	126.794	0	0	0	10386.9	5959.56	1899.34	5446	4581.02	3301.22	6259.37	3006.73
15255	21.6328	2	509.781	1017.55	0.00125854	1.23684	31.46	GSSLKIEER		Q8VCQ8	Q8VCQ8;F6QLP8;Q3UGC3;D3Z6I7;E9Q0M9	F6QLP8;Q3UGC3;D3Z6I7;E9Q0M9		Q8VCQ8_MOUSE Caldesmon 1 OS=Mus musculus GN=Cald1 PE=2 SV=1	4905.03	4363.45	6593.3	8477.56	3431.47	6181.29	3622.37	4422.2	4301.91	4930.43	515.936	17508.3	2278.55	34674.3	252859	15826.2	123686	25101.2
21502	16.7089	2	594.305	1186.59	0.000688037	0.579842	32.86	VLEEEEQRR		Q8VCQ8	Q8VCQ8;F6ZAW1;F6QLP8;Q3UGC3;D3Z6I7;E9Q0M9	F6ZAW1;F6QLP8;Q3UGC3;D3Z6I7;E9Q0M9		Q8VCQ8_MOUSE Caldesmon 1 OS=Mus musculus GN=Cald1 PE=2 SV=1	91362.3	34688.9	24521.9	17478.2	26952.7	18894.9	26832.8	31468.2	4169.58	0	22678.4	54513.4	563120	488432	383703	255146	31578.3	41159.5
22018	37.255	3	674.368	2020.08	0.00413744	2.04816	31.51	ASKPMKPAASDLPVPAEGVR		Q8VCQ8	Q8VCQ8;Q3UGC3;D3Z6I7;E9Q0M9	Q3UGC3;D3Z6I7;E9Q0M9		Q8VCQ8_MOUSE Caldesmon 1 OS=Mus musculus GN=Cald1 PE=2 SV=1	1402.98	2374.1	44472.6	0	0	2795.67	0	0	12042.2	0	112785	24575.2	212693	0	1893.92	0	42092.3	40305.4
27591	19.172	3	646.61	1936.81	0.0023381	1.20719	54.34	MQNDSAENETAEGEEKR		Q8VCQ8	Q8VCQ8;E9Q9F3;D3Z6I7;E9Q0M9;Q7TMN5	E9Q9F3;D3Z6I7;E9Q0M9;Q7TMN5		Q8VCQ8_MOUSE Caldesmon 1 OS=Mus musculus GN=Cald1 PE=2 SV=1	31645.7	19253	20631	23671.8	3885.42	2404.93	21904.5	15715	4194.49	14439.6	5487.04	4774.3	29710.8	12104.6	0	4612.38	1701.03	16637.5
40	23.524	2	513.778	1025.54	0.00127533	1.24357	62.16	LVEPGSPAEK		Q3TG37	Q3TG37;Q9R1A1	Q9R1A1		Q3TG37_MOUSE Putative uncharacterized protein OS=Mus musculus GN=Slc9a3r1 PE=2 SV=1	9.70688e+06	1.09244e+07	5.5669e+06	9.96793e+06	8.92334e+06	3.42015e+06	9.14591e+06	1.0787e+07	9.83537e+06	1.41827e+07	9.60006e+06	7.86135e+06	8.48624e+06	8.82223e+06	2.04248e+07	9.62557e+06	1.12952e+07	9.88866e+06
57	43.823	2	643.337	1284.66	0.0028211	2.196	57.68	LLVVDPETDER		Q3TG37	Q3TG37;Q9R1A1	Q9R1A1		Q3TG37_MOUSE Putative uncharacterized protein OS=Mus musculus GN=Slc9a3r1 PE=2 SV=1	9.48337e+06	1.13463e+07	8.47472e+06	1.18556e+07	8.79444e+06	5.44262e+06	9.98001e+06	1.12282e+07	1.01945e+07	1.34886e+07	9.1415e+06	8.34796e+06	9.90403e+06	1.19541e+07	1.49427e+07	9.99063e+06	1.58885e+07	1.44469e+07
94	51.7374	3	570.983	1709.93	0.00351911	2.05805	53.58	LLVVDKETDEFFKK		Q3TG37	Q3TG37			Q3TG37_MOUSE Putative uncharacterized protein OS=Mus musculus GN=Slc9a3r1 PE=2 SV=1	8.45392e+06	8.50767e+06	6.26431e+06	9.17465e+06	9.55342e+06	3.89706e+06	7.77855e+06	7.47787e+06	9.35535e+06	1.29685e+07	7.30105e+06	6.77719e+06	9.51917e+06	1.09256e+07	1.25996e+07	1.19548e+07	1.75885e+07	1.44922e+07
233	51.6828	4	428.489	1709.93	0.00361508	2.11417	41.96	LLVVDKETDEFFKK		Q3TG37	Q3TG37			Q3TG37_MOUSE Putative uncharacterized protein OS=Mus musculus GN=Slc9a3r1 PE=2 SV=1	3.66317e+06	2.3115e+06	2.13162e+06	2.83973e+06	1.45991e+06	1.08177e+06	2.2193e+06	2.3625e+06	2.50997e+06	4.22871e+06	2.33516e+06	1.16727e+06	1.33635e+06	2.74544e+06	3.92605e+06	3.32025e+06	2.58283e+06	4.2522e+06
2036	51.7374	2	855.971	1709.93	0.00298633	1.74647	71.76	LLVVDKETDEFFKK		Q3TG37	Q3TG37			Q3TG37_MOUSE Putative uncharacterized protein OS=Mus musculus GN=Slc9a3r1 PE=2 SV=1	779501	568828	489395	764923	761940	155327	728314	710996	923031	1.3137e+06	793706	623574	673630	864575	977376	1.02915e+06	1.31711e+06	1.11446e+06
163	30.7095	2	675.825	1349.63	0.00283461	2.10029	109.4	IVEVNGVCMEGK	[9] Oxidation (M)	Q3TG37	Q3TG37			Q3TG37_MOUSE Putative uncharacterized protein OS=Mus musculus GN=Slc9a3r1 PE=2 SV=1	4.59432e+06	6.11932e+06	2.68407e+06	3.61894e+06	4.5441e+06	1.70438e+06	4.75264e+06	4.93391e+06	6.08888e+06	7.34137e+06	3.71542e+06	3.04064e+06	2.4795e+06	5.06209e+06	1.1562e+07	6.88901e+06	9.12242e+06	6.36587e+06
184	34.7706	2	692.84	1383.67	0.00241899	1.74825	72.82	AVDPDSPAEASGLR		Q3TG37	Q3TG37			Q3TG37_MOUSE Putative uncharacterized protein OS=Mus musculus GN=Slc9a3r1 PE=2 SV=1	1.32357e+07	1.54317e+07	3.10712e+06	1.36401e+07	1.30077e+07	245115	1.00182e+07	1.38068e+07	1.09691e+07	1.70534e+07	1.16781e+07	1.06794e+07	8.78224e+06	1.71577e+07	97241.5	1.32998e+07	3.75794e+06	4.69545e+06
407	34.3051	2	692.84	1383.67	0.00233253	1.68576	87.65	AVDPDSPAEASGLR		Q3TG37	Q3TG37			Q3TG37_MOUSE Putative uncharacterized protein OS=Mus musculus GN=Slc9a3r1 PE=2 SV=1	7595.6	178241	2.60067e+06	4812.56	12646.7	3.89899e+06	444505	16302.2	810564	10866.4	6105.05	34678.6	3.14123e+06	10584.5	1.90845e+07	633051	1.89909e+07	8.52144e+06
289	22.8601	2	527.289	1052.56	0.00162871	1.54737	35.96	QHGDVVSAIK		Q3TG37	Q3TG37			Q3TG37_MOUSE Putative uncharacterized protein OS=Mus musculus GN=Slc9a3r1 PE=2 SV=1	1.42442e+06	1.53592e+06	1.00371e+06	1.30627e+06	1.59314e+06	685804	1.07486e+06	1.38341e+06	1.46623e+06	1.90709e+06	1.35954e+06	1.15274e+06	2.04849e+06	2.06805e+06	5.16871e+06	2.1996e+06	3.06884e+06	2.56463e+06
316	23.9522	2	571.315	1140.62	0.00132056	1.15776	42.6	EELLRPQEK		Q3TG37	Q3TG37;Q9R1A1	Q9R1A1		Q3TG37_MOUSE Putative uncharacterized protein OS=Mus musculus GN=Slc9a3r1 PE=2 SV=1	3.75416e+06	3.80458e+06	2.67692e+06	2.08852e+06	2.81551e+06	1.78119e+06	3.06257e+06	3.25791e+06	2.56244e+06	2.6848e+06	1.96156e+06	2.45264e+06	135162	1.16189e+06	14481.9	1.82248e+06	1.46966e+06	3.46352e+06
1570	24.553	2	571.315	1140.62	0.00194736	1.70729	29.7	EELLRPQEK		Q3TG37	Q3TG37;Q9R1A1	Q9R1A1		Q3TG37_MOUSE Putative uncharacterized protein OS=Mus musculus GN=Slc9a3r1 PE=2 SV=1	8067.42	31694.2	7045.13	4467.54	3001.58	10605	23915.1	4763.7	18125.2	11110.7	5890.79	10238.5	36621	8061.86	4.5243e+06	152630	457756	99884.8
357	52.6602	2	482.759	963.504	0.00183276	1.90219	36.89	KNELFSNL		Q3TG37	Q3TG37;P70441-2	P70441-2		Q3TG37_MOUSE Putative uncharacterized protein OS=Mus musculus GN=Slc9a3r1 PE=2 SV=1	2.28518e+06	1.48125e+06	1.14972e+06	2.60194e+06	2.15196e+06	1.02164e+06	2.00962e+06	2.21848e+06	2.6234e+06	3.65623e+06	2.36048e+06	1.93245e+06	2.45494e+06	3.1565e+06	3.93851e+06	3.46776e+06	5.44097e+06	5.25212e+06
400	57.6834	3	528.285	1581.83	0.00271063	1.7136	42.82	LLVVDKETDEFFK		Q3TG37	Q3TG37			Q3TG37_MOUSE Putative uncharacterized protein OS=Mus musculus GN=Slc9a3r1 PE=2 SV=1	1.25871e+06	1.53188e+06	906384	1.41282e+06	1.13971e+06	519697	1.67087e+06	1.1257e+06	1.15881e+06	1.93685e+06	1.07783e+06	1.01266e+06	1.48229e+06	1.54015e+06	1.4542e+06	1.38802e+06	1.39144e+06	2.04382e+06
1274	57.6834	2	791.923	1581.83	0.00315222	1.99277	75.99	LLVVDKETDEFFK		Q3TG37	Q3TG37			Q3TG37_MOUSE Putative uncharacterized protein OS=Mus musculus GN=Slc9a3r1 PE=2 SV=1	751108	921109	529582	731254	777140	287018	926634	795421	709215	1.05211e+06	681026	652218	742789	957447	667212	801651	855295	984881
408	30.5011	2	615.323	1228.63	0.0021379	1.74007	93.76	LVEVNGENVEK		Q3TG37	Q3TG37;Q9R1A1	Q9R1A1		Q3TG37_MOUSE Putative uncharacterized protein OS=Mus musculus GN=Slc9a3r1 PE=2 SV=1	1.54961e+06	1.77622e+06	1.2789e+06	788737	928655	1.122e+06	1.36733e+06	1.45187e+06	862373	994703	802823	941050	1.55606e+06	801953	1.46922e+06	1.03943e+06	1.47619e+06	1.34702e+06
447	45.8624	3	509.62	1525.84	0.00273776	1.79427	44.73	LLVVDPETDERLK		Q3TG37	Q3TG37;Q9R1A1	Q9R1A1		Q3TG37_MOUSE Putative uncharacterized protein OS=Mus musculus GN=Slc9a3r1 PE=2 SV=1	629415	835926	198767	1.51301e+06	1.13118e+06	12443.3	436780	652077	2.19113e+06	3.0794e+06	1.76628e+06	728427	848246	2.63829e+06	5.21266e+06	1.738e+06	4.28316e+06	2.02017e+06
3596	45.7321	2	763.926	1525.84	0.00301064	1.97311	54.2	LLVVDPETDERLK		Q3TG37	Q3TG37;Q9R1A1	Q9R1A1		Q3TG37_MOUSE Putative uncharacterized protein OS=Mus musculus GN=Slc9a3r1 PE=2 SV=1	109562	154114	4884.66	254776	239356	0	57121.1	133654	417865	591836	418733	135619	213952	549382	844211	358063	764577	345031
711	37.3611	4	574.3	2293.17	0.00371572	1.62034	28.06	LVEVNGENVEKETHQQVVSR		Q3TG37	Q3TG37;Q9R1A1	Q9R1A1		Q3TG37_MOUSE Putative uncharacterized protein OS=Mus musculus GN=Slc9a3r1 PE=2 SV=1	1.57611e+06	304453	1.08978e+06	64826.7	788276	585858	27909.3	87750.5	1.37081e+06	382041	90296.7	46332.1	1.92037e+06	1.39284e+06	4.17246e+06	756496	4.2103e+06	3.27964e+06
1078	37.3611	3	765.397	2293.17	0.00181373	0.790928	56.88	LVEVNGENVEKETHQQVVSR		Q3TG37	Q3TG37;Q9R1A1	Q9R1A1		Q3TG37_MOUSE Putative uncharacterized protein OS=Mus musculus GN=Slc9a3r1 PE=2 SV=1	2.18662e+06	479910	1.13933e+06	106260	1.11038e+06	469121	40438.7	223438	1.32916e+06	534334	194502	204382	2.50993e+06	2.18289e+06	3.10611e+06	1.32627e+06	4.52573e+06	3.26726e+06
735	29.4066	3	471.562	1411.67	0.00233503	1.6541	41.26	GPNGYGFHLHGEK		Q3TG37	Q3TG37;Q9R1A1	Q9R1A1		Q3TG37_MOUSE Putative uncharacterized protein OS=Mus musculus GN=Slc9a3r1 PE=2 SV=1	875595	1.01346e+06	473656	775751	966948	266313	466443	799638	968055	1.26265e+06	837645	835332	436866	1.04371e+06	2.1183e+06	1.04208e+06	1.61464e+06	1.43783e+06
5555	29.3801	2	706.84	1411.67	0.00239007	1.69309	89.09	GPNGYGFHLHGEK		Q3TG37	Q3TG37;Q9R1A1	Q9R1A1		Q3TG37_MOUSE Putative uncharacterized protein OS=Mus musculus GN=Slc9a3r1 PE=2 SV=1	209918	242423	62247.8	143901	187035	17501.6	133370	216943	201304	368363	209011	188014	116676	176153	17745.7	174056	220572	185578
15223	30.2115	2	706.84	1411.67	0.00268936	1.9051	79.69	GPNGYGFHLHGEK		Q3TG37	Q3TG37;Q9R1A1	Q9R1A1		Q3TG37_MOUSE Putative uncharacterized protein OS=Mus musculus GN=Slc9a3r1 PE=2 SV=1	0	0	0	0	0	1543.26	0	0	1671.21	0	0	0	0	0	429698	0	0	1081.68
934	30.4247	3	511.92	1532.74	0.000828475	0.54052	65.38	KGPNGYGFNLHSDK		Q3TG37	Q3TG37			Q3TG37_MOUSE Putative uncharacterized protein OS=Mus musculus GN=Slc9a3r1 PE=2 SV=1	64504.6	95538.7	463988	105123	8336.71	1140.86	132521	222860	545018	127373	258899	185687	897558	1.16428e+06	157877	839330	1.98935e+06	929551
1386	29.9005	3	511.92	1532.74	0.00139962	0.913152	64.72	KGPNGYGFNLHSDK		Q3TG37	Q3TG37			Q3TG37_MOUSE Putative uncharacterized protein OS=Mus musculus GN=Slc9a3r1 PE=2 SV=1	672888	820936	2678	538879	745633	4896.18	35186.6	775594	692604	1.16801e+06	648167	694712	83607.4	80663.5	68023.3	118780	4223.59	2829.49
1099	23.7952	3	799.015	2394.02	0.00368042	1.53734	65.55	SEQAEPPAAADTHEAGDQNEAEK		Q3TG37	Q3TG37;Q9R1A1	Q9R1A1		Q3TG37_MOUSE Putative uncharacterized protein OS=Mus musculus GN=Slc9a3r1 PE=2 SV=1	1.68122e+06	621854	774125	1.98351e+06	902026	120606	336145	2.3396e+06	916788	638129	2.79782e+06	2.13685e+06	3.22307e+06	1.0024e+06	718660	289818	1.3201e+06	3.18678e+06
14316	23.7952	2	1198.02	2394.02	0.00289393	1.20881	86.3	SEQAEPPAAADTHEAGDQNEAEK		Q3TG37	Q3TG37;Q9R1A1	Q9R1A1		Q3TG37_MOUSE Putative uncharacterized protein OS=Mus musculus GN=Slc9a3r1 PE=2 SV=1	202855	0	23976.1	218025	72148.9	0	7526.15	237088	58283.6	42977.2	330077	249858	424481	83438.5	14875.2	10190.3	152495	241782
1996	39.1463	2	667.827	1333.64	0.00233349	1.74972	96.08	IVEVNGVCMEGK		Q3TG37	Q3TG37			Q3TG37_MOUSE Putative uncharacterized protein OS=Mus musculus GN=Slc9a3r1 PE=2 SV=1	221891	109457	372923	1.03522e+06	166712	89827.7	61286.8	346284	221631	205866	1.21423e+06	792593	1.8358e+06	1.28075e+06	458489	261813	1.11271e+06	1.04305e+06
2020	26.1907	2	452.772	903.53	0.00122897	1.36019	38.92	GKVGQFIR		Q3TG37	Q3TG37;Q9R1A1	Q9R1A1		Q3TG37_MOUSE Putative uncharacterized protein OS=Mus musculus GN=Slc9a3r1 PE=2 SV=1	51795.8	55387.4	28276.9	15776.6	27636.3	30535.4	15556.1	13090	31117	40557.7	23892.2	24408.9	235780	405977	626031	226120	544821	249234
4265	25.5932	2	452.772	903.53	0.00138567	1.53362	41.59	GKVGQFIR		Q3TG37	Q3TG37;Q9R1A1	Q9R1A1		Q3TG37_MOUSE Putative uncharacterized protein OS=Mus musculus GN=Slc9a3r1 PE=2 SV=1	130267	159771	53055.2	119334	171574	40.7178	21503.2	104760	198084	249071	181122	83964.4	247.895	1318	2962.08	338.23	2018.71	305.059
2127	45.7854	3	589.677	1766.01	0.00349994	1.98184	47.59	LGVSIREELLRPQEK		Q3TG37	Q3TG37;Q9R1A1	Q9R1A1		Q3TG37_MOUSE Putative uncharacterized protein OS=Mus musculus GN=Slc9a3r1 PE=2 SV=1	940823	1.2256e+06	392819	1.04783e+06	1.10044e+06	170164	725761	676298	1.35513e+06	1.75001e+06	973894	651874	1.07557e+06	1.45704e+06	1.87717e+06	1.24172e+06	2.64751e+06	1.66187e+06
2741	22.5179	3	646.629	1936.86	0.00358377	1.8503	63.85	SASSDTSEELNSQDSPKR		Q3TG37	Q3TG37			Q3TG37_MOUSE Putative uncharacterized protein OS=Mus musculus GN=Slc9a3r1 PE=2 SV=1	325178	213665	147974	614432	255244	34985.9	46625.2	481240	235582	159500	800803	420754	1.51367e+06	860700	1790.95	222793	1.15139e+06	735130
3033	40.6971	3	632.375	1894.1	0.00329733	1.74084	34.25	KLGVSIREELLRPQEK		Q3TG37	Q3TG37;Q9R1A1	Q9R1A1		Q3TG37_MOUSE Putative uncharacterized protein OS=Mus musculus GN=Slc9a3r1 PE=2 SV=1	641049	671636	210371	833854	695863	5345.44	318162	592628	1.05245e+06	1.31201e+06	937465	580877	719989	984613	43014	801376	1.53951e+06	1.04397e+06
3311	50.3071	4	766.653	3062.58	0.00668252	2.18199	51.69	SGLLAGDRLVEVNGENVEKETHQQVVSR		Q3TG37	Q3TG37;Q9R1A1	Q9R1A1		Q3TG37_MOUSE Putative uncharacterized protein OS=Mus musculus GN=Slc9a3r1 PE=2 SV=1	126386	95376.5	73777.7	541517	123582	29019.7	55094.7	191616	301309	447399	1.32782e+06	290663	1.19097e+06	1.02615e+06	235988	210289	1.32463e+06	672121
3945	35.6738	3	469.222	1404.64	0.00270377	1.92488	49.52	GPNGYGFNLHSDK		Q3TG37	Q3TG37			Q3TG37_MOUSE Putative uncharacterized protein OS=Mus musculus GN=Slc9a3r1 PE=2 SV=1	135879	197405	91897.5	175097	149987	40704.8	105706	123517	158687	221970	127900	114181	144804	215218	229190	184537	367510	262891
12308	35.6738	2	703.33	1404.64	0.00251363	1.78951	69.25	GPNGYGFNLHSDK		Q3TG37	Q3TG37			Q3TG37_MOUSE Putative uncharacterized protein OS=Mus musculus GN=Slc9a3r1 PE=2 SV=1	61365.5	95504.1	32770	80944.4	66007.8	38.4153	44601.1	76617.1	93327.3	106569	67002.2	59864.5	87231.7	104524	1637.98	25975.7	196202	117681
42880	35.9866	2	703.331	1404.65	0.00429287	3.05621	70.53	GPNGYGFNLHSDK		Q3TG37	Q3TG37			Q3TG37_MOUSE Putative uncharacterized protein OS=Mus musculus GN=Slc9a3r1 PE=2 SV=1	0	0	0	0	19.8075	9606.93	3277.48	2043.44	0	0	1500.84	0	0	0	86386.9	0	0	1573.96
4337	28.2222	2	559.775	1117.54	0.00157674	1.41091	37.81	RAPQMDWSK		Q3TG37	Q3TG37;P70441-2	P70441-2		Q3TG37_MOUSE Putative uncharacterized protein OS=Mus musculus GN=Slc9a3r1 PE=2 SV=1	133640	99335.5	103298	152394	60822.2	28238.4	85185.6	226444	108052	148940	223533	92829.1	953342	187075	13458.7	130526	189177	181717
4370	25.1891	2	891.389	1780.76	0.00275498	1.54708	117.91	SASSDTSEELNSQDSPK		Q3TG37	Q3TG37			Q3TG37_MOUSE Putative uncharacterized protein OS=Mus musculus GN=Slc9a3r1 PE=2 SV=1	525591	272673	220061	524255	326253	41831.4	108084	698965	208162	130558	622381	538722	518753	260575	128645	109940	558059	672608
5364	68.7412	3	997.185	2988.53	0.00722319	2.41697	93.26	RQVSTEPSSTSSSSSDPILDLNISLAVAK		Q3TG37	Q3TG37			Q3TG37_MOUSE Putative uncharacterized protein OS=Mus musculus GN=Slc9a3r1 PE=2 SV=1	346726	448512	52363.2	441547	333127	0	508419	132376	371475	1.14686e+06	398223	261745	250280	341748	52556.3	412444	72493	247567
7128	25.9294	4	722.833	2887.3	0.00630234	2.18278	34.13	SEQAEPPAAADTHEAGDQNEAEKSHLR		Q3TG37	Q3TG37			Q3TG37_MOUSE Putative uncharacterized protein OS=Mus musculus GN=Slc9a3r1 PE=2 SV=1	25112.4	28727.2	7370.22	179508	51542.4	1241.95	10078.1	69278.4	126433	72395.1	450265	79262.8	5017.63	609616	184931	126652	945466	249015
20040	25.4079	4	722.834	2887.31	0.0092524	3.20452	35.94	SEQAEPPAAADTHEAGDQNEAEKSHLR		Q3TG37	Q3TG37			Q3TG37_MOUSE Putative uncharacterized protein OS=Mus musculus GN=Slc9a3r1 PE=2 SV=1	1661.05	1147.56	242.729	372.656	0	0	0	136.374	1139.99	1320.52	4263.52	1616.52	416106	1252.99	4568.88	3034.8	6207.32	818.018
12485	49.6663	3	667.021	1998.04	0.00380544	1.90459	67.23	SGLLAGDRLVEVNGENVEK		Q3TG37	Q3TG37;Q9R1A1	Q9R1A1		Q3TG37_MOUSE Putative uncharacterized protein OS=Mus musculus GN=Slc9a3r1 PE=2 SV=1	6754.16	4226.62	1213.54	68453.3	8404.89	3272.75	4256.84	22254.5	21518.2	18669.1	120448	29190.2	151907	89007	4393.18	20825.6	159575	67968.1
16504	74.3927	3	945.151	2832.43	0.00747628	2.63953	60.82	QVSTEPSSTSSSSSDPILDLNISLAVAK		Q3TG37	Q3TG37			Q3TG37_MOUSE Putative uncharacterized protein OS=Mus musculus GN=Slc9a3r1 PE=2 SV=1	227182	277229	58649.5	219823	205395	4239.34	206205	190410	371619	504451	399449	240897	152493	275204	5811.45	371820	63801.5	131000
112	49.3967	2	622.331	1242.65	0.00245413	1.97492	94.21	IQLVEEELDR		Q58E70	Q58E70;D3Z2H9;D3Z6I8;Q8C7C3;F8WID5;E9Q452;P58771-2;B7ZNL3;E9Q448;Q3TJ53;P58774-2;A2AIM5;Q91VH3;A2AIM4;E9Q450;Q8BP43;E9Q5J9;P21107;G5E8R1;E9Q455;G5E8R2;E9Q453	D3Z2H9;D3Z6I8;Q8C7C3	F8WID5;E9Q452;P58771-2;B7ZNL3;E9Q448;Q3TJ53;P58774-2;A2AIM5;Q91VH3;A2AIM4;E9Q450;Q8BP43;E9Q5J9;P21107;G5E8R1;E9Q455;G5E8R2;E9Q453	Q58E70_MOUSE Tpm3 protein OS=Mus musculus GN=Tpm3 PE=2 SV=1	5.78703e+06	5.37348e+06	3.59199e+06	7.51795e+06	3.93777e+06	1.27054e+06	5.72083e+06	5.02425e+06	4.78957e+06	5.77265e+06	5.50731e+06	6.74054e+06	2.61447e+06	3.12461e+06	2.70311e+06	3.00977e+06	3.28342e+06	2.80309e+06
293	49.5592	3	576.637	1726.89	0.00362254	2.09773	44.42	IQLVEEELDRAQER		Q58E70	Q58E70;D3Z2H9;D3Z6I8;Q8C7C3;F8WID5;E9Q452;P58771-2;B7ZNL3;E9Q448;Q3TJ53;P58774-2;A2AIM5;Q91VH3;A2AIM4;E9Q450;Q8BP43;E9Q5J9;P21107;G5E8R1;E9Q455;G5E8R2;E9Q453	D3Z2H9;D3Z6I8;Q8C7C3	F8WID5;E9Q452;P58771-2;B7ZNL3;E9Q448;Q3TJ53;P58774-2;A2AIM5;Q91VH3;A2AIM4;E9Q450;Q8BP43;E9Q5J9;P21107;G5E8R1;E9Q455;G5E8R2;E9Q453	Q58E70_MOUSE Tpm3 protein OS=Mus musculus GN=Tpm3 PE=2 SV=1	3.1436e+06	3.38605e+06	1.14705e+06	7.16879e+06	3.54504e+06	334377	2.25939e+06	2.97975e+06	6.04646e+06	8.47632e+06	7.43716e+06	4.65478e+06	2.55225e+06	4.63744e+06	5.78978e+06	3.83131e+06	6.00305e+06	2.91635e+06
2217	49.4776	2	864.451	1726.89	0.00322926	1.86999	64.17	IQLVEEELDRAQER		Q58E70	Q58E70;D3Z2H9;D3Z6I8;Q8C7C3;F8WID5;E9Q452;P58771-2;B7ZNL3;E9Q448;Q3TJ53;P58774-2;A2AIM5;Q91VH3;A2AIM4;E9Q450;Q8BP43;E9Q5J9;P21107;G5E8R1;E9Q455;G5E8R2;E9Q453	D3Z2H9;D3Z6I8;Q8C7C3	F8WID5;E9Q452;P58771-2;B7ZNL3;E9Q448;Q3TJ53;P58774-2;A2AIM5;Q91VH3;A2AIM4;E9Q450;Q8BP43;E9Q5J9;P21107;G5E8R1;E9Q455;G5E8R2;E9Q453	Q58E70_MOUSE Tpm3 protein OS=Mus musculus GN=Tpm3 PE=2 SV=1	828926	937947	222969	1.67995e+06	943917	34830.6	521915	965848	1.63204e+06	2.23246e+06	2.10071e+06	1.25976e+06	579973	827647	1.07699e+06	752540	1.19698e+06	471525
380	24.976	3	563.606	1687.8	0.00221568	1.31277	40.65	YSQKEDKYEEEIK		Q58E70	Q58E70;D3Z2H9;D3Z6I8;Q8C7C3;F8WID5;E9Q452;P58771-2;B7ZNL3;E9Q448;Q3TJ53;E9Q450;Q8BP43;E9Q5J9;P21107;G5E8R1;E9Q455;G5E8R2;E9Q453	D3Z2H9;D3Z6I8;Q8C7C3	F8WID5;E9Q452;P58771-2;B7ZNL3;E9Q448;Q3TJ53;E9Q450;Q8BP43;E9Q5J9;P21107;G5E8R1;E9Q455;G5E8R2;E9Q453	Q58E70_MOUSE Tpm3 protein OS=Mus musculus GN=Tpm3 PE=2 SV=1	3.47377e+06	4.97007e+06	2.24681e+06	2.12289e+06	3.18743e+06	779504	3.13262e+06	3.11251e+06	1.62876e+06	1.49793e+06	1.93991e+06	3.69502e+06	382656	174685	1.10792e+06	1.6353e+06	1.13359e+06	2.92557e+06
2939	24.9502	2	844.905	1687.8	0.00240798	1.4267	72.63	YSQKEDKYEEEIK		Q58E70	Q58E70;D3Z2H9;D3Z6I8;Q8C7C3;F8WID5;E9Q452;P58771-2;B7ZNL3;E9Q448;Q3TJ53;E9Q450;Q8BP43;E9Q5J9;P21107;G5E8R1;E9Q455;G5E8R2;E9Q453	D3Z2H9;D3Z6I8;Q8C7C3	F8WID5;E9Q452;P58771-2;B7ZNL3;E9Q448;Q3TJ53;E9Q450;Q8BP43;E9Q5J9;P21107;G5E8R1;E9Q455;G5E8R2;E9Q453	Q58E70_MOUSE Tpm3 protein OS=Mus musculus GN=Tpm3 PE=2 SV=1	685611	1.00372e+06	254197	513530	525898	35254.6	560475	830817	269703	354537	432860	934334	177305	52849.8	127982	262080	218526	380615
429	42.0992	2	574.306	1146.6	0.00148592	1.29594	58.94	MELQEIQLK	[1] Oxidation (M)	Q58E70	Q58E70;D3Z2H9;D3Z6I8;Q8C7C3;D3YVR0;F8WID5;E9Q452;P58771-2;A2RRI1;B7ZNL3;E9Q448;Q3TJ53;E9Q450;Q8BP43;E9Q5J9;P21107;G5E8R1;E9Q455;G5E8R2;E9Q453	D3Z2H9;D3Z6I8;Q8C7C3;D3YVR0	F8WID5;E9Q452;P58771-2;A2RRI1;B7ZNL3;E9Q448;Q3TJ53;E9Q450;Q8BP43;E9Q5J9;P21107;G5E8R1;E9Q455;G5E8R2;E9Q453	Q58E70_MOUSE Tpm3 protein OS=Mus musculus GN=Tpm3 PE=2 SV=1	915658	1.532e+06	853504	1.9143e+06	964461	570899	1.40403e+06	1.15959e+06	1.19124e+06	1.58467e+06	980202	1.76102e+06	418555	841152	768243	855482	680936	721168
1452	40.7499	2	574.306	1146.6	0.00221255	1.92967	62.53	MELQEIQLK	[1] Oxidation (M)	Q58E70	Q58E70;D3Z2H9;D3Z6I8;Q8C7C3;D3YVR0;F8WID5;E9Q452;P58771-2;A2RRI1;B7ZNL3;E9Q448;Q3TJ53;E9Q450;Q8BP43;E9Q5J9;P21107;G5E8R1;E9Q455;G5E8R2;E9Q453	D3Z2H9;D3Z6I8;Q8C7C3;D3YVR0	F8WID5;E9Q452;P58771-2;A2RRI1;B7ZNL3;E9Q448;Q3TJ53;E9Q450;Q8BP43;E9Q5J9;P21107;G5E8R1;E9Q455;G5E8R2;E9Q453	Q58E70_MOUSE Tpm3 protein OS=Mus musculus GN=Tpm3 PE=2 SV=1	297079	618077	448838	1.29683e+06	387463	209772	621607	677930	831054	848371	859049	1.35256e+06	279445	510588	236725	323124	373782	308364
498	31.2928	3	491.587	1471.74	0.00224166	1.52314	48.78	EQAEAEVASLNRR		Q58E70	Q58E70;D3Z6I8;Q8C7C3	D3Z6I8;Q8C7C3		Q58E70_MOUSE Tpm3 protein OS=Mus musculus GN=Tpm3 PE=2 SV=1	851621	1.43337e+06	533257	1.46745e+06	698263	205298	770908	932586	1.32408e+06	1.40061e+06	1.60008e+06	1.14929e+06	909737	1.2784e+06	2.1195e+06	787778	1.86868e+06	962968
2175	31.2928	2	736.877	1471.74	0.00192519	1.30811	41.39	EQAEAEVASLNRR		Q58E70	Q58E70;D3Z6I8;Q8C7C3	D3Z6I8;Q8C7C3		Q58E70_MOUSE Tpm3 protein OS=Mus musculus GN=Tpm3 PE=2 SV=1	341420	506476	160137	481622	336936	49100.3	264827	345211	479568	592013	582968	442928	298175	385378	643554	295779	572038	306331
652	45.0624	3	428.923	1283.75	0.00286742	2.23364	55.79	KLVIIEGDLER		Q58E70	Q58E70;D3Z2H9;D3Z6I8;Q8C7C3;D3YVR0;Q3TJ53;E9Q5J9;P21107	D3Z2H9;D3Z6I8;Q8C7C3;D3YVR0	Q3TJ53;E9Q5J9;P21107	Q58E70_MOUSE Tpm3 protein OS=Mus musculus GN=Tpm3 PE=2 SV=1	1.04925e+06	1.37589e+06	908025	1.94216e+06	1.14277e+06	479918	1.57527e+06	1.07675e+06	1.34525e+06	1.96649e+06	1.57568e+06	1.49168e+06	845988	1.10621e+06	1.26454e+06	1.18685e+06	945789	927331
1406	45.0624	2	642.881	1283.75	0.00233001	1.81501	74.23	KLVIIEGDLER		Q58E70	Q58E70;D3Z2H9;D3Z6I8;Q8C7C3;D3YVR0;Q3TJ53;E9Q5J9;P21107	D3Z2H9;D3Z6I8;Q8C7C3;D3YVR0	Q3TJ53;E9Q5J9;P21107	Q58E70_MOUSE Tpm3 protein OS=Mus musculus GN=Tpm3 PE=2 SV=1	1.14874e+06	1.46071e+06	798777	1.79566e+06	1.11251e+06	329200	1.38179e+06	1.18098e+06	1.22614e+06	1.86653e+06	1.57107e+06	1.42067e+06	877718	1.06981e+06	1.05261e+06	1.04387e+06	776316	781015
664	32.327	3	590.972	1769.89	0.0031068	1.75536	76.65	KIQVLQQQADDAEER		Q58E70	Q58E70;D3Z2H9;D3Z6I8;Q8C7C3;Q3TJ53	D3Z2H9;D3Z6I8;Q8C7C3	Q3TJ53	Q58E70_MOUSE Tpm3 protein OS=Mus musculus GN=Tpm3 PE=2 SV=1	971575	1.22081e+06	630204	1.71536e+06	899913	237394	1.12001e+06	1.12557e+06	1.37112e+06	1.54357e+06	1.53851e+06	1.55643e+06	737992	1.11664e+06	1.05835e+06	1.02795e+06	896923	663205
2108	32.327	2	885.954	1769.89	0.00302438	1.7088	130.65	KIQVLQQQADDAEER		Q58E70	Q58E70;D3Z2H9;D3Z6I8;Q8C7C3;Q3TJ53	D3Z2H9;D3Z6I8;Q8C7C3	Q3TJ53	Q58E70_MOUSE Tpm3 protein OS=Mus musculus GN=Tpm3 PE=2 SV=1	760406	954932	252789	1.02408e+06	620713	61402.6	690166	744591	849246	1.0741e+06	985426	1.0009e+06	417621	508083	490429	531644	394263	364169
40926	32.804	2	885.953	1769.89	-3.85614e-05	-0.0217875	115.69	KIQVLQQQADDAEER		Q58E70	Q58E70;D3Z2H9;D3Z6I8;Q8C7C3;Q3TJ53	D3Z2H9;D3Z6I8;Q8C7C3	Q3TJ53	Q58E70_MOUSE Tpm3 protein OS=Mus musculus GN=Tpm3 PE=2 SV=1	0	0	919.535	1348.81	0	0	102.289	1814.84	54.4991	82.8428	1349.67	0	587.283	0	1522.4	7111.31	0	4259.84
733	26.1111	2	415.772	829.529	0.00167442	2.01852	46.55	ILTDKLK		Q58E70	Q58E70;D3Z2H9;D3Z6I8;Q8C7C3;Q3TJ53;E9Q5J9;P21107	D3Z2H9;D3Z6I8;Q8C7C3	Q3TJ53;E9Q5J9;P21107	Q58E70_MOUSE Tpm3 protein OS=Mus musculus GN=Tpm3 PE=2 SV=1	442038	664777	154040	739882	715052	27244.7	279666	504653	697418	843421	846886	716915	483724	974266	52.2445	659333	920910	489550
2146	26.4823	2	415.772	829.53	0.00295355	3.56052	42.95	ILTDKLK		Q58E70	Q58E70;D3Z2H9;D3Z6I8;Q8C7C3;Q3TJ53;E9Q5J9;P21107	D3Z2H9;D3Z6I8;Q8C7C3	Q3TJ53;E9Q5J9;P21107	Q58E70_MOUSE Tpm3 protein OS=Mus musculus GN=Tpm3 PE=2 SV=1	0	55.0015	0	586.442	58.4964	126.798	476.056	750.706	11.2203	28.7388	524.225	444.015	10951.1	6468.08	1.22012e+06	1008.39	7888.53	6639.92
803	30.7917	3	515.266	1542.78	0.0017655	1.14437	59.03	AREQAEAEVASLNR		Q58E70	Q58E70;D3Z6I8;Q8C7C3	D3Z6I8;Q8C7C3		Q58E70_MOUSE Tpm3 protein OS=Mus musculus GN=Tpm3 PE=2 SV=1	344053	656069	254839	546490	385447	79371.7	453664	412407	511848	685538	621908	478437	394323	507854	1.07261e+06	476975	840463	365386
2766	30.7376	2	772.396	1542.78	0.0026961	1.74757	99.83	AREQAEAEVASLNR		Q58E70	Q58E70;D3Z6I8;Q8C7C3	D3Z6I8;Q8C7C3		Q58E70_MOUSE Tpm3 protein OS=Mus musculus GN=Tpm3 PE=2 SV=1	324415	516438	136044	460657	358219	35305.7	354574	350024	448752	617046	522311	460684	245753	308011	602059	325620	453757	259647
925	20.5643	3	492.899	1475.68	0.00186989	1.26715	64.01	LEEAEKAADESER		Q58E70	Q58E70;D3Z2H9;D3Z6I8;Q8C7C3;F8WID5;E9Q452;P58771-2;B7ZNL3;E9Q448;Q3TJ53;P58774-2;Q91VH3;A2AIM4;E9Q450;Q8BP43;E9Q5J9;P21107;G5E8R1;E9Q455;G5E8R2;E9Q453	D3Z2H9;D3Z6I8;Q8C7C3	F8WID5;E9Q452;P58771-2;B7ZNL3;E9Q448;Q3TJ53;P58774-2;Q91VH3;A2AIM4;E9Q450;Q8BP43;E9Q5J9;P21107;G5E8R1;E9Q455;G5E8R2;E9Q453	Q58E70_MOUSE Tpm3 protein OS=Mus musculus GN=Tpm3 PE=2 SV=1	445122	108977	55737	363055	823194	26560.9	118872	614067	597930	543537	1.10134e+06	892137	479654	1.06262e+06	297944	777229	867336	694798
3134	20.5643	2	738.845	1475.68	0.00171383	1.16139	92.93	LEEAEKAADESER		Q58E70	Q58E70;D3Z2H9;D3Z6I8;Q8C7C3;F8WID5;E9Q452;P58771-2;B7ZNL3;E9Q448;Q3TJ53;P58774-2;Q91VH3;A2AIM4;E9Q450;Q8BP43;E9Q5J9;P21107;G5E8R1;E9Q455;G5E8R2;E9Q453	D3Z2H9;D3Z6I8;Q8C7C3	F8WID5;E9Q452;P58771-2;B7ZNL3;E9Q448;Q3TJ53;P58774-2;Q91VH3;A2AIM4;E9Q450;Q8BP43;E9Q5J9;P21107;G5E8R1;E9Q455;G5E8R2;E9Q453	Q58E70_MOUSE Tpm3 protein OS=Mus musculus GN=Tpm3 PE=2 SV=1	262049	110249	31658.2	238126	430485	6183.27	53460.9	323783	391242	338192	554071	487063	0	403937	231823	314215	461564	325394
22971	21.2379	2	738.846	1475.68	0.00403581	2.73489	72.14	LEEAEKAADESER		Q58E70	Q58E70;D3Z2H9;D3Z6I8;Q8C7C3;F8WID5;E9Q452;P58771-2;B7ZNL3;E9Q448;Q3TJ53;P58774-2;Q91VH3;A2AIM4;E9Q450;Q8BP43;E9Q5J9;P21107;G5E8R1;E9Q455;G5E8R2;E9Q453	D3Z2H9;D3Z6I8;Q8C7C3	F8WID5;E9Q452;P58771-2;B7ZNL3;E9Q448;Q3TJ53;P58774-2;Q91VH3;A2AIM4;E9Q450;Q8BP43;E9Q5J9;P21107;G5E8R1;E9Q455;G5E8R2;E9Q453	Q58E70_MOUSE Tpm3 protein OS=Mus musculus GN=Tpm3 PE=2 SV=1	0	0	0	73.5405	0	0	0	734.247	0	0	455.803	0	264654	637.611	809.274	0	811.595	401.246
987	43.8496	3	467.257	1398.75	0.00367093	2.62444	63	RIQLVEEELDR		Q58E70	Q58E70;D3Z2H9;D3Z6I8;Q8C7C3;F8WID5;E9Q452;P58771-2;B7ZNL3;E9Q448;Q3TJ53;P58774-2;A2AIM5;Q91VH3;A2AIM4;E9Q450;Q8BP43;E9Q5J9;P21107;G5E8R1;E9Q455;G5E8R2;E9Q453	D3Z2H9;D3Z6I8;Q8C7C3	F8WID5;E9Q452;P58771-2;B7ZNL3;E9Q448;Q3TJ53;P58774-2;A2AIM5;Q91VH3;A2AIM4;E9Q450;Q8BP43;E9Q5J9;P21107;G5E8R1;E9Q455;G5E8R2;E9Q453	Q58E70_MOUSE Tpm3 protein OS=Mus musculus GN=Tpm3 PE=2 SV=1	315900	637736	448694	1.18565e+06	423237	198488	677735	632286	625033	778889	787290	886806	401386	655658	463892	432544	528898	493603
1041	43.823	2	700.382	1398.75	0.0031832	2.27575	69.14	RIQLVEEELDR		Q58E70	Q58E70;D3Z2H9;D3Z6I8;Q8C7C3;F8WID5;E9Q452;P58771-2;B7ZNL3;E9Q448;Q3TJ53;P58774-2;A2AIM5;Q91VH3;A2AIM4;E9Q450;Q8BP43;E9Q5J9;P21107;G5E8R1;E9Q455;G5E8R2;E9Q453	D3Z2H9;D3Z6I8;Q8C7C3	F8WID5;E9Q452;P58771-2;B7ZNL3;E9Q448;Q3TJ53;P58774-2;A2AIM5;Q91VH3;A2AIM4;E9Q450;Q8BP43;E9Q5J9;P21107;G5E8R1;E9Q455;G5E8R2;E9Q453	Q58E70_MOUSE Tpm3 protein OS=Mus musculus GN=Tpm3 PE=2 SV=1	766585	1.30623e+06	638370	1.97846e+06	859005	246114	1.20024e+06	1.20667e+06	1.21054e+06	1.36278e+06	1.32772e+06	1.57655e+06	678902	939161	692126	633970	731320	701067
1069	41.8843	2	595.32	1188.63	0.00160843	1.35319	61.7	TIDDLEDKLK		Q58E70	Q58E70;D3Z2H9;Q3TJ53;E9Q5J9	D3Z2H9	Q3TJ53;E9Q5J9	Q58E70_MOUSE Tpm3 protein OS=Mus musculus GN=Tpm3 PE=2 SV=1	590293	582112	358327	1.39109e+06	581137	101808	195387	838278	723689	393288	1.77299e+06	1.2512e+06	1.14197e+06	1.35845e+06	573791	491779	1.26875e+06	990666
1116	63.9341	2	734.34	1466.67	0.00303044	2.06621	70.92	MLDQTLLDLNEM	[1] Oxidation (M)|[12] Oxidation (M)	Q58E70	Q58E70;D3Z2H9;Q3TJ53;E9Q5J9	D3Z2H9	Q3TJ53;E9Q5J9	Q58E70_MOUSE Tpm3 protein OS=Mus musculus GN=Tpm3 PE=2 SV=1	1.25824e+06	2.16756e+06	262038	1.48688e+06	1.487e+06	30097.9	1.60131e+06	1.13812e+06	2.53705e+06	3.79105e+06	2.11056e+06	1.62631e+06	5014.65	74260.6	2019.34	100535	30021.7	17320.5
1194	63.5331	2	734.34	1466.67	0.00308639	2.10436	73.79	MLDQTLLDLNEM	[1] Oxidation (M)|[12] Oxidation (M)	Q58E70	Q58E70;D3Z2H9;Q3TJ53;E9Q5J9	D3Z2H9	Q3TJ53;E9Q5J9	Q58E70_MOUSE Tpm3 protein OS=Mus musculus GN=Tpm3 PE=2 SV=1	20254.2	53621.5	239900	74648.6	3439.4	247812	89711.3	153259	12175.7	7771.25	22631.9	24098.5	431453	974644	4724.91	986003	1.12281e+06	1.1173e+06
1141	51.1981	2	578.833	1155.65	0.00158381	1.37049	56.28	LVIIEGDLER		Q58E70	Q58E70;D3Z2H9;D3Z6I8;Q8C7C3;D3YVR0;Q3TJ53;E9Q5J9;P21107	D3Z2H9;D3Z6I8;Q8C7C3;D3YVR0	Q3TJ53;E9Q5J9;P21107	Q58E70_MOUSE Tpm3 protein OS=Mus musculus GN=Tpm3 PE=2 SV=1	634786	654249	363569	670839	420284	175026	758657	484835	496751	806434	576179	599124	350243	365369	326329	373315	382960	450792
1189	26.9528	4	454.731	1814.89	0.00366804	2.02108	40.4	HIAEEADRKYEEVAR		Q58E70	Q58E70;D3Z2H9;D3Z6I8;Q8C7C3;D3YVR0;Q3TJ53;E9Q5J9;P21107	D3Z2H9;D3Z6I8;Q8C7C3;D3YVR0	Q3TJ53;E9Q5J9;P21107	Q58E70_MOUSE Tpm3 protein OS=Mus musculus GN=Tpm3 PE=2 SV=1	145322	138596	69994	773269	410276	11193.3	172129	372312	781801	953731	1.01609e+06	456057	563176	799713	1.70502e+06	605158	1.21153e+06	413358
2464	26.9002	3	605.972	1814.89	0.00307863	1.69632	31.13	HIAEEADRKYEEVAR		Q58E70	Q58E70;D3Z2H9;D3Z6I8;Q8C7C3;D3YVR0;Q3TJ53;E9Q5J9;P21107	D3Z2H9;D3Z6I8;Q8C7C3;D3YVR0	Q3TJ53;E9Q5J9;P21107	Q58E70_MOUSE Tpm3 protein OS=Mus musculus GN=Tpm3 PE=2 SV=1	134658	212444	50431.1	586378	375483	6490.68	158003	319871	628358	894774	839162	351794	264089	553182	1.26252e+06	482344	918990	312091
1227	39.9902	3	667.001	1997.98	0.00325424	1.62877	80.22	IQVLQQQADDAEERAER		Q58E70	Q58E70;D3Z2H9;D3Z6I8;Q8C7C3;Q3TJ53	D3Z2H9;D3Z6I8;Q8C7C3	Q3TJ53	Q58E70_MOUSE Tpm3 protein OS=Mus musculus GN=Tpm3 PE=2 SV=1	824988	1.59647e+06	346340	1.36093e+06	1.06457e+06	45106	595231	1.00154e+06	1.22174e+06	1.7351e+06	1.67985e+06	983146	780438	1.13479e+06	2.1499e+06	856516	1.99451e+06	937361
1383	46.568	3	654.348	1960.02	0.00334814	1.70822	50.3	ALKDEEKMELQEIQLK	[8] Oxidation (M)	Q58E70	Q58E70;D3Z2H9;D3Z6I8;Q8C7C3;D3YVR0;E9Q5J9;P21107	D3Z2H9;D3Z6I8;Q8C7C3;D3YVR0	E9Q5J9;P21107	Q58E70_MOUSE Tpm3 protein OS=Mus musculus GN=Tpm3 PE=2 SV=1	1.53632e+06	2.31921e+06	562977	2.40052e+06	2.26262e+06	202698	1.55068e+06	1.55906e+06	2.66208e+06	3.76467e+06	2.29076e+06	1.57985e+06	488293	866840	3.77267e+06	982619	1.66344e+06	976415
2179	46.568	4	491.013	1960.02	0.00315952	1.61198	49.64	ALKDEEKMELQEIQLK	[8] Oxidation (M)	Q58E70	Q58E70;D3Z2H9;D3Z6I8;Q8C7C3;D3YVR0;E9Q5J9;P21107	D3Z2H9;D3Z6I8;Q8C7C3;D3YVR0	E9Q5J9;P21107	Q58E70_MOUSE Tpm3 protein OS=Mus musculus GN=Tpm3 PE=2 SV=1	511929	808455	162444	763929	490825	59843.4	625106	500956	760313	1.35395e+06	765978	383622	196926	671548	1.10589e+06	748127	772398	392440
9844	46.568	2	981.018	1960.02	0.0034946	1.78294	100.22	ALKDEEKMELQEIQLK	[8] Oxidation (M)	Q58E70	Q58E70;D3Z2H9;D3Z6I8;Q8C7C3;D3YVR0;E9Q5J9;P21107	D3Z2H9;D3Z6I8;Q8C7C3;D3YVR0	E9Q5J9;P21107	Q58E70_MOUSE Tpm3 protein OS=Mus musculus GN=Tpm3 PE=2 SV=1	277608	402465	19935.8	470165	387744	0	255435	262100	513288	846902	414283	299683	18257.7	88345.6	376871	117131	219119	118954
26230	46.9952	2	981.017	1960.02	0.00137337	0.700693	82.09	ALKDEEKMELQEIQLK	[8] Oxidation (M)	Q58E70	Q58E70;D3Z2H9;D3Z6I8;Q8C7C3;D3YVR0;E9Q5J9;P21107	D3Z2H9;D3Z6I8;Q8C7C3;D3YVR0	E9Q5J9;P21107	Q58E70_MOUSE Tpm3 protein OS=Mus musculus GN=Tpm3 PE=2 SV=1	35044.3	10128.3	11025.3	32668	13812.6	1515.55	13772.9	8768.24	9568.68	6776.63	14342.5	17849.8	40790.1	101139	44322.6	127338	244634	101027
1405	45.3583	3	628.67	1882.99	0.00353602	1.87788	35.51	RIQLVEEELDRAQER		Q58E70	Q58E70;D3Z2H9;D3Z6I8;Q8C7C3;F8WID5;E9Q452;P58771-2;B7ZNL3;E9Q448;Q3TJ53;P58774-2;A2AIM5;Q91VH3;A2AIM4;E9Q450;Q8BP43;E9Q5J9;P21107;G5E8R1;E9Q455;G5E8R2;E9Q453	D3Z2H9;D3Z6I8;Q8C7C3	F8WID5;E9Q452;P58771-2;B7ZNL3;E9Q448;Q3TJ53;P58774-2;A2AIM5;Q91VH3;A2AIM4;E9Q450;Q8BP43;E9Q5J9;P21107;G5E8R1;E9Q455;G5E8R2;E9Q453	Q58E70_MOUSE Tpm3 protein OS=Mus musculus GN=Tpm3 PE=2 SV=1	461405	1.18146e+06	227089	2.76612e+06	1.0701e+06	60669.4	625769	903581	2.90718e+06	3.21947e+06	2.69506e+06	1.40214e+06	500550	1.55835e+06	1.95823e+06	1.01928e+06	1.75639e+06	835871
10086	45.3583	4	471.755	1882.99	0.00343495	1.8242	37.24	RIQLVEEELDRAQER		Q58E70	Q58E70;D3Z2H9;D3Z6I8;Q8C7C3;F8WID5;E9Q452;P58771-2;B7ZNL3;E9Q448;Q3TJ53;P58774-2;A2AIM5;Q91VH3;A2AIM4;E9Q450;Q8BP43;E9Q5J9;P21107;G5E8R1;E9Q455;G5E8R2;E9Q453	D3Z2H9;D3Z6I8;Q8C7C3	F8WID5;E9Q452;P58771-2;B7ZNL3;E9Q448;Q3TJ53;P58774-2;A2AIM5;Q91VH3;A2AIM4;E9Q450;Q8BP43;E9Q5J9;P21107;G5E8R1;E9Q455;G5E8R2;E9Q453	Q58E70_MOUSE Tpm3 protein OS=Mus musculus GN=Tpm3 PE=2 SV=1	10641.1	69588.5	5664.9	119708	9211.01	20345	28546.4	10329.8	97378	192559	31331.5	9288.6	41.7772	4393.17	97.3239	9718.06	20651.7	11158.2
1451	34.0562	2	658.827	1315.64	0.00290276	2.20635	66.67	EQAEAEVASLNR		Q58E70	Q58E70;D3Z6I8;Q8C7C3	D3Z6I8;Q8C7C3		Q58E70_MOUSE Tpm3 protein OS=Mus musculus GN=Tpm3 PE=2 SV=1	828567	1.54929e+06	816259	1.50298e+06	906119	417636	1.27504e+06	1.16046e+06	1.07448e+06	1.58326e+06	1.39198e+06	1.34806e+06	796183	1.27399e+06	1.62684e+06	1.13394e+06	1.80305e+06	1.01265e+06
1465	36.4365	4	532.526	2126.07	0.00320315	1.5066	42.9	KIQVLQQQADDAEERAER		Q58E70	Q58E70;D3Z2H9;D3Z6I8;Q8C7C3;Q3TJ53	D3Z2H9;D3Z6I8;Q8C7C3	Q3TJ53	Q58E70_MOUSE Tpm3 protein OS=Mus musculus GN=Tpm3 PE=2 SV=1	254748	487205	116096	852563	238211	26374.3	335429	344288	657362	841950	741951	333583	466173	712584	1.63035e+06	554042	1.39491e+06	536365
1941	36.5125	3	709.699	2126.08	0.00388142	1.82563	56.45	KIQVLQQQADDAEERAER		Q58E70	Q58E70;D3Z2H9;D3Z6I8;Q8C7C3;Q3TJ53	D3Z2H9;D3Z6I8;Q8C7C3	Q3TJ53	Q58E70_MOUSE Tpm3 protein OS=Mus musculus GN=Tpm3 PE=2 SV=1	393408	796297	152508	1.17037e+06	492132	9516.93	458916	589868	1.03515e+06	1.40909e+06	1.0114e+06	544074	659632	938562	1.71758e+06	719943	1.66712e+06	609089
1562	28.4605	3	567.3	1698.88	0.00147568	0.868621	66.35	AREQAEAEVASLNRR		Q58E70	Q58E70;D3Z6I8;Q8C7C3	D3Z6I8;Q8C7C3		Q58E70_MOUSE Tpm3 protein OS=Mus musculus GN=Tpm3 PE=2 SV=1	178338	719990	196460	755914	467049	54835.5	254647	236178	879831	555175	915701	703787	722952	1.08349e+06	219415	988039	24858.4	623121
1728	29.0665	3	567.3	1698.88	0.00318724	1.87609	59.85	AREQAEAEVASLNRR		Q58E70	Q58E70;D3Z6I8;Q8C7C3	D3Z6I8;Q8C7C3		Q58E70_MOUSE Tpm3 protein OS=Mus musculus GN=Tpm3 PE=2 SV=1	0	3280.61	3899.8	0	0	2575.62	650.929	778	13110	0	0	0	4177.93	3843.88	1.88883e+06	2006.17	1.64234e+06	2360.24
3024	28.4605	4	425.725	1698.87	-0.00354663	-2.08763	68.59	AREQAEAEVASLNRR		Q58E70	Q58E70;D3Z6I8;Q8C7C3	D3Z6I8;Q8C7C3		Q58E70_MOUSE Tpm3 protein OS=Mus musculus GN=Tpm3 PE=2 SV=1	46531.4	235132	68818.7	303325	26208.1	14290.7	123202	71168.3	269269	37034.9	264641	151622	151097	345474	127068	287889	30094.5	131973
3060	29.0665	4	425.727	1698.88	0.00285389	1.67987	60.48	AREQAEAEVASLNRR		Q58E70	Q58E70;D3Z6I8;Q8C7C3	D3Z6I8;Q8C7C3		Q58E70_MOUSE Tpm3 protein OS=Mus musculus GN=Tpm3 PE=2 SV=1	4301.82	5564.56	6795.4	6151.13	0	34.7487	4865.7	8070.23	8996.29	2790	4176.12	6507.04	1858.06	8077.71	648905	5918.96	326934	6918.06
1865	36.9078	2	821.906	1641.8	0.00232762	1.41773	113.36	IQVLQQQADDAEER		Q58E70	Q58E70;D3Z2H9;D3Z6I8;Q8C7C3;Q3TJ53	D3Z2H9;D3Z6I8;Q8C7C3	Q3TJ53	Q58E70_MOUSE Tpm3 protein OS=Mus musculus GN=Tpm3 PE=2 SV=1	665244	1.46547e+06	681775	168744	105296	250428	553628	204172	1.4338e+06	268449	1.53733e+06	1.59804e+06	800717	729817	765563	421278	890694	748878
1902	25.6457	2	431.23	860.445	0.00196897	2.28833	27.75	LMDQNLK		Q58E70	Q58E70;D3Z2H9;Q8C7C3;Q3TJ53;E9Q5J9	D3Z2H9;Q8C7C3	Q3TJ53;E9Q5J9	Q58E70_MOUSE Tpm3 protein OS=Mus musculus GN=Tpm3 PE=2 SV=1	179938	134973	218836	394337	149750	53291.9	201059	255449	198833	213661	801789	481031	769367	528029	198374	146901	396786	238180
2243	50.2225	2	566.309	1130.6	0.00209014	1.8487	48.35	MELQEIQLK		Q58E70	Q58E70;D3Z2H9;D3Z6I8;Q8C7C3;D3YVR0;F8WID5;E9Q452;P58771-2;A2RRI1;B7ZNL3;E9Q448;Q3TJ53;E9Q450;Q8BP43;E9Q5J9;P21107;G5E8R1;E9Q455;G5E8R2;E9Q453	D3Z2H9;D3Z6I8;Q8C7C3;D3YVR0	F8WID5;E9Q452;P58771-2;A2RRI1;B7ZNL3;E9Q448;Q3TJ53;E9Q450;Q8BP43;E9Q5J9;P21107;G5E8R1;E9Q455;G5E8R2;E9Q453	Q58E70_MOUSE Tpm3 protein OS=Mus musculus GN=Tpm3 PE=2 SV=1	24935	20277.8	29614.1	574106	15700.3	7843.97	24661.3	63887.1	98821.5	71805.7	616352	472148	90161.4	168130	5471.26	43913.5	4839.81	36170.1
2942	51.1981	2	566.31	1130.6	0.00401178	3.54836	59.57	MELQEIQLK		Q58E70	Q58E70;D3Z2H9;D3Z6I8;Q8C7C3;D3YVR0;F8WID5;E9Q452;P58771-2;A2RRI1;B7ZNL3;E9Q448;Q3TJ53;E9Q450;Q8BP43;E9Q5J9;P21107;G5E8R1;E9Q455;G5E8R2;E9Q453	D3Z2H9;D3Z6I8;Q8C7C3;D3YVR0	F8WID5;E9Q452;P58771-2;A2RRI1;B7ZNL3;E9Q448;Q3TJ53;E9Q450;Q8BP43;E9Q5J9;P21107;G5E8R1;E9Q455;G5E8R2;E9Q453	Q58E70_MOUSE Tpm3 protein OS=Mus musculus GN=Tpm3 PE=2 SV=1	226217	141353	109555	740527	157040	91715.7	154486	179119	187479	274583	688873	441537	290592	297671	93077.5	126676	65253.6	209036
2312	43.4021	3	600.668	1798.98	0.00292264	1.62461	50.85	KLVIIEGDLERTEER		Q58E70	Q58E70;D3Z2H9;D3Z6I8;Q8C7C3;D3YVR0;Q3TJ53;E9Q5J9;P21107	D3Z2H9;D3Z6I8;Q8C7C3;D3YVR0	Q3TJ53;E9Q5J9;P21107	Q58E70_MOUSE Tpm3 protein OS=Mus musculus GN=Tpm3 PE=2 SV=1	260922	514879	119815	862628	512538	20852.8	242563	357180	894658	1.26596e+06	1.08676e+06	480421	562503	988481	1.21514e+06	669326	1.12602e+06	586403
2566	46.1131	3	481.941	1442.8	0.00241509	1.67389	36.51	LATALQKLEEAEK		Q58E70	Q58E70;D3Z2H9;D3Z6I8;Q8C7C3;F8WID5;E9Q452;P58771-2;B7ZNL3;E9Q448;Q3TJ53;P58774-2;Q91VH3;A2AIM4;E9Q450;Q8BP43;E9Q5J9;P21107;G5E8R1;E9Q455;G5E8R2;E9Q453	D3Z2H9;D3Z6I8;Q8C7C3	F8WID5;E9Q452;P58771-2;B7ZNL3;E9Q448;Q3TJ53;P58774-2;Q91VH3;A2AIM4;E9Q450;Q8BP43;E9Q5J9;P21107;G5E8R1;E9Q455;G5E8R2;E9Q453	Q58E70_MOUSE Tpm3 protein OS=Mus musculus GN=Tpm3 PE=2 SV=1	39444.1	207828	44693.2	466824	231521	17646.2	61612.8	125534	767931	942640	775882	213199	120590	513966	467916	233621	444654	129171
5444	46.0862	2	722.407	1442.8	0.00242926	1.68372	81.92	LATALQKLEEAEK		Q58E70	Q58E70;D3Z2H9;D3Z6I8;Q8C7C3;F8WID5;E9Q452;P58771-2;B7ZNL3;E9Q448;Q3TJ53;P58774-2;Q91VH3;A2AIM4;E9Q450;Q8BP43;E9Q5J9;P21107;G5E8R1;E9Q455;G5E8R2;E9Q453	D3Z2H9;D3Z6I8;Q8C7C3	F8WID5;E9Q452;P58771-2;B7ZNL3;E9Q448;Q3TJ53;P58774-2;Q91VH3;A2AIM4;E9Q450;Q8BP43;E9Q5J9;P21107;G5E8R1;E9Q455;G5E8R2;E9Q453	Q58E70_MOUSE Tpm3 protein OS=Mus musculus GN=Tpm3 PE=2 SV=1	34398.8	156616	16143.5	342094	163133	2671.28	36690.8	113249	536361	608244	604310	164973	53158.2	323606	313779	194747	372781	113575
3386	49.6663	3	649.016	1944.03	0.0038634	1.98732	58.19	ALKDEEKMELQEIQLK		Q58E70	Q58E70;D3Z2H9;D3Z6I8;Q8C7C3;D3YVR0;E9Q5J9;P21107	D3Z2H9;D3Z6I8;Q8C7C3;D3YVR0	E9Q5J9;P21107	Q58E70_MOUSE Tpm3 protein OS=Mus musculus GN=Tpm3 PE=2 SV=1	130721	48750.2	119866	256063	225192	8308.92	106202	213750	177942	268060	492810	279718	1.01053e+06	245045	162333	99631.3	573364	275205
6101	49.6663	4	487.014	1944.03	0.00380439	1.95697	36.83	ALKDEEKMELQEIQLK		Q58E70	Q58E70;D3Z2H9;D3Z6I8;Q8C7C3;D3YVR0;E9Q5J9;P21107	D3Z2H9;D3Z6I8;Q8C7C3;D3YVR0	E9Q5J9;P21107	Q58E70_MOUSE Tpm3 protein OS=Mus musculus GN=Tpm3 PE=2 SV=1	68049.2	22105.9	34969.6	94652.3	26052.8	5751.99	37087.5	59276.1	16077.4	46509.7	158817	80258.2	255344	94969.4	54023.2	36005.7	155768	78440.4
7292	48.2406	3	557.969	1670.89	0.00266502	1.59498	28.82	LVIIEGDLERTEER		Q58E70	Q58E70;D3Z2H9;D3Z6I8;Q8C7C3;D3YVR0;Q3TJ53;E9Q5J9;P21107	D3Z2H9;D3Z6I8;Q8C7C3;D3YVR0	Q3TJ53;E9Q5J9;P21107	Q58E70_MOUSE Tpm3 protein OS=Mus musculus GN=Tpm3 PE=2 SV=1	96430.1	120893	45983.6	137922	106760	17964.5	67366.2	61237.1	124246	239796	198675	98763.8	67781.6	162805	121035	107652	194129	107121
8850	24.4757	2	591.78	1181.55	0.000343607	0.290812	27.47	EDKYEEEIK		Q58E70	Q58E70;D3Z2H9;D3Z6I8;Q8C7C3;F8WID5;E9Q452;P58771-2;B7ZNL3;Q6IRU2;E9Q448;Q3TJ53;P58774-2;A2AIM4;E9Q450;Q8BP43;E9Q5J9;P21107;G5E8R1;E9Q455;G5E8R2;E9Q453	D3Z2H9;D3Z6I8;Q8C7C3	F8WID5;E9Q452;P58771-2;B7ZNL3;Q6IRU2;E9Q448;Q3TJ53;P58774-2;A2AIM4;E9Q450;Q8BP43;E9Q5J9;P21107;G5E8R1;E9Q455;G5E8R2;E9Q453	Q58E70_MOUSE Tpm3 protein OS=Mus musculus GN=Tpm3 PE=2 SV=1	19193	111233	79715.8	5893.93	3950.42	64225.5	75334.1	5172.57	10255.2	1993.88	0	19018.5	7656.67	5879.89	28382.6	15399.1	4706.21	48316.8
17171	78.3209	2	718.346	1434.68	0.00400738	2.79324	32.91	MLDQTLLDLNEM		Q58E70	Q58E70;D3Z2H9;Q3TJ53;E9Q5J9	D3Z2H9	Q3TJ53;E9Q5J9	Q58E70_MOUSE Tpm3 protein OS=Mus musculus GN=Tpm3 PE=2 SV=1	41462.4	18977.4	8845.51	87046.8	25610.6	2472.71	30472.9	131837	26337.9	54119.2	21809.9	26110.6	96156.1	58077.6	9296.3	34219.6	12547.3	40187.3
20768	68.205	2	726.343	1450.67	0.00301384	2.07755	52.57	MLDQTLLDLNEM	[12] Oxidation (M)	Q58E70	Q58E70;D3Z2H9;Q3TJ53;E9Q5J9	D3Z2H9	Q3TJ53;E9Q5J9	Q58E70_MOUSE Tpm3 protein OS=Mus musculus GN=Tpm3 PE=2 SV=1	9349.05	4608.99	11579.7	2132.75	583.517	1512.42	3071.05	2510.59	907.84	10652.3	2551.32	2479.8	81860.7	39511.7	11213.9	22430.9	9305.28	106352
21419	74.0798	2	726.344	1450.67	0.00509556	3.51256	53.78	MLDQTLLDLNEM	[1] Oxidation (M)	Q58E70	Q58E70;D3Z2H9;Q3TJ53;E9Q5J9	D3Z2H9	Q3TJ53;E9Q5J9	Q58E70_MOUSE Tpm3 protein OS=Mus musculus GN=Tpm3 PE=2 SV=1	506.93	248.692	621.417	418.555	3490.93	1532.97	3173.99	2058.1	1430.39	564.1	5952.68	3632.07	5245.61	9422.29	15004.9	4911.99	139842	0
76067	73.2029	2	726.344	1450.67	0.00485827	3.34899	32.36	MLDQTLLDLNEM	[1] Oxidation (M)	Q58E70	Q58E70;D3Z2H9;Q3TJ53;E9Q5J9	D3Z2H9	Q3TJ53;E9Q5J9	Q58E70_MOUSE Tpm3 protein OS=Mus musculus GN=Tpm3 PE=2 SV=1	0	0	0	0	0	753.21	0	0	1462.15	0	0	701.28	0	5825.15	65806.5	0	433.76	0
112	49.3967	2	622.331	1242.65	0.00245413	1.97492	94.21	IQLVEEELDR		F8WID5	F8WID5;Q58E70;D3Z2H9;D3Z6I8;Q8C7C3;E9Q452;P58771-2;B7ZNL3;E9Q448;Q3TJ53;P58774-2;A2AIM5;Q91VH3;A2AIM4;E9Q450;Q8BP43;E9Q5J9;P21107;G5E8R1;E9Q455;G5E8R2;E9Q453	E9Q452;P58771-2	Q58E70;D3Z2H9;D3Z6I8;Q8C7C3;B7ZNL3;E9Q448;Q3TJ53;P58774-2;A2AIM5;Q91VH3;A2AIM4;E9Q450;Q8BP43;E9Q5J9;P21107;G5E8R1;E9Q455;G5E8R2;E9Q453	F8WID5_MOUSE Tropomyosin alpha-1 chain OS=Mus musculus GN=Tpm1 PE=2 SV=1	5.78703e+06	5.37348e+06	3.59199e+06	7.51795e+06	3.93777e+06	1.27054e+06	5.72083e+06	5.02425e+06	4.78957e+06	5.77265e+06	5.50731e+06	6.74054e+06	2.61447e+06	3.12461e+06	2.70311e+06	3.00977e+06	3.28342e+06	2.80309e+06
293	49.5592	3	576.637	1726.89	0.00362254	2.09773	44.42	IQLVEEELDRAQER		F8WID5	F8WID5;Q58E70;D3Z2H9;D3Z6I8;Q8C7C3;E9Q452;P58771-2;B7ZNL3;E9Q448;Q3TJ53;P58774-2;A2AIM5;Q91VH3;A2AIM4;E9Q450;Q8BP43;E9Q5J9;P21107;G5E8R1;E9Q455;G5E8R2;E9Q453	E9Q452;P58771-2	Q58E70;D3Z2H9;D3Z6I8;Q8C7C3;B7ZNL3;E9Q448;Q3TJ53;P58774-2;A2AIM5;Q91VH3;A2AIM4;E9Q450;Q8BP43;E9Q5J9;P21107;G5E8R1;E9Q455;G5E8R2;E9Q453	F8WID5_MOUSE Tropomyosin alpha-1 chain OS=Mus musculus GN=Tpm1 PE=2 SV=1	3.1436e+06	3.38605e+06	1.14705e+06	7.16879e+06	3.54504e+06	334377	2.25939e+06	2.97975e+06	6.04646e+06	8.47632e+06	7.43716e+06	4.65478e+06	2.55225e+06	4.63744e+06	5.78978e+06	3.83131e+06	6.00305e+06	2.91635e+06
2217	49.4776	2	864.451	1726.89	0.00322926	1.86999	64.17	IQLVEEELDRAQER		F8WID5	F8WID5;Q58E70;D3Z2H9;D3Z6I8;Q8C7C3;E9Q452;P58771-2;B7ZNL3;E9Q448;Q3TJ53;P58774-2;A2AIM5;Q91VH3;A2AIM4;E9Q450;Q8BP43;E9Q5J9;P21107;G5E8R1;E9Q455;G5E8R2;E9Q453	E9Q452;P58771-2	Q58E70;D3Z2H9;D3Z6I8;Q8C7C3;B7ZNL3;E9Q448;Q3TJ53;P58774-2;A2AIM5;Q91VH3;A2AIM4;E9Q450;Q8BP43;E9Q5J9;P21107;G5E8R1;E9Q455;G5E8R2;E9Q453	F8WID5_MOUSE Tropomyosin alpha-1 chain OS=Mus musculus GN=Tpm1 PE=2 SV=1	828926	937947	222969	1.67995e+06	943917	34830.6	521915	965848	1.63204e+06	2.23246e+06	2.10071e+06	1.25976e+06	579973	827647	1.07699e+06	752540	1.19698e+06	471525
380	24.976	3	563.606	1687.8	0.00221568	1.31277	40.65	YSQKEDKYEEEIK		F8WID5	F8WID5;Q58E70;D3Z2H9;D3Z6I8;Q8C7C3;E9Q452;P58771-2;B7ZNL3;E9Q448;Q3TJ53;E9Q450;Q8BP43;E9Q5J9;P21107;G5E8R1;E9Q455;G5E8R2;E9Q453	E9Q452;P58771-2	Q58E70;D3Z2H9;D3Z6I8;Q8C7C3;B7ZNL3;E9Q448;Q3TJ53;E9Q450;Q8BP43;E9Q5J9;P21107;G5E8R1;E9Q455;G5E8R2;E9Q453	F8WID5_MOUSE Tropomyosin alpha-1 chain OS=Mus musculus GN=Tpm1 PE=2 SV=1	3.47377e+06	4.97007e+06	2.24681e+06	2.12289e+06	3.18743e+06	779504	3.13262e+06	3.11251e+06	1.62876e+06	1.49793e+06	1.93991e+06	3.69502e+06	382656	174685	1.10792e+06	1.6353e+06	1.13359e+06	2.92557e+06
2939	24.9502	2	844.905	1687.8	0.00240798	1.4267	72.63	YSQKEDKYEEEIK		F8WID5	F8WID5;Q58E70;D3Z2H9;D3Z6I8;Q8C7C3;E9Q452;P58771-2;B7ZNL3;E9Q448;Q3TJ53;E9Q450;Q8BP43;E9Q5J9;P21107;G5E8R1;E9Q455;G5E8R2;E9Q453	E9Q452;P58771-2	Q58E70;D3Z2H9;D3Z6I8;Q8C7C3;B7ZNL3;E9Q448;Q3TJ53;E9Q450;Q8BP43;E9Q5J9;P21107;G5E8R1;E9Q455;G5E8R2;E9Q453	F8WID5_MOUSE Tropomyosin alpha-1 chain OS=Mus musculus GN=Tpm1 PE=2 SV=1	685611	1.00372e+06	254197	513530	525898	35254.6	560475	830817	269703	354537	432860	934334	177305	52849.8	127982	262080	218526	380615
429	42.0992	2	574.306	1146.6	0.00148592	1.29594	58.94	MEIQEIQLK	[1] Oxidation (M)	F8WID5	F8WID5;Q58E70;D3Z2H9;D3Z6I8;Q8C7C3;D3YVR0;E9Q452;P58771-2;A2RRI1;B7ZNL3;E9Q448;Q3TJ53;E9Q450;Q8BP43;E9Q5J9;P21107;G5E8R1;E9Q455;G5E8R2;E9Q453	E9Q452;P58771-2;A2RRI1	Q58E70;D3Z2H9;D3Z6I8;Q8C7C3;D3YVR0;B7ZNL3;E9Q448;Q3TJ53;E9Q450;Q8BP43;E9Q5J9;P21107;G5E8R1;E9Q455;G5E8R2;E9Q453	F8WID5_MOUSE Tropomyosin alpha-1 chain OS=Mus musculus GN=Tpm1 PE=2 SV=1	915658	1.532e+06	853504	1.9143e+06	964461	570899	1.40403e+06	1.15959e+06	1.19124e+06	1.58467e+06	980202	1.76102e+06	418555	841152	768243	855482	680936	721168
1452	40.7499	2	574.306	1146.6	0.00221255	1.92967	62.53	MEIQEIQLK	[1] Oxidation (M)	F8WID5	F8WID5;Q58E70;D3Z2H9;D3Z6I8;Q8C7C3;D3YVR0;E9Q452;P58771-2;A2RRI1;B7ZNL3;E9Q448;Q3TJ53;E9Q450;Q8BP43;E9Q5J9;P21107;G5E8R1;E9Q455;G5E8R2;E9Q453	E9Q452;P58771-2;A2RRI1	Q58E70;D3Z2H9;D3Z6I8;Q8C7C3;D3YVR0;B7ZNL3;E9Q448;Q3TJ53;E9Q450;Q8BP43;E9Q5J9;P21107;G5E8R1;E9Q455;G5E8R2;E9Q453	F8WID5_MOUSE Tropomyosin alpha-1 chain OS=Mus musculus GN=Tpm1 PE=2 SV=1	297079	618077	448838	1.29683e+06	387463	209772	621607	677930	831054	848371	859049	1.35256e+06	279445	510588	236725	323124	373782	308364
925	20.5643	3	492.899	1475.68	0.00186989	1.26715	64.01	LEEAEKAADESER		F8WID5	F8WID5;Q58E70;D3Z2H9;D3Z6I8;Q8C7C3;E9Q452;P58771-2;B7ZNL3;E9Q448;Q3TJ53;P58774-2;Q91VH3;A2AIM4;E9Q450;Q8BP43;E9Q5J9;P21107;G5E8R1;E9Q455;G5E8R2;E9Q453	E9Q452;P58771-2	Q58E70;D3Z2H9;D3Z6I8;Q8C7C3;B7ZNL3;E9Q448;Q3TJ53;P58774-2;Q91VH3;A2AIM4;E9Q450;Q8BP43;E9Q5J9;P21107;G5E8R1;E9Q455;G5E8R2;E9Q453	F8WID5_MOUSE Tropomyosin alpha-1 chain OS=Mus musculus GN=Tpm1 PE=2 SV=1	445122	108977	55737	363055	823194	26560.9	118872	614067	597930	543537	1.10134e+06	892137	479654	1.06262e+06	297944	777229	867336	694798
3134	20.5643	2	738.845	1475.68	0.00171383	1.16139	92.93	LEEAEKAADESER		F8WID5	F8WID5;Q58E70;D3Z2H9;D3Z6I8;Q8C7C3;E9Q452;P58771-2;B7ZNL3;E9Q448;Q3TJ53;P58774-2;Q91VH3;A2AIM4;E9Q450;Q8BP43;E9Q5J9;P21107;G5E8R1;E9Q455;G5E8R2;E9Q453	E9Q452;P58771-2	Q58E70;D3Z2H9;D3Z6I8;Q8C7C3;B7ZNL3;E9Q448;Q3TJ53;P58774-2;Q91VH3;A2AIM4;E9Q450;Q8BP43;E9Q5J9;P21107;G5E8R1;E9Q455;G5E8R2;E9Q453	F8WID5_MOUSE Tropomyosin alpha-1 chain OS=Mus musculus GN=Tpm1 PE=2 SV=1	262049	110249	31658.2	238126	430485	6183.27	53460.9	323783	391242	338192	554071	487063	0	403937	231823	314215	461564	325394
22971	21.2379	2	738.846	1475.68	0.00403581	2.73489	72.14	LEEAEKAADESER		F8WID5	F8WID5;Q58E70;D3Z2H9;D3Z6I8;Q8C7C3;E9Q452;P58771-2;B7ZNL3;E9Q448;Q3TJ53;P58774-2;Q91VH3;A2AIM4;E9Q450;Q8BP43;E9Q5J9;P21107;G5E8R1;E9Q455;G5E8R2;E9Q453	E9Q452;P58771-2	Q58E70;D3Z2H9;D3Z6I8;Q8C7C3;B7ZNL3;E9Q448;Q3TJ53;P58774-2;Q91VH3;A2AIM4;E9Q450;Q8BP43;E9Q5J9;P21107;G5E8R1;E9Q455;G5E8R2;E9Q453	F8WID5_MOUSE Tropomyosin alpha-1 chain OS=Mus musculus GN=Tpm1 PE=2 SV=1	0	0	0	73.5405	0	0	0	734.247	0	0	455.803	0	264654	637.611	809.274	0	811.595	401.246
987	43.8496	3	467.257	1398.75	0.00367093	2.62444	63	RIQLVEEELDR		F8WID5	F8WID5;Q58E70;D3Z2H9;D3Z6I8;Q8C7C3;E9Q452;P58771-2;B7ZNL3;E9Q448;Q3TJ53;P58774-2;A2AIM5;Q91VH3;A2AIM4;E9Q450;Q8BP43;E9Q5J9;P21107;G5E8R1;E9Q455;G5E8R2;E9Q453	E9Q452;P58771-2	Q58E70;D3Z2H9;D3Z6I8;Q8C7C3;B7ZNL3;E9Q448;Q3TJ53;P58774-2;A2AIM5;Q91VH3;A2AIM4;E9Q450;Q8BP43;E9Q5J9;P21107;G5E8R1;E9Q455;G5E8R2;E9Q453	F8WID5_MOUSE Tropomyosin alpha-1 chain OS=Mus musculus GN=Tpm1 PE=2 SV=1	315900	637736	448694	1.18565e+06	423237	198488	677735	632286	625033	778889	787290	886806	401386	655658	463892	432544	528898	493603
1041	43.823	2	700.382	1398.75	0.0031832	2.27575	69.14	RIQLVEEELDR		F8WID5	F8WID5;Q58E70;D3Z2H9;D3Z6I8;Q8C7C3;E9Q452;P58771-2;B7ZNL3;E9Q448;Q3TJ53;P58774-2;A2AIM5;Q91VH3;A2AIM4;E9Q450;Q8BP43;E9Q5J9;P21107;G5E8R1;E9Q455;G5E8R2;E9Q453	E9Q452;P58771-2	Q58E70;D3Z2H9;D3Z6I8;Q8C7C3;B7ZNL3;E9Q448;Q3TJ53;P58774-2;A2AIM5;Q91VH3;A2AIM4;E9Q450;Q8BP43;E9Q5J9;P21107;G5E8R1;E9Q455;G5E8R2;E9Q453	F8WID5_MOUSE Tropomyosin alpha-1 chain OS=Mus musculus GN=Tpm1 PE=2 SV=1	766585	1.30623e+06	638370	1.97846e+06	859005	246114	1.20024e+06	1.20667e+06	1.21054e+06	1.36278e+06	1.32772e+06	1.57655e+06	678902	939161	692126	633970	731320	701067
1272	44.7256	3	438.927	1313.76	0.00270207	2.05675	33.31	KLVIIESDLER		F8WID5	F8WID5;E9Q452;P58771-2;B7ZNL3;E9Q448;E9Q450;Q8BP43;G5E8R1;E9Q455;G5E8R2;E9Q453	E9Q452;P58771-2	B7ZNL3;E9Q448;E9Q450;Q8BP43;G5E8R1;E9Q455;G5E8R2;E9Q453	F8WID5_MOUSE Tropomyosin alpha-1 chain OS=Mus musculus GN=Tpm1 PE=2 SV=1	593583	846972	609249	1.67644e+06	564425	297139	1.04581e+06	815222	1.11899e+06	1.21557e+06	1.36301e+06	1.54376e+06	324667	561182	392315	471572	411948	359083
2031	44.7256	2	657.886	1313.76	0.00242501	1.84586	87.7	KLVIIESDLER		F8WID5	F8WID5;E9Q452;P58771-2;B7ZNL3;E9Q448;E9Q450;Q8BP43;G5E8R1;E9Q455;G5E8R2;E9Q453	E9Q452;P58771-2	B7ZNL3;E9Q448;E9Q450;Q8BP43;G5E8R1;E9Q455;G5E8R2;E9Q453	F8WID5_MOUSE Tropomyosin alpha-1 chain OS=Mus musculus GN=Tpm1 PE=2 SV=1	643411	991954	544023	1.75789e+06	602728	227004	888226	964790	1.1983e+06	1.17795e+06	1.43253e+06	1.63055e+06	456923	661136	356028	484941	342176	349673
1405	45.3583	3	628.67	1882.99	0.00353602	1.87788	35.51	RIQLVEEELDRAQER		F8WID5	F8WID5;Q58E70;D3Z2H9;D3Z6I8;Q8C7C3;E9Q452;P58771-2;B7ZNL3;E9Q448;Q3TJ53;P58774-2;A2AIM5;Q91VH3;A2AIM4;E9Q450;Q8BP43;E9Q5J9;P21107;G5E8R1;E9Q455;G5E8R2;E9Q453	E9Q452;P58771-2	Q58E70;D3Z2H9;D3Z6I8;Q8C7C3;B7ZNL3;E9Q448;Q3TJ53;P58774-2;A2AIM5;Q91VH3;A2AIM4;E9Q450;Q8BP43;E9Q5J9;P21107;G5E8R1;E9Q455;G5E8R2;E9Q453	F8WID5_MOUSE Tropomyosin alpha-1 chain OS=Mus musculus GN=Tpm1 PE=2 SV=1	461405	1.18146e+06	227089	2.76612e+06	1.0701e+06	60669.4	625769	903581	2.90718e+06	3.21947e+06	2.69506e+06	1.40214e+06	500550	1.55835e+06	1.95823e+06	1.01928e+06	1.75639e+06	835871
10086	45.3583	4	471.755	1882.99	0.00343495	1.8242	37.24	RIQLVEEELDRAQER		F8WID5	F8WID5;Q58E70;D3Z2H9;D3Z6I8;Q8C7C3;E9Q452;P58771-2;B7ZNL3;E9Q448;Q3TJ53;P58774-2;A2AIM5;Q91VH3;A2AIM4;E9Q450;Q8BP43;E9Q5J9;P21107;G5E8R1;E9Q455;G5E8R2;E9Q453	E9Q452;P58771-2	Q58E70;D3Z2H9;D3Z6I8;Q8C7C3;B7ZNL3;E9Q448;Q3TJ53;P58774-2;A2AIM5;Q91VH3;A2AIM4;E9Q450;Q8BP43;E9Q5J9;P21107;G5E8R1;E9Q455;G5E8R2;E9Q453	F8WID5_MOUSE Tropomyosin alpha-1 chain OS=Mus musculus GN=Tpm1 PE=2 SV=1	10641.1	69588.5	5664.9	119708	9211.01	20345	28546.4	10329.8	97378	192559	31331.5	9288.6	41.7772	4393.17	97.3239	9718.06	20651.7	11158.2
1418	35.7001	3	659.339	1975	0.0035169	1.78072	59.13	AQKDEEKMEIQEIQLK	[8] Oxidation (M)	F8WID5	F8WID5;E9Q452;P58771-2;A2RRI1;B7ZNL3;E9Q448;E9Q450;Q8BP43;G5E8R1;E9Q455;G5E8R2;E9Q453	E9Q452;P58771-2;A2RRI1	B7ZNL3;E9Q448;E9Q450;Q8BP43;G5E8R1;E9Q455;G5E8R2;E9Q453	F8WID5_MOUSE Tropomyosin alpha-1 chain OS=Mus musculus GN=Tpm1 PE=2 SV=1	849206	1.47424e+06	469589	1.74179e+06	1.28637e+06	128046	1.09758e+06	1.29599e+06	1.27241e+06	1.54465e+06	1.5665e+06	1.63077e+06	513954	958652	1.30596e+06	887044	1.30479e+06	705435
1548	60.616	3	751.727	2252.16	0.00498384	2.21292	78.56	VLEELHKAEDSLLAADETAAK		F8WID5	F8WID5;B7ZNL3;E9Q448		B7ZNL3;E9Q448	F8WID5_MOUSE Tropomyosin alpha-1 chain OS=Mus musculus GN=Tpm1 PE=2 SV=1	378899	1.20339e+06	449166	1.8165e+06	440274	66599.6	680660	1.06672e+06	1.75349e+06	946426	1.97572e+06	2.07239e+06	372719	549630	305210	252468	379615	449900
12010	60.5597	2	1127.09	2252.16	0.00393808	1.74858	85.1	VLEELHKAEDSLLAADETAAK		F8WID5	F8WID5;B7ZNL3;E9Q448		B7ZNL3;E9Q448	F8WID5_MOUSE Tropomyosin alpha-1 chain OS=Mus musculus GN=Tpm1 PE=2 SV=1	54772.7	235783	32351.1	333952	49533	1764.06	104960	171621	247023	163313	338192	353900	27352.3	24734.9	0	3020.03	26765.1	42356
1627	36.0399	2	666.824	1331.63	0.00199417	1.49754	95.28	ATDAEADVASLNR		F8WID5	F8WID5;E9Q452;P58771-2;P58774-2;A2AIM5;Q91VH3;A2AIM4;E9Q450;Q8BP43	E9Q452;P58771-2	P58774-2;A2AIM5;Q91VH3;A2AIM4;E9Q450;Q8BP43	F8WID5_MOUSE Tropomyosin alpha-1 chain OS=Mus musculus GN=Tpm1 PE=2 SV=1	333954	691873	207480	884399	269517	65447.4	393634	450396	566534	442696	816223	852635	159365	298493	193444	158691	277713	145898
1658	19.5372	2	537.283	1072.55	0.00092539	0.862793	54	LDKENALDR		F8WID5	F8WID5;E9Q452;P58771-2;B7ZNL3;E9Q448;P58774-2;A2AIM5;Q91VH3;A2AIM4;E9Q450;Q8BP43	E9Q452;P58771-2	B7ZNL3;E9Q448;P58774-2;A2AIM5;Q91VH3;A2AIM4;E9Q450;Q8BP43	F8WID5_MOUSE Tropomyosin alpha-1 chain OS=Mus musculus GN=Tpm1 PE=2 SV=1	142205	229253	185165	230778	139903	66094.5	157833	230734	234736	128040	259055	442606	110752	196040	0	106224	199527	158664
30832	18.0328	2	537.284	1072.55	0.00274941	2.56343	52.72	LDKENALDR		F8WID5	F8WID5;E9Q452;P58771-2;B7ZNL3;E9Q448;P58774-2;A2AIM5;Q91VH3;A2AIM4;E9Q450;Q8BP43	E9Q452;P58771-2	B7ZNL3;E9Q448;P58774-2;A2AIM5;Q91VH3;A2AIM4;E9Q450;Q8BP43	F8WID5_MOUSE Tropomyosin alpha-1 chain OS=Mus musculus GN=Tpm1 PE=2 SV=1	220.841	726.302	374.829	349.313	994.248	735.119	419.072	359.907	923.247	230.155	521.895	65.8701	1181.34	3256.61	123362	341	8037.05	1281.75
97185	17.4299	2	537.283	1072.55	0.000291808	0.272069	46.26	LDKENALDR		F8WID5	F8WID5;E9Q452;P58771-2;B7ZNL3;E9Q448;P58774-2;A2AIM5;Q91VH3;A2AIM4;E9Q450;Q8BP43	E9Q452;P58771-2	B7ZNL3;E9Q448;P58774-2;A2AIM5;Q91VH3;A2AIM4;E9Q450;Q8BP43	F8WID5_MOUSE Tropomyosin alpha-1 chain OS=Mus musculus GN=Tpm1 PE=2 SV=1	0	863.632	194.445	1743.23	0	1619.96	0	0	936.452	1137.73	362.933	0	720.118	599.108	5653.96	446.189	7101.86	908.325
1687	29.6683	3	539.617	1615.83	0.00202864	1.25548	54.73	KATDAEADVASLNRR		F8WID5	F8WID5;E9Q452;P58771-2;P58774-2;A2AIM5;Q91VH3;A2AIM4;E9Q450;Q8BP43	E9Q452;P58771-2	P58774-2;A2AIM5;Q91VH3;A2AIM4;E9Q450;Q8BP43	F8WID5_MOUSE Tropomyosin alpha-1 chain OS=Mus musculus GN=Tpm1 PE=2 SV=1	234528	557249	152182	615582	232316	42291.8	225859	418305	631599	482526	933818	664280	94145.2	322913	405506	203854	211077	143049
19695	30.8949	3	539.617	1615.83	0.000427429	0.264526	41.06	KATDAEADVASLNRR		F8WID5	F8WID5;E9Q452;P58771-2;P58774-2;A2AIM5;Q91VH3;A2AIM4;E9Q450;Q8BP43	E9Q452;P58771-2	P58774-2;A2AIM5;Q91VH3;A2AIM4;E9Q450;Q8BP43	F8WID5_MOUSE Tropomyosin alpha-1 chain OS=Mus musculus GN=Tpm1 PE=2 SV=1	0	0	0	0	0	279.623	0	0	0	0	0	0	4806.47	0	0	0	242.492	0
1773	28.9061	2	474.73	947.446	0.00119812	1.26458	50.53	SIDDLEEK		F8WID5	F8WID5;P58771-2;B7ZNL3;E9Q448;E9Q450;G5E8R1;G5E8R2	P58771-2	B7ZNL3;E9Q448;E9Q450;G5E8R1;G5E8R2	F8WID5_MOUSE Tropomyosin alpha-1 chain OS=Mus musculus GN=Tpm1 PE=2 SV=1	222955	294214	256304	1.04175e+06	225866	58569.7	74678.4	608618	418046	182005	1.49129e+06	1.01714e+06	615560	537095	154696	151924	483999	395001
1831	51.2816	2	593.838	1185.66	0.00185932	1.56817	60.45	LVIIESDLER		F8WID5	F8WID5;E9Q452;P58771-2;B7ZNL3;E9Q448;E9Q450;Q8BP43;G5E8R1;E9Q455;G5E8R2;E9Q453	E9Q452;P58771-2	B7ZNL3;E9Q448;E9Q450;Q8BP43;G5E8R1;E9Q455;G5E8R2;E9Q453	F8WID5_MOUSE Tropomyosin alpha-1 chain OS=Mus musculus GN=Tpm1 PE=2 SV=1	776281	907515	617886	1.02988e+06	482398	260252	826029	576665	852450	1.01042e+06	955395	1.0691e+06	383590	441087	357979	409597	436241	484056
2068	32.9614	3	496.919	1487.74	0.00249379	1.67623	32.62	ATDAEADVASLNRR		F8WID5	F8WID5;E9Q452;P58771-2;P58774-2;A2AIM5;Q91VH3;A2AIM4;E9Q450;Q8BP43	E9Q452;P58771-2	P58774-2;A2AIM5;Q91VH3;A2AIM4;E9Q450;Q8BP43	F8WID5_MOUSE Tropomyosin alpha-1 chain OS=Mus musculus GN=Tpm1 PE=2 SV=1	46644	328453	75776.2	247820	79349.3	15977.3	97407.8	140069	369332	192442	490987	283065	70464.1	111806	182521	110203	126602	103420
2243	50.2225	2	566.309	1130.6	0.00209014	1.8487	48.35	MEIQEIQLK		F8WID5	F8WID5;Q58E70;D3Z2H9;D3Z6I8;Q8C7C3;D3YVR0;E9Q452;P58771-2;A2RRI1;B7ZNL3;E9Q448;Q3TJ53;E9Q450;Q8BP43;E9Q5J9;P21107;G5E8R1;E9Q455;G5E8R2;E9Q453	E9Q452;P58771-2;A2RRI1	Q58E70;D3Z2H9;D3Z6I8;Q8C7C3;D3YVR0;B7ZNL3;E9Q448;Q3TJ53;E9Q450;Q8BP43;E9Q5J9;P21107;G5E8R1;E9Q455;G5E8R2;E9Q453	F8WID5_MOUSE Tropomyosin alpha-1 chain OS=Mus musculus GN=Tpm1 PE=2 SV=1	24935	20277.8	29614.1	574106	15700.3	7843.97	24661.3	63887.1	98821.5	71805.7	616352	472148	90161.4	168130	5471.26	43913.5	4839.81	36170.1
2942	51.1981	2	566.31	1130.6	0.00401178	3.54836	59.57	MEIQEIQLK		F8WID5	F8WID5;Q58E70;D3Z2H9;D3Z6I8;Q8C7C3;D3YVR0;E9Q452;P58771-2;A2RRI1;B7ZNL3;E9Q448;Q3TJ53;E9Q450;Q8BP43;E9Q5J9;P21107;G5E8R1;E9Q455;G5E8R2;E9Q453	E9Q452;P58771-2;A2RRI1	Q58E70;D3Z2H9;D3Z6I8;Q8C7C3;D3YVR0;B7ZNL3;E9Q448;Q3TJ53;E9Q450;Q8BP43;E9Q5J9;P21107;G5E8R1;E9Q455;G5E8R2;E9Q453	F8WID5_MOUSE Tropomyosin alpha-1 chain OS=Mus musculus GN=Tpm1 PE=2 SV=1	226217	141353	109555	740527	157040	91715.7	154486	179119	187479	274583	688873	441537	290592	297671	93077.5	126676	65253.6	209036
2244	38.8554	2	702.848	1403.68	0.00350578	2.49757	80.83	AEDSLLAADETAAK		F8WID5	F8WID5;B7ZNL3;E9Q448		B7ZNL3;E9Q448	F8WID5_MOUSE Tropomyosin alpha-1 chain OS=Mus musculus GN=Tpm1 PE=2 SV=1	109046	660371	382160	759479	113450	81410.7	472610	524218	456125	257204	547752	908766	163854	64933.8	140674	37318.6	225095	184007
2291	28.7746	2	508.767	1015.52	0.00109092	1.07425	57.88	QLEEDIAAK		F8WID5	F8WID5;B7ZNL3;E9Q448		B7ZNL3;E9Q448	F8WID5_MOUSE Tropomyosin alpha-1 chain OS=Mus musculus GN=Tpm1 PE=2 SV=1	90801.3	369486	170193	468544	145633	41009.7	259751	337804	406083	216343	467132	566851	158291	182700	217362	138227	223951	122504
2427	47.6739	3	600.668	1798.98	0.00352516	1.95953	50.06	KLVIIESDLERAEER		F8WID5	F8WID5;E9Q452;P58771-2;B7ZNL3;E9Q448;E9Q450;Q8BP43;G5E8R1;E9Q455;G5E8R2;E9Q453	E9Q452;P58771-2	B7ZNL3;E9Q448;E9Q450;Q8BP43;G5E8R1;E9Q455;G5E8R2;E9Q453	F8WID5_MOUSE Tropomyosin alpha-1 chain OS=Mus musculus GN=Tpm1 PE=2 SV=1	56909.2	41716	18878.8	56240.7	38138.6	65930.8	28718.5	228966	50652.7	47550.2	85392.5	37527.4	454599	747983	751064	501835	648502	584013
2574	47.3133	3	600.668	1798.98	0.00260249	1.44665	49.73	KLVIIESDLERAEER		F8WID5	F8WID5;E9Q452;P58771-2;B7ZNL3;E9Q448;E9Q450;Q8BP43;G5E8R1;E9Q455;G5E8R2;E9Q453	E9Q452;P58771-2	B7ZNL3;E9Q448;E9Q450;Q8BP43;G5E8R1;E9Q455;G5E8R2;E9Q453	F8WID5_MOUSE Tropomyosin alpha-1 chain OS=Mus musculus GN=Tpm1 PE=2 SV=1	595091	899929	198311	1.11023e+06	810571	1513.9	589237	654086	889752	863888	1.25123e+06	720879	5132.98	7070.88	16758.1	3908.33	24382.2	13627.7
2566	46.1131	3	481.941	1442.8	0.00241509	1.67389	36.51	LATALQKLEEAEK		F8WID5	F8WID5;Q58E70;D3Z2H9;D3Z6I8;Q8C7C3;E9Q452;P58771-2;B7ZNL3;E9Q448;Q3TJ53;P58774-2;Q91VH3;A2AIM4;E9Q450;Q8BP43;E9Q5J9;P21107;G5E8R1;E9Q455;G5E8R2;E9Q453	E9Q452;P58771-2	Q58E70;D3Z2H9;D3Z6I8;Q8C7C3;B7ZNL3;E9Q448;Q3TJ53;P58774-2;Q91VH3;A2AIM4;E9Q450;Q8BP43;E9Q5J9;P21107;G5E8R1;E9Q455;G5E8R2;E9Q453	F8WID5_MOUSE Tropomyosin alpha-1 chain OS=Mus musculus GN=Tpm1 PE=2 SV=1	39444.1	207828	44693.2	466824	231521	17646.2	61612.8	125534	767931	942640	775882	213199	120590	513966	467916	233621	444654	129171
5444	46.0862	2	722.407	1442.8	0.00242926	1.68372	81.92	LATALQKLEEAEK		F8WID5	F8WID5;Q58E70;D3Z2H9;D3Z6I8;Q8C7C3;E9Q452;P58771-2;B7ZNL3;E9Q448;Q3TJ53;P58774-2;Q91VH3;A2AIM4;E9Q450;Q8BP43;E9Q5J9;P21107;G5E8R1;E9Q455;G5E8R2;E9Q453	E9Q452;P58771-2	Q58E70;D3Z2H9;D3Z6I8;Q8C7C3;B7ZNL3;E9Q448;Q3TJ53;P58774-2;Q91VH3;A2AIM4;E9Q450;Q8BP43;E9Q5J9;P21107;G5E8R1;E9Q455;G5E8R2;E9Q453	F8WID5_MOUSE Tropomyosin alpha-1 chain OS=Mus musculus GN=Tpm1 PE=2 SV=1	34398.8	156616	16143.5	342094	163133	2671.28	36690.8	113249	536361	608244	604310	164973	53158.2	323606	313779	194747	372781	113575
3256	23.099	2	434.25	866.486	0.000323099	0.372885	33.02	VLEELHK		F8WID5	F8WID5;B7ZNL3;E9Q448		B7ZNL3;E9Q448	F8WID5_MOUSE Tropomyosin alpha-1 chain OS=Mus musculus GN=Tpm1 PE=2 SV=1	42813.2	109319	84197.3	99562.4	10813.2	45646.3	60842.4	115052	53475.9	12439.3	163443	198655	95297.5	80210	74482.1	41253.4	57321.7	53866.9
3360	26.7954	3	601.3	1800.88	0.00225845	1.25408	37.94	HIAEDADRKYEEVAR		F8WID5	F8WID5;E9Q452;P58771-2;A2RRI1;B7ZNL3;E9Q448;E9Q450;Q8BP43;G5E8R1;E9Q455;G5E8R2;E9Q453	E9Q452;P58771-2;A2RRI1	B7ZNL3;E9Q448;E9Q450;Q8BP43;G5E8R1;E9Q455;G5E8R2;E9Q453	F8WID5_MOUSE Tropomyosin alpha-1 chain OS=Mus musculus GN=Tpm1 PE=2 SV=1	27379.8	58130.5	6773.56	345570	131622	544.133	22856.6	130105	457782	391065	518431	241495	109936	286324	447542	160182	354202	107492
3486	32.0114	3	487.584	1459.73	0.00226988	1.555	35.09	KATDAEADVASLNR		F8WID5	F8WID5;E9Q452;P58771-2;P58774-2;A2AIM5;Q91VH3;A2AIM4;E9Q450;Q8BP43	E9Q452;P58771-2	P58774-2;A2AIM5;Q91VH3;A2AIM4;E9Q450;Q8BP43	F8WID5_MOUSE Tropomyosin alpha-1 chain OS=Mus musculus GN=Tpm1 PE=2 SV=1	73528.6	194754	68300.5	216594	61212.3	26285.4	116550	128125	191818	114609	285000	252476	49867.5	88626.3	0	54567.8	65379.9	55920.3
4578	32.0114	2	730.872	1459.73	0.00241874	1.65698	114.27	KATDAEADVASLNR		F8WID5	F8WID5;E9Q452;P58771-2;P58774-2;A2AIM5;Q91VH3;A2AIM4;E9Q450;Q8BP43	E9Q452;P58771-2	P58774-2;A2AIM5;Q91VH3;A2AIM4;E9Q450;Q8BP43	F8WID5_MOUSE Tropomyosin alpha-1 chain OS=Mus musculus GN=Tpm1 PE=2 SV=1	124188	284539	75623.8	320564	107170	24622.3	162528	191610	263534	182716	374384	345387	77621.3	105427	3070.39	66259.3	91477.2	66287.6
5035	65.3239	3	630.989	1889.94	0.00379565	2.00834	57.56	CAELEEELKTVTNNLK		F8WID5	F8WID5;E9Q452;P58771-2;B7ZNL3;G5E8R1;E9Q455	E9Q452;P58771-2	B7ZNL3;G5E8R1;E9Q455	F8WID5_MOUSE Tropomyosin alpha-1 chain OS=Mus musculus GN=Tpm1 PE=2 SV=1	42861	168625	27285.3	499929	100941	2508.83	41121	106068	397633	304475	503419	268695	72730.9	232944	206400	97580.4	191771	138440
6463	42.0992	3	654.009	1959.01	0.00793445	4.05026	67.39	AQKDEEKMEIQEIQLK		F8WID5	F8WID5;E9Q452;P58771-2;A2RRI1;B7ZNL3;E9Q448;E9Q450;Q8BP43;G5E8R1;E9Q455;G5E8R2;E9Q453	E9Q452;P58771-2;A2RRI1	B7ZNL3;E9Q448;E9Q450;Q8BP43;G5E8R1;E9Q455;G5E8R2;E9Q453	F8WID5_MOUSE Tropomyosin alpha-1 chain OS=Mus musculus GN=Tpm1 PE=2 SV=1	88852.6	239347	87959.9	43800	47992.5	12562.3	80043.9	218843	34056.8	1687.66	191854	297554	552518	70051.9	22739.7	39907.2	130709	108762
10016	42.0992	4	490.758	1959	0.00386407	1.97247	32.48	AQKDEEKMEIQEIQLK		F8WID5	F8WID5;E9Q452;P58771-2;A2RRI1;B7ZNL3;E9Q448;E9Q450;Q8BP43;G5E8R1;E9Q455;G5E8R2;E9Q453	E9Q452;P58771-2;A2RRI1	B7ZNL3;E9Q448;E9Q450;Q8BP43;G5E8R1;E9Q455;G5E8R2;E9Q453	F8WID5_MOUSE Tropomyosin alpha-1 chain OS=Mus musculus GN=Tpm1 PE=2 SV=1	613.491	0	29233	1872.13	0	10282	34957.4	36033.5	1005.09	0	4475.38	28522	142813	9603.91	22258.6	10063.4	43834.9	53390
6514	36.6434	2	560.764	1119.51	0.00182039	1.62606	26.91	CAELEEELK		F8WID5	F8WID5;E9Q452;P58771-2;B7ZNL3;G5E8R1;E9Q455	E9Q452;P58771-2	B7ZNL3;G5E8R1;E9Q455	F8WID5_MOUSE Tropomyosin alpha-1 chain OS=Mus musculus GN=Tpm1 PE=2 SV=1	35475.3	126238	65621.3	195808	27129.5	18686.4	71366.6	98749.4	99913.3	46361	145884	143364	41072.9	82168.9	39345.4	34826.4	69179.5	46521.4
8850	24.4757	2	591.78	1181.55	0.000343607	0.290812	27.47	EDKYEEEIK		F8WID5	F8WID5;Q58E70;D3Z2H9;D3Z6I8;Q8C7C3;E9Q452;P58771-2;B7ZNL3;Q6IRU2;E9Q448;Q3TJ53;P58774-2;A2AIM4;E9Q450;Q8BP43;E9Q5J9;P21107;G5E8R1;E9Q455;G5E8R2;E9Q453	E9Q452;P58771-2	Q58E70;D3Z2H9;D3Z6I8;Q8C7C3;B7ZNL3;Q6IRU2;E9Q448;Q3TJ53;P58774-2;A2AIM4;E9Q450;Q8BP43;E9Q5J9;P21107;G5E8R1;E9Q455;G5E8R2;E9Q453	F8WID5_MOUSE Tropomyosin alpha-1 chain OS=Mus musculus GN=Tpm1 PE=2 SV=1	19193	111233	79715.8	5893.93	3950.42	64225.5	75334.1	5172.57	10255.2	1993.88	0	19018.5	7656.67	5879.89	28382.6	15399.1	4706.21	48316.8
15291	69.3324	3	842.103	2523.29	0.00537892	2.13172	68.82	DRVLEELHKAEDSLLAADETAAK		F8WID5	F8WID5;B7ZNL3;E9Q448		B7ZNL3;E9Q448	F8WID5_MOUSE Tropomyosin alpha-1 chain OS=Mus musculus GN=Tpm1 PE=2 SV=1	11477.5	74155.1	24944.2	261951	23830.8	0	7039.04	47772.5	203446	123503	262963	248378	40553.1	112745	15575.4	36090.8	41791.7	29308.4
112	49.3967	2	622.331	1242.65	0.00245413	1.97492	94.21	IQLVEEELDR		B7ZNL3	B7ZNL3;Q58E70;D3Z2H9;D3Z6I8;Q8C7C3;F8WID5;E9Q452;P58771-2;E9Q448;Q3TJ53;P58774-2;A2AIM5;Q91VH3;A2AIM4;E9Q450;Q8BP43;E9Q5J9;P21107;G5E8R1;E9Q455;G5E8R2;E9Q453		Q58E70;D3Z2H9;D3Z6I8;Q8C7C3;F8WID5;E9Q452;P58771-2;E9Q448;Q3TJ53;P58774-2;A2AIM5;Q91VH3;A2AIM4;E9Q450;Q8BP43;E9Q5J9;P21107;G5E8R1;E9Q455;G5E8R2;E9Q453	B7ZNL3_MOUSE Tpm1 protein OS=Mus musculus GN=Tpm1 PE=2 SV=1	5.78703e+06	5.37348e+06	3.59199e+06	7.51795e+06	3.93777e+06	1.27054e+06	5.72083e+06	5.02425e+06	4.78957e+06	5.77265e+06	5.50731e+06	6.74054e+06	2.61447e+06	3.12461e+06	2.70311e+06	3.00977e+06	3.28342e+06	2.80309e+06
293	49.5592	3	576.637	1726.89	0.00362254	2.09773	44.42	IQLVEEELDRAQER		B7ZNL3	B7ZNL3;Q58E70;D3Z2H9;D3Z6I8;Q8C7C3;F8WID5;E9Q452;P58771-2;E9Q448;Q3TJ53;P58774-2;A2AIM5;Q91VH3;A2AIM4;E9Q450;Q8BP43;E9Q5J9;P21107;G5E8R1;E9Q455;G5E8R2;E9Q453		Q58E70;D3Z2H9;D3Z6I8;Q8C7C3;F8WID5;E9Q452;P58771-2;E9Q448;Q3TJ53;P58774-2;A2AIM5;Q91VH3;A2AIM4;E9Q450;Q8BP43;E9Q5J9;P21107;G5E8R1;E9Q455;G5E8R2;E9Q453	B7ZNL3_MOUSE Tpm1 protein OS=Mus musculus GN=Tpm1 PE=2 SV=1	3.1436e+06	3.38605e+06	1.14705e+06	7.16879e+06	3.54504e+06	334377	2.25939e+06	2.97975e+06	6.04646e+06	8.47632e+06	7.43716e+06	4.65478e+06	2.55225e+06	4.63744e+06	5.78978e+06	3.83131e+06	6.00305e+06	2.91635e+06
2217	49.4776	2	864.451	1726.89	0.00322926	1.86999	64.17	IQLVEEELDRAQER		B7ZNL3	B7ZNL3;Q58E70;D3Z2H9;D3Z6I8;Q8C7C3;F8WID5;E9Q452;P58771-2;E9Q448;Q3TJ53;P58774-2;A2AIM5;Q91VH3;A2AIM4;E9Q450;Q8BP43;E9Q5J9;P21107;G5E8R1;E9Q455;G5E8R2;E9Q453		Q58E70;D3Z2H9;D3Z6I8;Q8C7C3;F8WID5;E9Q452;P58771-2;E9Q448;Q3TJ53;P58774-2;A2AIM5;Q91VH3;A2AIM4;E9Q450;Q8BP43;E9Q5J9;P21107;G5E8R1;E9Q455;G5E8R2;E9Q453	B7ZNL3_MOUSE Tpm1 protein OS=Mus musculus GN=Tpm1 PE=2 SV=1	828926	937947	222969	1.67995e+06	943917	34830.6	521915	965848	1.63204e+06	2.23246e+06	2.10071e+06	1.25976e+06	579973	827647	1.07699e+06	752540	1.19698e+06	471525
380	24.976	3	563.606	1687.8	0.00221568	1.31277	40.65	YSQKEDKYEEEIK		B7ZNL3	B7ZNL3;Q58E70;D3Z2H9;D3Z6I8;Q8C7C3;F8WID5;E9Q452;P58771-2;E9Q448;Q3TJ53;E9Q450;Q8BP43;E9Q5J9;P21107;G5E8R1;E9Q455;G5E8R2;E9Q453		Q58E70;D3Z2H9;D3Z6I8;Q8C7C3;F8WID5;E9Q452;P58771-2;E9Q448;Q3TJ53;E9Q450;Q8BP43;E9Q5J9;P21107;G5E8R1;E9Q455;G5E8R2;E9Q453	B7ZNL3_MOUSE Tpm1 protein OS=Mus musculus GN=Tpm1 PE=2 SV=1	3.47377e+06	4.97007e+06	2.24681e+06	2.12289e+06	3.18743e+06	779504	3.13262e+06	3.11251e+06	1.62876e+06	1.49793e+06	1.93991e+06	3.69502e+06	382656	174685	1.10792e+06	1.6353e+06	1.13359e+06	2.92557e+06
2939	24.9502	2	844.905	1687.8	0.00240798	1.4267	72.63	YSQKEDKYEEEIK		B7ZNL3	B7ZNL3;Q58E70;D3Z2H9;D3Z6I8;Q8C7C3;F8WID5;E9Q452;P58771-2;E9Q448;Q3TJ53;E9Q450;Q8BP43;E9Q5J9;P21107;G5E8R1;E9Q455;G5E8R2;E9Q453		Q58E70;D3Z2H9;D3Z6I8;Q8C7C3;F8WID5;E9Q452;P58771-2;E9Q448;Q3TJ53;E9Q450;Q8BP43;E9Q5J9;P21107;G5E8R1;E9Q455;G5E8R2;E9Q453	B7ZNL3_MOUSE Tpm1 protein OS=Mus musculus GN=Tpm1 PE=2 SV=1	685611	1.00372e+06	254197	513530	525898	35254.6	560475	830817	269703	354537	432860	934334	177305	52849.8	127982	262080	218526	380615
429	42.0992	2	574.306	1146.6	0.00148592	1.29594	58.94	MEIQEIQLK	[1] Oxidation (M)	B7ZNL3	B7ZNL3;Q58E70;D3Z2H9;D3Z6I8;Q8C7C3;D3YVR0;F8WID5;E9Q452;P58771-2;A2RRI1;E9Q448;Q3TJ53;E9Q450;Q8BP43;E9Q5J9;P21107;G5E8R1;E9Q455;G5E8R2;E9Q453		Q58E70;D3Z2H9;D3Z6I8;Q8C7C3;D3YVR0;F8WID5;E9Q452;P58771-2;A2RRI1;E9Q448;Q3TJ53;E9Q450;Q8BP43;E9Q5J9;P21107;G5E8R1;E9Q455;G5E8R2;E9Q453	B7ZNL3_MOUSE Tpm1 protein OS=Mus musculus GN=Tpm1 PE=2 SV=1	915658	1.532e+06	853504	1.9143e+06	964461	570899	1.40403e+06	1.15959e+06	1.19124e+06	1.58467e+06	980202	1.76102e+06	418555	841152	768243	855482	680936	721168
1452	40.7499	2	574.306	1146.6	0.00221255	1.92967	62.53	MEIQEIQLK	[1] Oxidation (M)	B7ZNL3	B7ZNL3;Q58E70;D3Z2H9;D3Z6I8;Q8C7C3;D3YVR0;F8WID5;E9Q452;P58771-2;A2RRI1;E9Q448;Q3TJ53;E9Q450;Q8BP43;E9Q5J9;P21107;G5E8R1;E9Q455;G5E8R2;E9Q453		Q58E70;D3Z2H9;D3Z6I8;Q8C7C3;D3YVR0;F8WID5;E9Q452;P58771-2;A2RRI1;E9Q448;Q3TJ53;E9Q450;Q8BP43;E9Q5J9;P21107;G5E8R1;E9Q455;G5E8R2;E9Q453	B7ZNL3_MOUSE Tpm1 protein OS=Mus musculus GN=Tpm1 PE=2 SV=1	297079	618077	448838	1.29683e+06	387463	209772	621607	677930	831054	848371	859049	1.35256e+06	279445	510588	236725	323124	373782	308364
610	27.4368	2	523.268	1044.52	0.00230438	2.20616	75.57	AEADVASLNR		B7ZNL3	B7ZNL3;E9Q448		E9Q448	B7ZNL3_MOUSE Tpm1 protein OS=Mus musculus GN=Tpm1 PE=2 SV=1	9.90939e+06	8.26523e+06	6.57442e+06	8.72283e+06	1.10857e+07	8.18507e+06	8.97809e+06	8.7792e+06	1.0158e+07	1.72284e+07	1.50254e+07	5.75961e+06	4.18691e+06	1.06342e+06	574433	3.27275e+06	1.03321e+07	9.93493e+06
925	20.5643	3	492.899	1475.68	0.00186989	1.26715	64.01	LEEAEKAADESER		B7ZNL3	B7ZNL3;Q58E70;D3Z2H9;D3Z6I8;Q8C7C3;F8WID5;E9Q452;P58771-2;E9Q448;Q3TJ53;P58774-2;Q91VH3;A2AIM4;E9Q450;Q8BP43;E9Q5J9;P21107;G5E8R1;E9Q455;G5E8R2;E9Q453		Q58E70;D3Z2H9;D3Z6I8;Q8C7C3;F8WID5;E9Q452;P58771-2;E9Q448;Q3TJ53;P58774-2;Q91VH3;A2AIM4;E9Q450;Q8BP43;E9Q5J9;P21107;G5E8R1;E9Q455;G5E8R2;E9Q453	B7ZNL3_MOUSE Tpm1 protein OS=Mus musculus GN=Tpm1 PE=2 SV=1	445122	108977	55737	363055	823194	26560.9	118872	614067	597930	543537	1.10134e+06	892137	479654	1.06262e+06	297944	777229	867336	694798
3134	20.5643	2	738.845	1475.68	0.00171383	1.16139	92.93	LEEAEKAADESER		B7ZNL3	B7ZNL3;Q58E70;D3Z2H9;D3Z6I8;Q8C7C3;F8WID5;E9Q452;P58771-2;E9Q448;Q3TJ53;P58774-2;Q91VH3;A2AIM4;E9Q450;Q8BP43;E9Q5J9;P21107;G5E8R1;E9Q455;G5E8R2;E9Q453		Q58E70;D3Z2H9;D3Z6I8;Q8C7C3;F8WID5;E9Q452;P58771-2;E9Q448;Q3TJ53;P58774-2;Q91VH3;A2AIM4;E9Q450;Q8BP43;E9Q5J9;P21107;G5E8R1;E9Q455;G5E8R2;E9Q453	B7ZNL3_MOUSE Tpm1 protein OS=Mus musculus GN=Tpm1 PE=2 SV=1	262049	110249	31658.2	238126	430485	6183.27	53460.9	323783	391242	338192	554071	487063	0	403937	231823	314215	461564	325394
22971	21.2379	2	738.846	1475.68	0.00403581	2.73489	72.14	LEEAEKAADESER		B7ZNL3	B7ZNL3;Q58E70;D3Z2H9;D3Z6I8;Q8C7C3;F8WID5;E9Q452;P58771-2;E9Q448;Q3TJ53;P58774-2;Q91VH3;A2AIM4;E9Q450;Q8BP43;E9Q5J9;P21107;G5E8R1;E9Q455;G5E8R2;E9Q453		Q58E70;D3Z2H9;D3Z6I8;Q8C7C3;F8WID5;E9Q452;P58771-2;E9Q448;Q3TJ53;P58774-2;Q91VH3;A2AIM4;E9Q450;Q8BP43;E9Q5J9;P21107;G5E8R1;E9Q455;G5E8R2;E9Q453	B7ZNL3_MOUSE Tpm1 protein OS=Mus musculus GN=Tpm1 PE=2 SV=1	0	0	0	73.5405	0	0	0	734.247	0	0	455.803	0	264654	637.611	809.274	0	811.595	401.246
987	43.8496	3	467.257	1398.75	0.00367093	2.62444	63	RIQLVEEELDR		B7ZNL3	B7ZNL3;Q58E70;D3Z2H9;D3Z6I8;Q8C7C3;F8WID5;E9Q452;P58771-2;E9Q448;Q3TJ53;P58774-2;A2AIM5;Q91VH3;A2AIM4;E9Q450;Q8BP43;E9Q5J9;P21107;G5E8R1;E9Q455;G5E8R2;E9Q453		Q58E70;D3Z2H9;D3Z6I8;Q8C7C3;F8WID5;E9Q452;P58771-2;E9Q448;Q3TJ53;P58774-2;A2AIM5;Q91VH3;A2AIM4;E9Q450;Q8BP43;E9Q5J9;P21107;G5E8R1;E9Q455;G5E8R2;E9Q453	B7ZNL3_MOUSE Tpm1 protein OS=Mus musculus GN=Tpm1 PE=2 SV=1	315900	637736	448694	1.18565e+06	423237	198488	677735	632286	625033	778889	787290	886806	401386	655658	463892	432544	528898	493603
1041	43.823	2	700.382	1398.75	0.0031832	2.27575	69.14	RIQLVEEELDR		B7ZNL3	B7ZNL3;Q58E70;D3Z2H9;D3Z6I8;Q8C7C3;F8WID5;E9Q452;P58771-2;E9Q448;Q3TJ53;P58774-2;A2AIM5;Q91VH3;A2AIM4;E9Q450;Q8BP43;E9Q5J9;P21107;G5E8R1;E9Q455;G5E8R2;E9Q453		Q58E70;D3Z2H9;D3Z6I8;Q8C7C3;F8WID5;E9Q452;P58771-2;E9Q448;Q3TJ53;P58774-2;A2AIM5;Q91VH3;A2AIM4;E9Q450;Q8BP43;E9Q5J9;P21107;G5E8R1;E9Q455;G5E8R2;E9Q453	B7ZNL3_MOUSE Tpm1 protein OS=Mus musculus GN=Tpm1 PE=2 SV=1	766585	1.30623e+06	638370	1.97846e+06	859005	246114	1.20024e+06	1.20667e+06	1.21054e+06	1.36278e+06	1.32772e+06	1.57655e+06	678902	939161	692126	633970	731320	701067
1272	44.7256	3	438.927	1313.76	0.00270207	2.05675	33.31	KLVIIESDLER		B7ZNL3	B7ZNL3;F8WID5;E9Q452;P58771-2;E9Q448;E9Q450;Q8BP43;G5E8R1;E9Q455;G5E8R2;E9Q453		F8WID5;E9Q452;P58771-2;E9Q448;E9Q450;Q8BP43;G5E8R1;E9Q455;G5E8R2;E9Q453	B7ZNL3_MOUSE Tpm1 protein OS=Mus musculus GN=Tpm1 PE=2 SV=1	593583	846972	609249	1.67644e+06	564425	297139	1.04581e+06	815222	1.11899e+06	1.21557e+06	1.36301e+06	1.54376e+06	324667	561182	392315	471572	411948	359083
2031	44.7256	2	657.886	1313.76	0.00242501	1.84586	87.7	KLVIIESDLER		B7ZNL3	B7ZNL3;F8WID5;E9Q452;P58771-2;E9Q448;E9Q450;Q8BP43;G5E8R1;E9Q455;G5E8R2;E9Q453		F8WID5;E9Q452;P58771-2;E9Q448;E9Q450;Q8BP43;G5E8R1;E9Q455;G5E8R2;E9Q453	B7ZNL3_MOUSE Tpm1 protein OS=Mus musculus GN=Tpm1 PE=2 SV=1	643411	991954	544023	1.75789e+06	602728	227004	888226	964790	1.1983e+06	1.17795e+06	1.43253e+06	1.63055e+06	456923	661136	356028	484941	342176	349673
1405	45.3583	3	628.67	1882.99	0.00353602	1.87788	35.51	RIQLVEEELDRAQER		B7ZNL3	B7ZNL3;Q58E70;D3Z2H9;D3Z6I8;Q8C7C3;F8WID5;E9Q452;P58771-2;E9Q448;Q3TJ53;P58774-2;A2AIM5;Q91VH3;A2AIM4;E9Q450;Q8BP43;E9Q5J9;P21107;G5E8R1;E9Q455;G5E8R2;E9Q453		Q58E70;D3Z2H9;D3Z6I8;Q8C7C3;F8WID5;E9Q452;P58771-2;E9Q448;Q3TJ53;P58774-2;A2AIM5;Q91VH3;A2AIM4;E9Q450;Q8BP43;E9Q5J9;P21107;G5E8R1;E9Q455;G5E8R2;E9Q453	B7ZNL3_MOUSE Tpm1 protein OS=Mus musculus GN=Tpm1 PE=2 SV=1	461405	1.18146e+06	227089	2.76612e+06	1.0701e+06	60669.4	625769	903581	2.90718e+06	3.21947e+06	2.69506e+06	1.40214e+06	500550	1.55835e+06	1.95823e+06	1.01928e+06	1.75639e+06	835871
10086	45.3583	4	471.755	1882.99	0.00343495	1.8242	37.24	RIQLVEEELDRAQER		B7ZNL3	B7ZNL3;Q58E70;D3Z2H9;D3Z6I8;Q8C7C3;F8WID5;E9Q452;P58771-2;E9Q448;Q3TJ53;P58774-2;A2AIM5;Q91VH3;A2AIM4;E9Q450;Q8BP43;E9Q5J9;P21107;G5E8R1;E9Q455;G5E8R2;E9Q453		Q58E70;D3Z2H9;D3Z6I8;Q8C7C3;F8WID5;E9Q452;P58771-2;E9Q448;Q3TJ53;P58774-2;A2AIM5;Q91VH3;A2AIM4;E9Q450;Q8BP43;E9Q5J9;P21107;G5E8R1;E9Q455;G5E8R2;E9Q453	B7ZNL3_MOUSE Tpm1 protein OS=Mus musculus GN=Tpm1 PE=2 SV=1	10641.1	69588.5	5664.9	119708	9211.01	20345	28546.4	10329.8	97378	192559	31331.5	9288.6	41.7772	4393.17	97.3239	9718.06	20651.7	11158.2
1418	35.7001	3	659.339	1975	0.0035169	1.78072	59.13	AQKDEEKMEIQEIQLK	[8] Oxidation (M)	B7ZNL3	B7ZNL3;F8WID5;E9Q452;P58771-2;A2RRI1;E9Q448;E9Q450;Q8BP43;G5E8R1;E9Q455;G5E8R2;E9Q453		F8WID5;E9Q452;P58771-2;A2RRI1;E9Q448;E9Q450;Q8BP43;G5E8R1;E9Q455;G5E8R2;E9Q453	B7ZNL3_MOUSE Tpm1 protein OS=Mus musculus GN=Tpm1 PE=2 SV=1	849206	1.47424e+06	469589	1.74179e+06	1.28637e+06	128046	1.09758e+06	1.29599e+06	1.27241e+06	1.54465e+06	1.5665e+06	1.63077e+06	513954	958652	1.30596e+06	887044	1.30479e+06	705435
1548	60.616	3	751.727	2252.16	0.00498384	2.21292	78.56	VLEELHKAEDSLLAADETAAK		B7ZNL3	B7ZNL3;F8WID5;E9Q448		F8WID5;E9Q448	B7ZNL3_MOUSE Tpm1 protein OS=Mus musculus GN=Tpm1 PE=2 SV=1	378899	1.20339e+06	449166	1.8165e+06	440274	66599.6	680660	1.06672e+06	1.75349e+06	946426	1.97572e+06	2.07239e+06	372719	549630	305210	252468	379615	449900
12010	60.5597	2	1127.09	2252.16	0.00393808	1.74858	85.1	VLEELHKAEDSLLAADETAAK		B7ZNL3	B7ZNL3;F8WID5;E9Q448		F8WID5;E9Q448	B7ZNL3_MOUSE Tpm1 protein OS=Mus musculus GN=Tpm1 PE=2 SV=1	54772.7	235783	32351.1	333952	49533	1764.06	104960	171621	247023	163313	338192	353900	27352.3	24734.9	0	3020.03	26765.1	42356
1658	19.5372	2	537.283	1072.55	0.00092539	0.862793	54	LDKENALDR		B7ZNL3	B7ZNL3;F8WID5;E9Q452;P58771-2;E9Q448;P58774-2;A2AIM5;Q91VH3;A2AIM4;E9Q450;Q8BP43		F8WID5;E9Q452;P58771-2;E9Q448;P58774-2;A2AIM5;Q91VH3;A2AIM4;E9Q450;Q8BP43	B7ZNL3_MOUSE Tpm1 protein OS=Mus musculus GN=Tpm1 PE=2 SV=1	142205	229253	185165	230778	139903	66094.5	157833	230734	234736	128040	259055	442606	110752	196040	0	106224	199527	158664
30832	18.0328	2	537.284	1072.55	0.00274941	2.56343	52.72	LDKENALDR		B7ZNL3	B7ZNL3;F8WID5;E9Q452;P58771-2;E9Q448;P58774-2;A2AIM5;Q91VH3;A2AIM4;E9Q450;Q8BP43		F8WID5;E9Q452;P58771-2;E9Q448;P58774-2;A2AIM5;Q91VH3;A2AIM4;E9Q450;Q8BP43	B7ZNL3_MOUSE Tpm1 protein OS=Mus musculus GN=Tpm1 PE=2 SV=1	220.841	726.302	374.829	349.313	994.248	735.119	419.072	359.907	923.247	230.155	521.895	65.8701	1181.34	3256.61	123362	341	8037.05	1281.75
97185	17.4299	2	537.283	1072.55	0.000291808	0.272069	46.26	LDKENALDR		B7ZNL3	B7ZNL3;F8WID5;E9Q452;P58771-2;E9Q448;P58774-2;A2AIM5;Q91VH3;A2AIM4;E9Q450;Q8BP43		F8WID5;E9Q452;P58771-2;E9Q448;P58774-2;A2AIM5;Q91VH3;A2AIM4;E9Q450;Q8BP43	B7ZNL3_MOUSE Tpm1 protein OS=Mus musculus GN=Tpm1 PE=2 SV=1	0	863.632	194.445	1743.23	0	1619.96	0	0	936.452	1137.73	362.933	0	720.118	599.108	5653.96	446.189	7101.86	908.325
1773	28.9061	2	474.73	947.446	0.00119812	1.26458	50.53	SIDDLEEK		B7ZNL3	B7ZNL3;F8WID5;P58771-2;E9Q448;E9Q450;G5E8R1;G5E8R2		F8WID5;P58771-2;E9Q448;E9Q450;G5E8R1;G5E8R2	B7ZNL3_MOUSE Tpm1 protein OS=Mus musculus GN=Tpm1 PE=2 SV=1	222955	294214	256304	1.04175e+06	225866	58569.7	74678.4	608618	418046	182005	1.49129e+06	1.01714e+06	615560	537095	154696	151924	483999	395001
1831	51.2816	2	593.838	1185.66	0.00185932	1.56817	60.45	LVIIESDLER		B7ZNL3	B7ZNL3;F8WID5;E9Q452;P58771-2;E9Q448;E9Q450;Q8BP43;G5E8R1;E9Q455;G5E8R2;E9Q453		F8WID5;E9Q452;P58771-2;E9Q448;E9Q450;Q8BP43;G5E8R1;E9Q455;G5E8R2;E9Q453	B7ZNL3_MOUSE Tpm1 protein OS=Mus musculus GN=Tpm1 PE=2 SV=1	776281	907515	617886	1.02988e+06	482398	260252	826029	576665	852450	1.01042e+06	955395	1.0691e+06	383590	441087	357979	409597	436241	484056
2243	50.2225	2	566.309	1130.6	0.00209014	1.8487	48.35	MEIQEIQLK		B7ZNL3	B7ZNL3;Q58E70;D3Z2H9;D3Z6I8;Q8C7C3;D3YVR0;F8WID5;E9Q452;P58771-2;A2RRI1;E9Q448;Q3TJ53;E9Q450;Q8BP43;E9Q5J9;P21107;G5E8R1;E9Q455;G5E8R2;E9Q453		Q58E70;D3Z2H9;D3Z6I8;Q8C7C3;D3YVR0;F8WID5;E9Q452;P58771-2;A2RRI1;E9Q448;Q3TJ53;E9Q450;Q8BP43;E9Q5J9;P21107;G5E8R1;E9Q455;G5E8R2;E9Q453	B7ZNL3_MOUSE Tpm1 protein OS=Mus musculus GN=Tpm1 PE=2 SV=1	24935	20277.8	29614.1	574106	15700.3	7843.97	24661.3	63887.1	98821.5	71805.7	616352	472148	90161.4	168130	5471.26	43913.5	4839.81	36170.1
2942	51.1981	2	566.31	1130.6	0.00401178	3.54836	59.57	MEIQEIQLK		B7ZNL3	B7ZNL3;Q58E70;D3Z2H9;D3Z6I8;Q8C7C3;D3YVR0;F8WID5;E9Q452;P58771-2;A2RRI1;E9Q448;Q3TJ53;E9Q450;Q8BP43;E9Q5J9;P21107;G5E8R1;E9Q455;G5E8R2;E9Q453		Q58E70;D3Z2H9;D3Z6I8;Q8C7C3;D3YVR0;F8WID5;E9Q452;P58771-2;A2RRI1;E9Q448;Q3TJ53;E9Q450;Q8BP43;E9Q5J9;P21107;G5E8R1;E9Q455;G5E8R2;E9Q453	B7ZNL3_MOUSE Tpm1 protein OS=Mus musculus GN=Tpm1 PE=2 SV=1	226217	141353	109555	740527	157040	91715.7	154486	179119	187479	274583	688873	441537	290592	297671	93077.5	126676	65253.6	209036
2244	38.8554	2	702.848	1403.68	0.00350578	2.49757	80.83	AEDSLLAADETAAK		B7ZNL3	B7ZNL3;F8WID5;E9Q448		F8WID5;E9Q448	B7ZNL3_MOUSE Tpm1 protein OS=Mus musculus GN=Tpm1 PE=2 SV=1	109046	660371	382160	759479	113450	81410.7	472610	524218	456125	257204	547752	908766	163854	64933.8	140674	37318.6	225095	184007
2291	28.7746	2	508.767	1015.52	0.00109092	1.07425	57.88	QLEEDIAAK		B7ZNL3	B7ZNL3;F8WID5;E9Q448		F8WID5;E9Q448	B7ZNL3_MOUSE Tpm1 protein OS=Mus musculus GN=Tpm1 PE=2 SV=1	90801.3	369486	170193	468544	145633	41009.7	259751	337804	406083	216343	467132	566851	158291	182700	217362	138227	223951	122504
2427	47.6739	3	600.668	1798.98	0.00352516	1.95953	50.06	KLVIIESDLERAEER		B7ZNL3	B7ZNL3;F8WID5;E9Q452;P58771-2;E9Q448;E9Q450;Q8BP43;G5E8R1;E9Q455;G5E8R2;E9Q453		F8WID5;E9Q452;P58771-2;E9Q448;E9Q450;Q8BP43;G5E8R1;E9Q455;G5E8R2;E9Q453	B7ZNL3_MOUSE Tpm1 protein OS=Mus musculus GN=Tpm1 PE=2 SV=1	56909.2	41716	18878.8	56240.7	38138.6	65930.8	28718.5	228966	50652.7	47550.2	85392.5	37527.4	454599	747983	751064	501835	648502	584013
2574	47.3133	3	600.668	1798.98	0.00260249	1.44665	49.73	KLVIIESDLERAEER		B7ZNL3	B7ZNL3;F8WID5;E9Q452;P58771-2;E9Q448;E9Q450;Q8BP43;G5E8R1;E9Q455;G5E8R2;E9Q453		F8WID5;E9Q452;P58771-2;E9Q448;E9Q450;Q8BP43;G5E8R1;E9Q455;G5E8R2;E9Q453	B7ZNL3_MOUSE Tpm1 protein OS=Mus musculus GN=Tpm1 PE=2 SV=1	595091	899929	198311	1.11023e+06	810571	1513.9	589237	654086	889752	863888	1.25123e+06	720879	5132.98	7070.88	16758.1	3908.33	24382.2	13627.7
2566	46.1131	3	481.941	1442.8	0.00241509	1.67389	36.51	LATALQKLEEAEK		B7ZNL3	B7ZNL3;Q58E70;D3Z2H9;D3Z6I8;Q8C7C3;F8WID5;E9Q452;P58771-2;E9Q448;Q3TJ53;P58774-2;Q91VH3;A2AIM4;E9Q450;Q8BP43;E9Q5J9;P21107;G5E8R1;E9Q455;G5E8R2;E9Q453		Q58E70;D3Z2H9;D3Z6I8;Q8C7C3;F8WID5;E9Q452;P58771-2;E9Q448;Q3TJ53;P58774-2;Q91VH3;A2AIM4;E9Q450;Q8BP43;E9Q5J9;P21107;G5E8R1;E9Q455;G5E8R2;E9Q453	B7ZNL3_MOUSE Tpm1 protein OS=Mus musculus GN=Tpm1 PE=2 SV=1	39444.1	207828	44693.2	466824	231521	17646.2	61612.8	125534	767931	942640	775882	213199	120590	513966	467916	233621	444654	129171
5444	46.0862	2	722.407	1442.8	0.00242926	1.68372	81.92	LATALQKLEEAEK		B7ZNL3	B7ZNL3;Q58E70;D3Z2H9;D3Z6I8;Q8C7C3;F8WID5;E9Q452;P58771-2;E9Q448;Q3TJ53;P58774-2;Q91VH3;A2AIM4;E9Q450;Q8BP43;E9Q5J9;P21107;G5E8R1;E9Q455;G5E8R2;E9Q453		Q58E70;D3Z2H9;D3Z6I8;Q8C7C3;F8WID5;E9Q452;P58771-2;E9Q448;Q3TJ53;P58774-2;Q91VH3;A2AIM4;E9Q450;Q8BP43;E9Q5J9;P21107;G5E8R1;E9Q455;G5E8R2;E9Q453	B7ZNL3_MOUSE Tpm1 protein OS=Mus musculus GN=Tpm1 PE=2 SV=1	34398.8	156616	16143.5	342094	163133	2671.28	36690.8	113249	536361	608244	604310	164973	53158.2	323606	313779	194747	372781	113575
3256	23.099	2	434.25	866.486	0.000323099	0.372885	33.02	VLEELHK		B7ZNL3	B7ZNL3;F8WID5;E9Q448		F8WID5;E9Q448	B7ZNL3_MOUSE Tpm1 protein OS=Mus musculus GN=Tpm1 PE=2 SV=1	42813.2	109319	84197.3	99562.4	10813.2	45646.3	60842.4	115052	53475.9	12439.3	163443	198655	95297.5	80210	74482.1	41253.4	57321.7	53866.9
3360	26.7954	3	601.3	1800.88	0.00225845	1.25408	37.94	HIAEDADRKYEEVAR		B7ZNL3	B7ZNL3;F8WID5;E9Q452;P58771-2;A2RRI1;E9Q448;E9Q450;Q8BP43;G5E8R1;E9Q455;G5E8R2;E9Q453		F8WID5;E9Q452;P58771-2;A2RRI1;E9Q448;E9Q450;Q8BP43;G5E8R1;E9Q455;G5E8R2;E9Q453	B7ZNL3_MOUSE Tpm1 protein OS=Mus musculus GN=Tpm1 PE=2 SV=1	27379.8	58130.5	6773.56	345570	131622	544.133	22856.6	130105	457782	391065	518431	241495	109936	286324	447542	160182	354202	107492
3484	24.1595	3	401.215	1200.62	0.00130801	1.08945	26.71	AEADVASLNRR		B7ZNL3	B7ZNL3;E9Q448		E9Q448	B7ZNL3_MOUSE Tpm1 protein OS=Mus musculus GN=Tpm1 PE=2 SV=1	18013.3	95953.6	117341	16502.1	17065.6	29841.3	150014	16535.4	162123	87605.4	20522.7	11395.2	4740.41	30422.5	34291.1	21584.8	28524	60403.2
5035	65.3239	3	630.989	1889.94	0.00379565	2.00834	57.56	CAELEEELKTVTNNLK		B7ZNL3	B7ZNL3;F8WID5;E9Q452;P58771-2;G5E8R1;E9Q455		F8WID5;E9Q452;P58771-2;G5E8R1;E9Q455	B7ZNL3_MOUSE Tpm1 protein OS=Mus musculus GN=Tpm1 PE=2 SV=1	42861	168625	27285.3	499929	100941	2508.83	41121	106068	397633	304475	503419	268695	72730.9	232944	206400	97580.4	191771	138440
6463	42.0992	3	654.009	1959.01	0.00793445	4.05026	67.39	AQKDEEKMEIQEIQLK		B7ZNL3	B7ZNL3;F8WID5;E9Q452;P58771-2;A2RRI1;E9Q448;E9Q450;Q8BP43;G5E8R1;E9Q455;G5E8R2;E9Q453		F8WID5;E9Q452;P58771-2;A2RRI1;E9Q448;E9Q450;Q8BP43;G5E8R1;E9Q455;G5E8R2;E9Q453	B7ZNL3_MOUSE Tpm1 protein OS=Mus musculus GN=Tpm1 PE=2 SV=1	88852.6	239347	87959.9	43800	47992.5	12562.3	80043.9	218843	34056.8	1687.66	191854	297554	552518	70051.9	22739.7	39907.2	130709	108762
10016	42.0992	4	490.758	1959	0.00386407	1.97247	32.48	AQKDEEKMEIQEIQLK		B7ZNL3	B7ZNL3;F8WID5;E9Q452;P58771-2;A2RRI1;E9Q448;E9Q450;Q8BP43;G5E8R1;E9Q455;G5E8R2;E9Q453		F8WID5;E9Q452;P58771-2;A2RRI1;E9Q448;E9Q450;Q8BP43;G5E8R1;E9Q455;G5E8R2;E9Q453	B7ZNL3_MOUSE Tpm1 protein OS=Mus musculus GN=Tpm1 PE=2 SV=1	613.491	0	29233	1872.13	0	10282	34957.4	36033.5	1005.09	0	4475.38	28522	142813	9603.91	22258.6	10063.4	43834.9	53390
6514	36.6434	2	560.764	1119.51	0.00182039	1.62606	26.91	CAELEEELK		B7ZNL3	B7ZNL3;F8WID5;E9Q452;P58771-2;G5E8R1;E9Q455		F8WID5;E9Q452;P58771-2;G5E8R1;E9Q455	B7ZNL3_MOUSE Tpm1 protein OS=Mus musculus GN=Tpm1 PE=2 SV=1	35475.3	126238	65621.3	195808	27129.5	18686.4	71366.6	98749.4	99913.3	46361	145884	143364	41072.9	82168.9	39345.4	34826.4	69179.5	46521.4
8850	24.4757	2	591.78	1181.55	0.000343607	0.290812	27.47	EDKYEEEIK		B7ZNL3	B7ZNL3;Q58E70;D3Z2H9;D3Z6I8;Q8C7C3;F8WID5;E9Q452;P58771-2;Q6IRU2;E9Q448;Q3TJ53;P58774-2;A2AIM4;E9Q450;Q8BP43;E9Q5J9;P21107;G5E8R1;E9Q455;G5E8R2;E9Q453		Q58E70;D3Z2H9;D3Z6I8;Q8C7C3;F8WID5;E9Q452;P58771-2;Q6IRU2;E9Q448;Q3TJ53;P58774-2;A2AIM4;E9Q450;Q8BP43;E9Q5J9;P21107;G5E8R1;E9Q455;G5E8R2;E9Q453	B7ZNL3_MOUSE Tpm1 protein OS=Mus musculus GN=Tpm1 PE=2 SV=1	19193	111233	79715.8	5893.93	3950.42	64225.5	75334.1	5172.57	10255.2	1993.88	0	19018.5	7656.67	5879.89	28382.6	15399.1	4706.21	48316.8
15291	69.3324	3	842.103	2523.29	0.00537892	2.13172	68.82	DRVLEELHKAEDSLLAADETAAK		B7ZNL3	B7ZNL3;F8WID5;E9Q448		F8WID5;E9Q448	B7ZNL3_MOUSE Tpm1 protein OS=Mus musculus GN=Tpm1 PE=2 SV=1	11477.5	74155.1	24944.2	261951	23830.8	0	7039.04	47772.5	203446	123503	262963	248378	40553.1	112745	15575.4	36090.8	41791.7	29308.4
48775	77.5944	4	820.675	3278.67	0.00906325	2.76431	41.84	VLEELHKAEDSLLAADETAAKAEADVASLNR		B7ZNL3	B7ZNL3;E9Q448		E9Q448	B7ZNL3_MOUSE Tpm1 protein OS=Mus musculus GN=Tpm1 PE=2 SV=1	837.944	4521.6	342.546	27704.9	2343.29	0	0	3606.57	66693.4	32123.7	92278.2	17028.5	1567.64	15470.1	80.2057	774.56	0	621.28
667	26.5096	3	563.934	1688.78	0.00299745	1.77492	30.3	YSEKEDKYEEEIK		Q6IRU2	Q6IRU2			TPM4_MOUSE Tropomyosin alpha-4 chain OS=Mus musculus GN=Tpm4 PE=2 SV=3	1.51879e+06	1.82831e+06	1.07437e+06	790871	1.18683e+06	502301	1.47943e+06	1.24442e+06	306423	307422	391600	1.36182e+06	889913	290526	239561	457513	508668	975576
4791	26.4823	2	845.398	1688.78	0.00309126	1.83047	70.36	YSEKEDKYEEEIK		Q6IRU2	Q6IRU2			TPM4_MOUSE Tropomyosin alpha-4 chain OS=Mus musculus GN=Tpm4 PE=2 SV=3	394389	639708	146131	164288	248472	25777	312112	383795	58032.4	82154.2	113202	334285	147928	29131.7	23920.2	78838.7	73480.8	121823
1063	46.3293	2	571.364	1140.71	0.00170551	1.49513	68.79	KLVILEGELK		Q6IRU2	Q6IRU2			TPM4_MOUSE Tropomyosin alpha-4 chain OS=Mus musculus GN=Tpm4 PE=2 SV=3	1.00816e+06	1.44715e+06	1118.78	1.72548e+06	1.13499e+06	0	677100	803344	1.06735e+06	1.58828e+06	1.40448e+06	1.40552e+06	0	14713.7	0	0	4767.48	5802.72
1601	47.341	2	571.364	1140.71	0.00184952	1.62137	63.09	KLVILEGELK		Q6IRU2	Q6IRU2			TPM4_MOUSE Tropomyosin alpha-4 chain OS=Mus musculus GN=Tpm4 PE=2 SV=3	206270	532543	795705	247045	243101	555041	374909	224872	235691	162010	307449	189777	778698	966841	740952	795445	1.01211e+06	898091
1204	38.9845	3	433.279	1296.82	0.00247374	1.90755	62.64	KLVILEGELKR		Q6IRU2	Q6IRU2			TPM4_MOUSE Tropomyosin alpha-4 chain OS=Mus musculus GN=Tpm4 PE=2 SV=3	10004.9	707910	2562.16	803668	899.126	0	349683	307061	2757.56	800408	677202	492598	560.67	16108.8	0	335165	3246.17	2863.11
4197	39.3346	3	433.279	1296.82	0.00226018	1.74287	57.9	KLVILEGELKR		Q6IRU2	Q6IRU2			TPM4_MOUSE Tropomyosin alpha-4 chain OS=Mus musculus GN=Tpm4 PE=2 SV=3	2281.34	4644.17	570.611	706.444	120.209	49.7205	7662.04	0.140411	548823	1083.55	13896.3	8644.37	46456.5	773.769	0	27.1463	89.4845	195.371
4577	41.3051	3	433.28	1296.82	0.00454199	3.50243	57.75	KLVILEGELKR		Q6IRU2	Q6IRU2			TPM4_MOUSE Tropomyosin alpha-4 chain OS=Mus musculus GN=Tpm4 PE=2 SV=3	0	0	0	0	0	0	0	0	0	0	0	0	674.872	0	674278	1170.89	800.493	0
4884	39.9109	3	433.279	1296.81	0.00203893	1.57226	50.61	KLVILEGELKR		Q6IRU2	Q6IRU2			TPM4_MOUSE Tropomyosin alpha-4 chain OS=Mus musculus GN=Tpm4 PE=2 SV=3	916.333	10401.7	183338	11049.9	2270.5	71154.9	9415.76	19872.5	22400.6	14302.5	17624.6	9704.81	151914	16775.7	5518.35	4256.99	495943	341605
5916	38.09	3	433.279	1296.82	0.00351081	2.70726	61.34	KLVILEGELKR		Q6IRU2	Q6IRU2			TPM4_MOUSE Tropomyosin alpha-4 chain OS=Mus musculus GN=Tpm4 PE=2 SV=3	361032	0	0	0	0	0	0	0	0	0	0	0	0	213.878	859.716	0	0	0
7307	38.9845	2	649.415	1296.81	0.00196366	1.51422	73.67	KLVILEGELKR		Q6IRU2	Q6IRU2			TPM4_MOUSE Tropomyosin alpha-4 chain OS=Mus musculus GN=Tpm4 PE=2 SV=3	0	155651	0	181128	0	0	58908	68282.8	0	139241	134696	121274	0	0	0	55614.4	0	0
24918	41.2776	2	649.416	1296.82	0.00382173	2.94702	70.07	KLVILEGELKR		Q6IRU2	Q6IRU2			TPM4_MOUSE Tropomyosin alpha-4 chain OS=Mus musculus GN=Tpm4 PE=2 SV=3	0	0	0	0	0	0	0	0	0	0	0	0	0	0	117285	0	0	0
25268	39.3346	2	649.415	1296.81	0.00209746	1.61739	70.11	KLVILEGELKR		Q6IRU2	Q6IRU2			TPM4_MOUSE Tropomyosin alpha-4 chain OS=Mus musculus GN=Tpm4 PE=2 SV=3	0	0	0	0	0	0	0	0	119080	0	0	0	3608.68	1277.61	0	0	0	0
34323	40.0682	2	649.415	1296.82	0.00212216	1.63645	57.35	KLVILEGELKR		Q6IRU2	Q6IRU2			TPM4_MOUSE Tropomyosin alpha-4 chain OS=Mus musculus GN=Tpm4 PE=2 SV=3	0	0	29225.4	0	0	5063.13	0	0	0	0	0	0	1611.9	964.882	0	0	100095	51651.7
1294	32.1172	2	800.88	1599.75	-0.00362242	-2.26437	108.91	IQALQQQADDAEDR		Q6IRU2	Q6IRU2			TPM4_MOUSE Tropomyosin alpha-4 chain OS=Mus musculus GN=Tpm4 PE=2 SV=3	1.18569e+06	1.82462e+06	656192	1.03579e+06	1.02963e+06	180159	1.21722e+06	1.13271e+06	984528	1.24089e+06	958214	1.21625e+06	314211	263776	110584	317209	838646	789300
1367	55.7361	2	629.338	1256.66	0.000897429	0.714137	70.88	IQLLEEELDR		Q6IRU2	Q6IRU2			TPM4_MOUSE Tropomyosin alpha-4 chain OS=Mus musculus GN=Tpm4 PE=2 SV=3	739618	1.03231e+06	611890	700673	535553	478380	931641	652961	433579	640116	520303	688630	342764	517528	256777	356052	243870	474794
1375	28.0626	4	458.73	1830.89	0.0045586	2.48983	44.23	HITDEADRKYEEVAR		Q6IRU2	Q6IRU2			TPM4_MOUSE Tropomyosin alpha-4 chain OS=Mus musculus GN=Tpm4 PE=2 SV=3	242395	562632	129297	667854	411351	11812.7	222519	302123	624309	817827	860889	526678	323466	464859	915143	396241	689358	415143
2661	28.0127	3	611.303	1830.89	-0.00016394	-0.0895416	35.45	HITDEADRKYEEVAR		Q6IRU2	Q6IRU2			TPM4_MOUSE Tropomyosin alpha-4 chain OS=Mus musculus GN=Tpm4 PE=2 SV=3	268532	544946	132360	570674	497999	28292	201860	314864	525370	799613	747109	441311	292118	381157	668984	408401	608279	344858
1481	27.6764	2	481.738	961.462	0.00155923	1.62173	31.65	TIDDLEEK		Q6IRU2	Q6IRU2			TPM4_MOUSE Tropomyosin alpha-4 chain OS=Mus musculus GN=Tpm4 PE=2 SV=3	507566	538756	317549	686673	357503	127642	182129	568594	240688	204219	707861	718701	543946	393888	194999	209718	340663	434664
1648	67.4064	2	943.479	1884.94	0.000580588	0.308013	137.64	AQEQLATALQNLEEAEK		Q6IRU2	Q6IRU2			TPM4_MOUSE Tropomyosin alpha-4 chain OS=Mus musculus GN=Tpm4 PE=2 SV=3	1.28628e+06	1.84519e+06	1.135e+06	1.0279e+06	789044	505133	1.70943e+06	986087	553899	762126	534467	1.13236e+06	420910	329453	159957	364787	186481	552796
3306	67.4064	3	629.323	1884.95	0.00414649	2.19979	78.76	AQEQLATALQNLEEAEK		Q6IRU2	Q6IRU2			TPM4_MOUSE Tropomyosin alpha-4 chain OS=Mus musculus GN=Tpm4 PE=2 SV=3	279156	304403	336362	224893	173800	230601	298069	270236	132909	118308	143069	314767	138139	152989	36403.7	117612	58684.1	174929
1796	28.6188	3	576.956	1727.85	0.00329071	1.90452	78.82	KIQALQQQADDAEDR		Q6IRU2	Q6IRU2			TPM4_MOUSE Tropomyosin alpha-4 chain OS=Mus musculus GN=Tpm4 PE=2 SV=3	391116	821201	389458	597686	204612	167451	253775	444174	378362	458214	450304	603952	441310	314264	153484	441358	11563.2	391398
5389	29.0665	3	576.957	1727.85	0.00402021	2.32672	70.91	KIQALQQQADDAEDR		Q6IRU2	Q6IRU2			TPM4_MOUSE Tropomyosin alpha-4 chain OS=Mus musculus GN=Tpm4 PE=2 SV=3	2506.77	857.65	8986.56	1449.15	0	2975.13	13220.7	3116.25	49693.7	2114.77	921.859	1187.6	1487.69	26970.8	382863	0	537432	7761.6
28394	29.0665	2	864.931	1727.85	0.00298366	1.72681	97.19	KIQALQQQADDAEDR		Q6IRU2	Q6IRU2			TPM4_MOUSE Tropomyosin alpha-4 chain OS=Mus musculus GN=Tpm4 PE=2 SV=3	0	0	0	0	0	0	0	0	3404.09	0	0	0	0	0	114727	0	137000	0
1846	65.4068	3	625.976	1874.91	0.00265196	1.41445	62.38	CGDLEEELKNVTNNLK		Q6IRU2	Q6IRU2			TPM4_MOUSE Tropomyosin alpha-4 chain OS=Mus musculus GN=Tpm4 PE=2 SV=3	262901	574017	204685	608662	432771	86585.9	301301	300412	456079	640451	578503	456293	237430	337316	336190	309637	385339	453920
11812	65.4068	2	938.462	1874.91	0.00446571	2.38183	80.41	CGDLEEELKNVTNNLK		Q6IRU2	Q6IRU2			TPM4_MOUSE Tropomyosin alpha-4 chain OS=Mus musculus GN=Tpm4 PE=2 SV=3	142520	214304	20300.9	163195	136799	0	117550	111003	199629	216308	180499	128937	55231	82757.1	43210.2	81455.6	60142.8	78651.3
1861	33.6596	3	671.991	2012.95	0.00359146	1.78418	39.69	AMKDEEKMEILEMQLK	[2] Oxidation (M)|[8] Oxidation (M)|[13] Oxidation (M)	Q6IRU2	Q6IRU2			TPM4_MOUSE Tropomyosin alpha-4 chain OS=Mus musculus GN=Tpm4 PE=2 SV=3	434686	1.114e+06	126186	439473	593728	46188.3	475063	440186	804494	916728	395307	250277	48210.5	163552	447210	263448	497773	395391
4114	33.6596	4	504.245	2012.95	0.00345696	1.71736	26.55	AMKDEEKMEILEMQLK	[2] Oxidation (M)|[8] Oxidation (M)|[13] Oxidation (M)	Q6IRU2	Q6IRU2			TPM4_MOUSE Tropomyosin alpha-4 chain OS=Mus musculus GN=Tpm4 PE=2 SV=3	148299	568435	84041.1	240007	216589	26019.5	264474	188070	413734	525812	220446	97130.5	39618.6	77190.8	298631	192682	238059	210462
1926	76.6011	2	1170.56	2339.11	0.00445257	1.90353	89.31	EENVGLHQTLDQTLNELNCI		Q6IRU2	Q6IRU2			TPM4_MOUSE Tropomyosin alpha-4 chain OS=Mus musculus GN=Tpm4 PE=2 SV=3	2.59098e+06	2.72696e+06	663124	2.27699e+06	1.4277e+06	152960	1.91654e+06	1.48197e+06	997693	2.1755e+06	1.64588e+06	2.22798e+06	699800	439477	193309	579953	374600	664292
5816	76.6011	3	780.711	2339.11	0.00591477	2.52864	41.88	EENVGLHQTLDQTLNELNCI		Q6IRU2	Q6IRU2			TPM4_MOUSE Tropomyosin alpha-4 chain OS=Mus musculus GN=Tpm4 PE=2 SV=3	339995	240270	118859	165801	144304	44994.8	236507	216191	285715	247919	375707	347633	77878.8	88374	30813.7	155943	62755.8	118163
1936	53.3378	2	507.316	1012.62	0.000965716	0.953684	47.16	LVILEGELK		Q6IRU2	Q6IRU2			TPM4_MOUSE Tropomyosin alpha-4 chain OS=Mus musculus GN=Tpm4 PE=2 SV=3	399534	350009	256213	324420	215703	143589	254843	195219	170392	255612	269254	247678	158574	169877	109643	191359	141460	256733
2065	18.001	3	415.546	1243.62	0.00161855	1.30148	27.23	EKAEGDAAALNR		Q6IRU2	Q6IRU2			TPM4_MOUSE Tropomyosin alpha-4 chain OS=Mus musculus GN=Tpm4 PE=2 SV=3	166134	144599	85470.5	103574	125151	49853.5	158727	134470	59733.1	102007	117186	140115	105610	110401	2536.4	109367	159083	145634
3492	18.0328	2	622.816	1243.62	0.00113997	0.916657	79.16	EKAEGDAAALNR		Q6IRU2	Q6IRU2			TPM4_MOUSE Tropomyosin alpha-4 chain OS=Mus musculus GN=Tpm4 PE=2 SV=3	183838	125162	94045.4	68200.2	141401	66421.1	95637	92307.6	52699.4	74282.4	82648.8	149176	148768	106937	7835.76	108934	183174	196764
42613	16.7744	2	622.816	1243.62	0.00222938	1.79266	62.54	EKAEGDAAALNR		Q6IRU2	Q6IRU2			TPM4_MOUSE Tropomyosin alpha-4 chain OS=Mus musculus GN=Tpm4 PE=2 SV=3	9.10012	0.215401	0.464128	0	0	0	0	0	0	0	0	0	395.199	144.334	143973	18.8334	117.327	0
2231	15.9382	3	467.58	1399.72	0.00126341	0.902615	29.33	EKAEGDAAALNRR		Q6IRU2	Q6IRU2			TPM4_MOUSE Tropomyosin alpha-4 chain OS=Mus musculus GN=Tpm4 PE=2 SV=3	286294	290625	142186	204858	308689	111148	120186	177157	185379	221421	278513	272425	349342	370424	571383	317599	516030	373226
2276	70.9217	3	882.097	2643.27	0.00659556	2.49523	76.91	AQEQLATALQNLEEAEKAADESER		Q6IRU2	Q6IRU2			TPM4_MOUSE Tropomyosin alpha-4 chain OS=Mus musculus GN=Tpm4 PE=2 SV=3	763182	1.54197e+06	576957	1.60788e+06	1.0547e+06	211528	769173	693719	1.11775e+06	1.63913e+06	924823	877228	896543	455900	439285	427997	658947	1.05254e+06
2344	38.037	2	583.794	1165.57	0.00139281	1.19496	47.91	MEILEMQLK	[1] Oxidation (M)|[6] Oxidation (M)	Q6IRU2	Q6IRU2			TPM4_MOUSE Tropomyosin alpha-4 chain OS=Mus musculus GN=Tpm4 PE=2 SV=3	267756	1.04751e+06	347318	702775	405855	287098	582605	494737	498714	668335	444917	602736	119080	298039	186486	359690	241303	239932
2774	71.8316	3	951.149	2850.42	0.0060869	2.13544	79.48	LAQAKEENVGLHQTLDQTLNELNCI		Q6IRU2	Q6IRU2			TPM4_MOUSE Tropomyosin alpha-4 chain OS=Mus musculus GN=Tpm4 PE=2 SV=3	386232	628929	97381	916305	657187	3657.87	195538	409629	1.06656e+06	1.25994e+06	1.25108e+06	743350	331888	583816	294755	477091	391648	423792
3127	44.3847	3	752.045	2253.11	0.00427109	1.89564	84.58	IQALQQQADDAEDRAQGLQR		Q6IRU2	Q6IRU2			TPM4_MOUSE Tropomyosin alpha-4 chain OS=Mus musculus GN=Tpm4 PE=2 SV=3	610075	1.10604e+06	317876	1.34189e+06	770659	52368.5	473261	620997	1.11657e+06	1.29083e+06	1.20141e+06	966092	512999	633209	1.0157e+06	548797	949215	528007
4071	40.8271	3	794.743	2381.21	0.00325963	1.3689	67.25	KIQALQQQADDAEDRAQGLQR		Q6IRU2	Q6IRU2			TPM4_MOUSE Tropomyosin alpha-4 chain OS=Mus musculus GN=Tpm4 PE=2 SV=3	210690	600174	74605.4	1.03062e+06	480953	1426.2	231926	307159	803734	945357	866837	433550	233842	274671	544795	264847	602272	305551
5053	19.5921	2	494.247	986.479	0.000883958	0.896075	82.98	AEGDAAALNR		Q6IRU2	Q6IRU2			TPM4_MOUSE Tropomyosin alpha-4 chain OS=Mus musculus GN=Tpm4 PE=2 SV=3	3255.62	3090.41	16878.3	7141.43	15483	46410	24480.2	3397.83	1254.06	23157.6	6569.34	7010.15	82670.1	73243.4	2226.82	60579.1	122885	76993.3
5373	49.984	3	491.932	1472.78	0.00292645	1.98703	32.09	TIDDLEEKLAQAK		Q6IRU2	Q6IRU2			TPM4_MOUSE Tropomyosin alpha-4 chain OS=Mus musculus GN=Tpm4 PE=2 SV=3	13901	14295.9	1353.33	182058	24924.4	388.787	2955.38	29103.7	56509.4	58183.9	178096	69775.9	52183.9	91377.8	47611.6	39205.5	96136.4	58282
12120	49.9577	2	737.395	1472.77	0.00243032	1.65017	79.71	TIDDLEEKLAQAK		Q6IRU2	Q6IRU2			TPM4_MOUSE Tropomyosin alpha-4 chain OS=Mus musculus GN=Tpm4 PE=2 SV=3	7342.53	9859.08	3842.19	114311	21830.3	352.635	1535.78	26250.1	6556.12	9075.01	134131	48545.3	28467.7	62026	27690	20264.6	58263.9	31738.9
8850	24.4757	2	591.78	1181.55	0.000343607	0.290812	27.47	EDKYEEEIK		Q6IRU2	Q6IRU2;Q58E70;D3Z2H9;D3Z6I8;Q8C7C3;F8WID5;E9Q452;P58771-2;B7ZNL3;E9Q448;Q3TJ53;P58774-2;A2AIM4;E9Q450;Q8BP43;E9Q5J9;P21107;G5E8R1;E9Q455;G5E8R2;E9Q453		Q58E70;D3Z2H9;D3Z6I8;Q8C7C3;F8WID5;E9Q452;P58771-2;B7ZNL3;E9Q448;Q3TJ53;P58774-2;A2AIM4;E9Q450;Q8BP43;E9Q5J9;P21107;G5E8R1;E9Q455;G5E8R2;E9Q453	TPM4_MOUSE Tropomyosin alpha-4 chain OS=Mus musculus GN=Tpm4 PE=2 SV=3	19193	111233	79715.8	5893.93	3950.42	64225.5	75334.1	5172.57	10255.2	1993.88	0	19018.5	7656.67	5879.89	28382.6	15399.1	4706.21	48316.8
9907	61.0127	2	567.799	1133.58	0.00198347	1.74973	33.72	MEILEMQLK		Q6IRU2	Q6IRU2			TPM4_MOUSE Tropomyosin alpha-4 chain OS=Mus musculus GN=Tpm4 PE=2 SV=3	15744.5	18077.4	17811.3	96405.3	7758	13073.8	13781.9	30792.9	39937.3	32176.9	105043	61282.1	71836.4	57201	1.75515	16269.6	756.895	9591.15
10980	50.944	2	575.797	1149.58	0.00211557	1.84031	45.04	MEILEMQLK	[1] Oxidation (M)	Q6IRU2	Q6IRU2			TPM4_MOUSE Tropomyosin alpha-4 chain OS=Mus musculus GN=Tpm4 PE=2 SV=3	42868.8	11597.8	60709.2	150595	13434.2	5471.63	8324.03	40821.9	8052.62	17913.6	179178	215206	77035.9	31096.9	345.456	2378.01	17244.9	27802.2
37687	99.8804	3	1042.21	3123.6	0.00399356	1.27852	68.45	IQLLEEELDRAQEQLATALQNLEEAEK		Q6IRU2	Q6IRU2			TPM4_MOUSE Tropomyosin alpha-4 chain OS=Mus musculus GN=Tpm4 PE=2 SV=3	42575.7	245515	122.673	160998	1358.01	2.07367	2480.8	407.12	33193.1	133449	141966	131103	462.976	1577.48	397.096	456.4	378.16	0
54907	16.6113	2	572.296	1142.58	-0.00215665	-1.88752	28.73	AEGDAAALNRR		Q6IRU2	Q6IRU2			TPM4_MOUSE Tropomyosin alpha-4 chain OS=Mus musculus GN=Tpm4 PE=2 SV=3	0	334.111	52.558	640.192	584.793	799.94	763.04	35.5027	1806.69	2172.58	988.974	640.24	0	31.929	97733.3	0	983.601	392.719
56261	95.391	4	820.932	3279.7	0.00549559	1.67564	33.42	RIQLLEEELDRAQEQLATALQNLEEAEK		Q6IRU2	Q6IRU2			TPM4_MOUSE Tropomyosin alpha-4 chain OS=Mus musculus GN=Tpm4 PE=2 SV=3	4712.43	114600	2045.54	148350	1110.88	131.778	10050.9	1761.31	32761.1	116573	134043	99813.2	524.156	89087.5	712.341	992.406	2325.19	2120.03
112	49.3967	2	622.331	1242.65	0.00245413	1.97492	94.21	IQLVEEELDR		E9Q448	E9Q448;Q58E70;D3Z2H9;D3Z6I8;Q8C7C3;F8WID5;E9Q452;P58771-2;B7ZNL3;Q3TJ53;P58774-2;A2AIM5;Q91VH3;A2AIM4;E9Q450;Q8BP43;E9Q5J9;P21107;G5E8R1;E9Q455;G5E8R2;E9Q453		Q58E70;D3Z2H9;D3Z6I8;Q8C7C3;F8WID5;E9Q452;P58771-2;B7ZNL3;Q3TJ53;P58774-2;A2AIM5;Q91VH3;A2AIM4;E9Q450;Q8BP43;E9Q5J9;P21107;G5E8R1;E9Q455;G5E8R2;E9Q453	E9Q448_MOUSE Tropomyosin alpha-1 chain OS=Mus musculus GN=Tpm1 PE=2 SV=1	5.78703e+06	5.37348e+06	3.59199e+06	7.51795e+06	3.93777e+06	1.27054e+06	5.72083e+06	5.02425e+06	4.78957e+06	5.77265e+06	5.50731e+06	6.74054e+06	2.61447e+06	3.12461e+06	2.70311e+06	3.00977e+06	3.28342e+06	2.80309e+06
293	49.5592	3	576.637	1726.89	0.00362254	2.09773	44.42	IQLVEEELDRAQER		E9Q448	E9Q448;Q58E70;D3Z2H9;D3Z6I8;Q8C7C3;F8WID5;E9Q452;P58771-2;B7ZNL3;Q3TJ53;P58774-2;A2AIM5;Q91VH3;A2AIM4;E9Q450;Q8BP43;E9Q5J9;P21107;G5E8R1;E9Q455;G5E8R2;E9Q453		Q58E70;D3Z2H9;D3Z6I8;Q8C7C3;F8WID5;E9Q452;P58771-2;B7ZNL3;Q3TJ53;P58774-2;A2AIM5;Q91VH3;A2AIM4;E9Q450;Q8BP43;E9Q5J9;P21107;G5E8R1;E9Q455;G5E8R2;E9Q453	E9Q448_MOUSE Tropomyosin alpha-1 chain OS=Mus musculus GN=Tpm1 PE=2 SV=1	3.1436e+06	3.38605e+06	1.14705e+06	7.16879e+06	3.54504e+06	334377	2.25939e+06	2.97975e+06	6.04646e+06	8.47632e+06	7.43716e+06	4.65478e+06	2.55225e+06	4.63744e+06	5.78978e+06	3.83131e+06	6.00305e+06	2.91635e+06
2217	49.4776	2	864.451	1726.89	0.00322926	1.86999	64.17	IQLVEEELDRAQER		E9Q448	E9Q448;Q58E70;D3Z2H9;D3Z6I8;Q8C7C3;F8WID5;E9Q452;P58771-2;B7ZNL3;Q3TJ53;P58774-2;A2AIM5;Q91VH3;A2AIM4;E9Q450;Q8BP43;E9Q5J9;P21107;G5E8R1;E9Q455;G5E8R2;E9Q453		Q58E70;D3Z2H9;D3Z6I8;Q8C7C3;F8WID5;E9Q452;P58771-2;B7ZNL3;Q3TJ53;P58774-2;A2AIM5;Q91VH3;A2AIM4;E9Q450;Q8BP43;E9Q5J9;P21107;G5E8R1;E9Q455;G5E8R2;E9Q453	E9Q448_MOUSE Tropomyosin alpha-1 chain OS=Mus musculus GN=Tpm1 PE=2 SV=1	828926	937947	222969	1.67995e+06	943917	34830.6	521915	965848	1.63204e+06	2.23246e+06	2.10071e+06	1.25976e+06	579973	827647	1.07699e+06	752540	1.19698e+06	471525
366	22.3908	2	494.757	987.5	0.00181788	1.84089	67.1	AELSEGQVR		E9Q448	E9Q448;E9Q450;Q8BP43;G5E8R2;E9Q453		E9Q450;Q8BP43;G5E8R2;E9Q453	E9Q448_MOUSE Tropomyosin alpha-1 chain OS=Mus musculus GN=Tpm1 PE=2 SV=1	858353	971926	672800	1.28603e+06	1.03285e+06	472838	1.26611e+06	1.12445e+06	983818	1.4017e+06	1.06205e+06	1.32843e+06	111919	996170	1.45593e+06	802729	1.14119e+06	751963
689	22.9914	2	494.757	987.5	0.00119044	1.20551	52.61	AELSEGQVR		E9Q448	E9Q448;E9Q450;Q8BP43;G5E8R2;E9Q453		E9Q450;Q8BP43;G5E8R2;E9Q453	E9Q448_MOUSE Tropomyosin alpha-1 chain OS=Mus musculus GN=Tpm1 PE=2 SV=1	5864.78	29409.2	63464.5	21146	104015	632672	20622.2	11985.1	21177.2	19830.6	31380.2	35735.3	840826	312220	36891.2	340204	763280	532035
380	24.976	3	563.606	1687.8	0.00221568	1.31277	40.65	YSQKEDKYEEEIK		E9Q448	E9Q448;Q58E70;D3Z2H9;D3Z6I8;Q8C7C3;F8WID5;E9Q452;P58771-2;B7ZNL3;Q3TJ53;E9Q450;Q8BP43;E9Q5J9;P21107;G5E8R1;E9Q455;G5E8R2;E9Q453		Q58E70;D3Z2H9;D3Z6I8;Q8C7C3;F8WID5;E9Q452;P58771-2;B7ZNL3;Q3TJ53;E9Q450;Q8BP43;E9Q5J9;P21107;G5E8R1;E9Q455;G5E8R2;E9Q453	E9Q448_MOUSE Tropomyosin alpha-1 chain OS=Mus musculus GN=Tpm1 PE=2 SV=1	3.47377e+06	4.97007e+06	2.24681e+06	2.12289e+06	3.18743e+06	779504	3.13262e+06	3.11251e+06	1.62876e+06	1.49793e+06	1.93991e+06	3.69502e+06	382656	174685	1.10792e+06	1.6353e+06	1.13359e+06	2.92557e+06
2939	24.9502	2	844.905	1687.8	0.00240798	1.4267	72.63	YSQKEDKYEEEIK		E9Q448	E9Q448;Q58E70;D3Z2H9;D3Z6I8;Q8C7C3;F8WID5;E9Q452;P58771-2;B7ZNL3;Q3TJ53;E9Q450;Q8BP43;E9Q5J9;P21107;G5E8R1;E9Q455;G5E8R2;E9Q453		Q58E70;D3Z2H9;D3Z6I8;Q8C7C3;F8WID5;E9Q452;P58771-2;B7ZNL3;Q3TJ53;E9Q450;Q8BP43;E9Q5J9;P21107;G5E8R1;E9Q455;G5E8R2;E9Q453	E9Q448_MOUSE Tropomyosin alpha-1 chain OS=Mus musculus GN=Tpm1 PE=2 SV=1	685611	1.00372e+06	254197	513530	525898	35254.6	560475	830817	269703	354537	432860	934334	177305	52849.8	127982	262080	218526	380615
429	42.0992	2	574.306	1146.6	0.00148592	1.29594	58.94	MEIQEIQLK	[1] Oxidation (M)	E9Q448	E9Q448;Q58E70;D3Z2H9;D3Z6I8;Q8C7C3;D3YVR0;F8WID5;E9Q452;P58771-2;A2RRI1;B7ZNL3;Q3TJ53;E9Q450;Q8BP43;E9Q5J9;P21107;G5E8R1;E9Q455;G5E8R2;E9Q453		Q58E70;D3Z2H9;D3Z6I8;Q8C7C3;D3YVR0;F8WID5;E9Q452;P58771-2;A2RRI1;B7ZNL3;Q3TJ53;E9Q450;Q8BP43;E9Q5J9;P21107;G5E8R1;E9Q455;G5E8R2;E9Q453	E9Q448_MOUSE Tropomyosin alpha-1 chain OS=Mus musculus GN=Tpm1 PE=2 SV=1	915658	1.532e+06	853504	1.9143e+06	964461	570899	1.40403e+06	1.15959e+06	1.19124e+06	1.58467e+06	980202	1.76102e+06	418555	841152	768243	855482	680936	721168
1452	40.7499	2	574.306	1146.6	0.00221255	1.92967	62.53	MEIQEIQLK	[1] Oxidation (M)	E9Q448	E9Q448;Q58E70;D3Z2H9;D3Z6I8;Q8C7C3;D3YVR0;F8WID5;E9Q452;P58771-2;A2RRI1;B7ZNL3;Q3TJ53;E9Q450;Q8BP43;E9Q5J9;P21107;G5E8R1;E9Q455;G5E8R2;E9Q453		Q58E70;D3Z2H9;D3Z6I8;Q8C7C3;D3YVR0;F8WID5;E9Q452;P58771-2;A2RRI1;B7ZNL3;Q3TJ53;E9Q450;Q8BP43;E9Q5J9;P21107;G5E8R1;E9Q455;G5E8R2;E9Q453	E9Q448_MOUSE Tropomyosin alpha-1 chain OS=Mus musculus GN=Tpm1 PE=2 SV=1	297079	618077	448838	1.29683e+06	387463	209772	621607	677930	831054	848371	859049	1.35256e+06	279445	510588	236725	323124	373782	308364
610	27.4368	2	523.268	1044.52	0.00230438	2.20616	75.57	AEADVASLNR		E9Q448	E9Q448;B7ZNL3		B7ZNL3	E9Q448_MOUSE Tropomyosin alpha-1 chain OS=Mus musculus GN=Tpm1 PE=2 SV=1	9.90939e+06	8.26523e+06	6.57442e+06	8.72283e+06	1.10857e+07	8.18507e+06	8.97809e+06	8.7792e+06	1.0158e+07	1.72284e+07	1.50254e+07	5.75961e+06	4.18691e+06	1.06342e+06	574433	3.27275e+06	1.03321e+07	9.93493e+06
925	20.5643	3	492.899	1475.68	0.00186989	1.26715	64.01	LEEAEKAADESER		E9Q448	E9Q448;Q58E70;D3Z2H9;D3Z6I8;Q8C7C3;F8WID5;E9Q452;P58771-2;B7ZNL3;Q3TJ53;P58774-2;Q91VH3;A2AIM4;E9Q450;Q8BP43;E9Q5J9;P21107;G5E8R1;E9Q455;G5E8R2;E9Q453		Q58E70;D3Z2H9;D3Z6I8;Q8C7C3;F8WID5;E9Q452;P58771-2;B7ZNL3;Q3TJ53;P58774-2;Q91VH3;A2AIM4;E9Q450;Q8BP43;E9Q5J9;P21107;G5E8R1;E9Q455;G5E8R2;E9Q453	E9Q448_MOUSE Tropomyosin alpha-1 chain OS=Mus musculus GN=Tpm1 PE=2 SV=1	445122	108977	55737	363055	823194	26560.9	118872	614067	597930	543537	1.10134e+06	892137	479654	1.06262e+06	297944	777229	867336	694798
3134	20.5643	2	738.845	1475.68	0.00171383	1.16139	92.93	LEEAEKAADESER		E9Q448	E9Q448;Q58E70;D3Z2H9;D3Z6I8;Q8C7C3;F8WID5;E9Q452;P58771-2;B7ZNL3;Q3TJ53;P58774-2;Q91VH3;A2AIM4;E9Q450;Q8BP43;E9Q5J9;P21107;G5E8R1;E9Q455;G5E8R2;E9Q453		Q58E70;D3Z2H9;D3Z6I8;Q8C7C3;F8WID5;E9Q452;P58771-2;B7ZNL3;Q3TJ53;P58774-2;Q91VH3;A2AIM4;E9Q450;Q8BP43;E9Q5J9;P21107;G5E8R1;E9Q455;G5E8R2;E9Q453	E9Q448_MOUSE Tropomyosin alpha-1 chain OS=Mus musculus GN=Tpm1 PE=2 SV=1	262049	110249	31658.2	238126	430485	6183.27	53460.9	323783	391242	338192	554071	487063	0	403937	231823	314215	461564	325394
22971	21.2379	2	738.846	1475.68	0.00403581	2.73489	72.14	LEEAEKAADESER		E9Q448	E9Q448;Q58E70;D3Z2H9;D3Z6I8;Q8C7C3;F8WID5;E9Q452;P58771-2;B7ZNL3;Q3TJ53;P58774-2;Q91VH3;A2AIM4;E9Q450;Q8BP43;E9Q5J9;P21107;G5E8R1;E9Q455;G5E8R2;E9Q453		Q58E70;D3Z2H9;D3Z6I8;Q8C7C3;F8WID5;E9Q452;P58771-2;B7ZNL3;Q3TJ53;P58774-2;Q91VH3;A2AIM4;E9Q450;Q8BP43;E9Q5J9;P21107;G5E8R1;E9Q455;G5E8R2;E9Q453	E9Q448_MOUSE Tropomyosin alpha-1 chain OS=Mus musculus GN=Tpm1 PE=2 SV=1	0	0	0	73.5405	0	0	0	734.247	0	0	455.803	0	264654	637.611	809.274	0	811.595	401.246
987	43.8496	3	467.257	1398.75	0.00367093	2.62444	63	RIQLVEEELDR		E9Q448	E9Q448;Q58E70;D3Z2H9;D3Z6I8;Q8C7C3;F8WID5;E9Q452;P58771-2;B7ZNL3;Q3TJ53;P58774-2;A2AIM5;Q91VH3;A2AIM4;E9Q450;Q8BP43;E9Q5J9;P21107;G5E8R1;E9Q455;G5E8R2;E9Q453		Q58E70;D3Z2H9;D3Z6I8;Q8C7C3;F8WID5;E9Q452;P58771-2;B7ZNL3;Q3TJ53;P58774-2;A2AIM5;Q91VH3;A2AIM4;E9Q450;Q8BP43;E9Q5J9;P21107;G5E8R1;E9Q455;G5E8R2;E9Q453	E9Q448_MOUSE Tropomyosin alpha-1 chain OS=Mus musculus GN=Tpm1 PE=2 SV=1	315900	637736	448694	1.18565e+06	423237	198488	677735	632286	625033	778889	787290	886806	401386	655658	463892	432544	528898	493603
1041	43.823	2	700.382	1398.75	0.0031832	2.27575	69.14	RIQLVEEELDR		E9Q448	E9Q448;Q58E70;D3Z2H9;D3Z6I8;Q8C7C3;F8WID5;E9Q452;P58771-2;B7ZNL3;Q3TJ53;P58774-2;A2AIM5;Q91VH3;A2AIM4;E9Q450;Q8BP43;E9Q5J9;P21107;G5E8R1;E9Q455;G5E8R2;E9Q453		Q58E70;D3Z2H9;D3Z6I8;Q8C7C3;F8WID5;E9Q452;P58771-2;B7ZNL3;Q3TJ53;P58774-2;A2AIM5;Q91VH3;A2AIM4;E9Q450;Q8BP43;E9Q5J9;P21107;G5E8R1;E9Q455;G5E8R2;E9Q453	E9Q448_MOUSE Tropomyosin alpha-1 chain OS=Mus musculus GN=Tpm1 PE=2 SV=1	766585	1.30623e+06	638370	1.97846e+06	859005	246114	1.20024e+06	1.20667e+06	1.21054e+06	1.36278e+06	1.32772e+06	1.57655e+06	678902	939161	692126	633970	731320	701067
1272	44.7256	3	438.927	1313.76	0.00270207	2.05675	33.31	KLVIIESDLER		E9Q448	E9Q448;F8WID5;E9Q452;P58771-2;B7ZNL3;E9Q450;Q8BP43;G5E8R1;E9Q455;G5E8R2;E9Q453		F8WID5;E9Q452;P58771-2;B7ZNL3;E9Q450;Q8BP43;G5E8R1;E9Q455;G5E8R2;E9Q453	E9Q448_MOUSE Tropomyosin alpha-1 chain OS=Mus musculus GN=Tpm1 PE=2 SV=1	593583	846972	609249	1.67644e+06	564425	297139	1.04581e+06	815222	1.11899e+06	1.21557e+06	1.36301e+06	1.54376e+06	324667	561182	392315	471572	411948	359083
2031	44.7256	2	657.886	1313.76	0.00242501	1.84586	87.7	KLVIIESDLER		E9Q448	E9Q448;F8WID5;E9Q452;P58771-2;B7ZNL3;E9Q450;Q8BP43;G5E8R1;E9Q455;G5E8R2;E9Q453		F8WID5;E9Q452;P58771-2;B7ZNL3;E9Q450;Q8BP43;G5E8R1;E9Q455;G5E8R2;E9Q453	E9Q448_MOUSE Tropomyosin alpha-1 chain OS=Mus musculus GN=Tpm1 PE=2 SV=1	643411	991954	544023	1.75789e+06	602728	227004	888226	964790	1.1983e+06	1.17795e+06	1.43253e+06	1.63055e+06	456923	661136	356028	484941	342176	349673
1405	45.3583	3	628.67	1882.99	0.00353602	1.87788	35.51	RIQLVEEELDRAQER		E9Q448	E9Q448;Q58E70;D3Z2H9;D3Z6I8;Q8C7C3;F8WID5;E9Q452;P58771-2;B7ZNL3;Q3TJ53;P58774-2;A2AIM5;Q91VH3;A2AIM4;E9Q450;Q8BP43;E9Q5J9;P21107;G5E8R1;E9Q455;G5E8R2;E9Q453		Q58E70;D3Z2H9;D3Z6I8;Q8C7C3;F8WID5;E9Q452;P58771-2;B7ZNL3;Q3TJ53;P58774-2;A2AIM5;Q91VH3;A2AIM4;E9Q450;Q8BP43;E9Q5J9;P21107;G5E8R1;E9Q455;G5E8R2;E9Q453	E9Q448_MOUSE Tropomyosin alpha-1 chain OS=Mus musculus GN=Tpm1 PE=2 SV=1	461405	1.18146e+06	227089	2.76612e+06	1.0701e+06	60669.4	625769	903581	2.90718e+06	3.21947e+06	2.69506e+06	1.40214e+06	500550	1.55835e+06	1.95823e+06	1.01928e+06	1.75639e+06	835871
10086	45.3583	4	471.755	1882.99	0.00343495	1.8242	37.24	RIQLVEEELDRAQER		E9Q448	E9Q448;Q58E70;D3Z2H9;D3Z6I8;Q8C7C3;F8WID5;E9Q452;P58771-2;B7ZNL3;Q3TJ53;P58774-2;A2AIM5;Q91VH3;A2AIM4;E9Q450;Q8BP43;E9Q5J9;P21107;G5E8R1;E9Q455;G5E8R2;E9Q453		Q58E70;D3Z2H9;D3Z6I8;Q8C7C3;F8WID5;E9Q452;P58771-2;B7ZNL3;Q3TJ53;P58774-2;A2AIM5;Q91VH3;A2AIM4;E9Q450;Q8BP43;E9Q5J9;P21107;G5E8R1;E9Q455;G5E8R2;E9Q453	E9Q448_MOUSE Tropomyosin alpha-1 chain OS=Mus musculus GN=Tpm1 PE=2 SV=1	10641.1	69588.5	5664.9	119708	9211.01	20345	28546.4	10329.8	97378	192559	31331.5	9288.6	41.7772	4393.17	97.3239	9718.06	20651.7	11158.2
1418	35.7001	3	659.339	1975	0.0035169	1.78072	59.13	AQKDEEKMEIQEIQLK	[8] Oxidation (M)	E9Q448	E9Q448;F8WID5;E9Q452;P58771-2;A2RRI1;B7ZNL3;E9Q450;Q8BP43;G5E8R1;E9Q455;G5E8R2;E9Q453		F8WID5;E9Q452;P58771-2;A2RRI1;B7ZNL3;E9Q450;Q8BP43;G5E8R1;E9Q455;G5E8R2;E9Q453	E9Q448_MOUSE Tropomyosin alpha-1 chain OS=Mus musculus GN=Tpm1 PE=2 SV=1	849206	1.47424e+06	469589	1.74179e+06	1.28637e+06	128046	1.09758e+06	1.29599e+06	1.27241e+06	1.54465e+06	1.5665e+06	1.63077e+06	513954	958652	1.30596e+06	887044	1.30479e+06	705435
1548	60.616	3	751.727	2252.16	0.00498384	2.21292	78.56	VLEELHKAEDSLLAADETAAK		E9Q448	E9Q448;F8WID5;B7ZNL3		F8WID5;B7ZNL3	E9Q448_MOUSE Tropomyosin alpha-1 chain OS=Mus musculus GN=Tpm1 PE=2 SV=1	378899	1.20339e+06	449166	1.8165e+06	440274	66599.6	680660	1.06672e+06	1.75349e+06	946426	1.97572e+06	2.07239e+06	372719	549630	305210	252468	379615	449900
12010	60.5597	2	1127.09	2252.16	0.00393808	1.74858	85.1	VLEELHKAEDSLLAADETAAK		E9Q448	E9Q448;F8WID5;B7ZNL3		F8WID5;B7ZNL3	E9Q448_MOUSE Tropomyosin alpha-1 chain OS=Mus musculus GN=Tpm1 PE=2 SV=1	54772.7	235783	32351.1	333952	49533	1764.06	104960	171621	247023	163313	338192	353900	27352.3	24734.9	0	3020.03	26765.1	42356
1658	19.5372	2	537.283	1072.55	0.00092539	0.862793	54	LDKENALDR		E9Q448	E9Q448;F8WID5;E9Q452;P58771-2;B7ZNL3;P58774-2;A2AIM5;Q91VH3;A2AIM4;E9Q450;Q8BP43		F8WID5;E9Q452;P58771-2;B7ZNL3;P58774-2;A2AIM5;Q91VH3;A2AIM4;E9Q450;Q8BP43	E9Q448_MOUSE Tropomyosin alpha-1 chain OS=Mus musculus GN=Tpm1 PE=2 SV=1	142205	229253	185165	230778	139903	66094.5	157833	230734	234736	128040	259055	442606	110752	196040	0	106224	199527	158664
30832	18.0328	2	537.284	1072.55	0.00274941	2.56343	52.72	LDKENALDR		E9Q448	E9Q448;F8WID5;E9Q452;P58771-2;B7ZNL3;P58774-2;A2AIM5;Q91VH3;A2AIM4;E9Q450;Q8BP43		F8WID5;E9Q452;P58771-2;B7ZNL3;P58774-2;A2AIM5;Q91VH3;A2AIM4;E9Q450;Q8BP43	E9Q448_MOUSE Tropomyosin alpha-1 chain OS=Mus musculus GN=Tpm1 PE=2 SV=1	220.841	726.302	374.829	349.313	994.248	735.119	419.072	359.907	923.247	230.155	521.895	65.8701	1181.34	3256.61	123362	341	8037.05	1281.75
97185	17.4299	2	537.283	1072.55	0.000291808	0.272069	46.26	LDKENALDR		E9Q448	E9Q448;F8WID5;E9Q452;P58771-2;B7ZNL3;P58774-2;A2AIM5;Q91VH3;A2AIM4;E9Q450;Q8BP43		F8WID5;E9Q452;P58771-2;B7ZNL3;P58774-2;A2AIM5;Q91VH3;A2AIM4;E9Q450;Q8BP43	E9Q448_MOUSE Tropomyosin alpha-1 chain OS=Mus musculus GN=Tpm1 PE=2 SV=1	0	863.632	194.445	1743.23	0	1619.96	0	0	936.452	1137.73	362.933	0	720.118	599.108	5653.96	446.189	7101.86	908.325
1773	28.9061	2	474.73	947.446	0.00119812	1.26458	50.53	SIDDLEEK		E9Q448	E9Q448;F8WID5;P58771-2;B7ZNL3;E9Q450;G5E8R1;G5E8R2		F8WID5;P58771-2;B7ZNL3;E9Q450;G5E8R1;G5E8R2	E9Q448_MOUSE Tropomyosin alpha-1 chain OS=Mus musculus GN=Tpm1 PE=2 SV=1	222955	294214	256304	1.04175e+06	225866	58569.7	74678.4	608618	418046	182005	1.49129e+06	1.01714e+06	615560	537095	154696	151924	483999	395001
1831	51.2816	2	593.838	1185.66	0.00185932	1.56817	60.45	LVIIESDLER		E9Q448	E9Q448;F8WID5;E9Q452;P58771-2;B7ZNL3;E9Q450;Q8BP43;G5E8R1;E9Q455;G5E8R2;E9Q453		F8WID5;E9Q452;P58771-2;B7ZNL3;E9Q450;Q8BP43;G5E8R1;E9Q455;G5E8R2;E9Q453	E9Q448_MOUSE Tropomyosin alpha-1 chain OS=Mus musculus GN=Tpm1 PE=2 SV=1	776281	907515	617886	1.02988e+06	482398	260252	826029	576665	852450	1.01042e+06	955395	1.0691e+06	383590	441087	357979	409597	436241	484056
2243	50.2225	2	566.309	1130.6	0.00209014	1.8487	48.35	MEIQEIQLK		E9Q448	E9Q448;Q58E70;D3Z2H9;D3Z6I8;Q8C7C3;D3YVR0;F8WID5;E9Q452;P58771-2;A2RRI1;B7ZNL3;Q3TJ53;E9Q450;Q8BP43;E9Q5J9;P21107;G5E8R1;E9Q455;G5E8R2;E9Q453		Q58E70;D3Z2H9;D3Z6I8;Q8C7C3;D3YVR0;F8WID5;E9Q452;P58771-2;A2RRI1;B7ZNL3;Q3TJ53;E9Q450;Q8BP43;E9Q5J9;P21107;G5E8R1;E9Q455;G5E8R2;E9Q453	E9Q448_MOUSE Tropomyosin alpha-1 chain OS=Mus musculus GN=Tpm1 PE=2 SV=1	24935	20277.8	29614.1	574106	15700.3	7843.97	24661.3	63887.1	98821.5	71805.7	616352	472148	90161.4	168130	5471.26	43913.5	4839.81	36170.1
2942	51.1981	2	566.31	1130.6	0.00401178	3.54836	59.57	MEIQEIQLK		E9Q448	E9Q448;Q58E70;D3Z2H9;D3Z6I8;Q8C7C3;D3YVR0;F8WID5;E9Q452;P58771-2;A2RRI1;B7ZNL3;Q3TJ53;E9Q450;Q8BP43;E9Q5J9;P21107;G5E8R1;E9Q455;G5E8R2;E9Q453		Q58E70;D3Z2H9;D3Z6I8;Q8C7C3;D3YVR0;F8WID5;E9Q452;P58771-2;A2RRI1;B7ZNL3;Q3TJ53;E9Q450;Q8BP43;E9Q5J9;P21107;G5E8R1;E9Q455;G5E8R2;E9Q453	E9Q448_MOUSE Tropomyosin alpha-1 chain OS=Mus musculus GN=Tpm1 PE=2 SV=1	226217	141353	109555	740527	157040	91715.7	154486	179119	187479	274583	688873	441537	290592	297671	93077.5	126676	65253.6	209036
2244	38.8554	2	702.848	1403.68	0.00350578	2.49757	80.83	AEDSLLAADETAAK		E9Q448	E9Q448;F8WID5;B7ZNL3		F8WID5;B7ZNL3	E9Q448_MOUSE Tropomyosin alpha-1 chain OS=Mus musculus GN=Tpm1 PE=2 SV=1	109046	660371	382160	759479	113450	81410.7	472610	524218	456125	257204	547752	908766	163854	64933.8	140674	37318.6	225095	184007
2291	28.7746	2	508.767	1015.52	0.00109092	1.07425	57.88	QLEEDIAAK		E9Q448	E9Q448;F8WID5;B7ZNL3		F8WID5;B7ZNL3	E9Q448_MOUSE Tropomyosin alpha-1 chain OS=Mus musculus GN=Tpm1 PE=2 SV=1	90801.3	369486	170193	468544	145633	41009.7	259751	337804	406083	216343	467132	566851	158291	182700	217362	138227	223951	122504
2427	47.6739	3	600.668	1798.98	0.00352516	1.95953	50.06	KLVIIESDLERAEER		E9Q448	E9Q448;F8WID5;E9Q452;P58771-2;B7ZNL3;E9Q450;Q8BP43;G5E8R1;E9Q455;G5E8R2;E9Q453		F8WID5;E9Q452;P58771-2;B7ZNL3;E9Q450;Q8BP43;G5E8R1;E9Q455;G5E8R2;E9Q453	E9Q448_MOUSE Tropomyosin alpha-1 chain OS=Mus musculus GN=Tpm1 PE=2 SV=1	56909.2	41716	18878.8	56240.7	38138.6	65930.8	28718.5	228966	50652.7	47550.2	85392.5	37527.4	454599	747983	751064	501835	648502	584013
2574	47.3133	3	600.668	1798.98	0.00260249	1.44665	49.73	KLVIIESDLERAEER		E9Q448	E9Q448;F8WID5;E9Q452;P58771-2;B7ZNL3;E9Q450;Q8BP43;G5E8R1;E9Q455;G5E8R2;E9Q453		F8WID5;E9Q452;P58771-2;B7ZNL3;E9Q450;Q8BP43;G5E8R1;E9Q455;G5E8R2;E9Q453	E9Q448_MOUSE Tropomyosin alpha-1 chain OS=Mus musculus GN=Tpm1 PE=2 SV=1	595091	899929	198311	1.11023e+06	810571	1513.9	589237	654086	889752	863888	1.25123e+06	720879	5132.98	7070.88	16758.1	3908.33	24382.2	13627.7
2566	46.1131	3	481.941	1442.8	0.00241509	1.67389	36.51	LATALQKLEEAEK		E9Q448	E9Q448;Q58E70;D3Z2H9;D3Z6I8;Q8C7C3;F8WID5;E9Q452;P58771-2;B7ZNL3;Q3TJ53;P58774-2;Q91VH3;A2AIM4;E9Q450;Q8BP43;E9Q5J9;P21107;G5E8R1;E9Q455;G5E8R2;E9Q453		Q58E70;D3Z2H9;D3Z6I8;Q8C7C3;F8WID5;E9Q452;P58771-2;B7ZNL3;Q3TJ53;P58774-2;Q91VH3;A2AIM4;E9Q450;Q8BP43;E9Q5J9;P21107;G5E8R1;E9Q455;G5E8R2;E9Q453	E9Q448_MOUSE Tropomyosin alpha-1 chain OS=Mus musculus GN=Tpm1 PE=2 SV=1	39444.1	207828	44693.2	466824	231521	17646.2	61612.8	125534	767931	942640	775882	213199	120590	513966	467916	233621	444654	129171
5444	46.0862	2	722.407	1442.8	0.00242926	1.68372	81.92	LATALQKLEEAEK		E9Q448	E9Q448;Q58E70;D3Z2H9;D3Z6I8;Q8C7C3;F8WID5;E9Q452;P58771-2;B7ZNL3;Q3TJ53;P58774-2;Q91VH3;A2AIM4;E9Q450;Q8BP43;E9Q5J9;P21107;G5E8R1;E9Q455;G5E8R2;E9Q453		Q58E70;D3Z2H9;D3Z6I8;Q8C7C3;F8WID5;E9Q452;P58771-2;B7ZNL3;Q3TJ53;P58774-2;Q91VH3;A2AIM4;E9Q450;Q8BP43;E9Q5J9;P21107;G5E8R1;E9Q455;G5E8R2;E9Q453	E9Q448_MOUSE Tropomyosin alpha-1 chain OS=Mus musculus GN=Tpm1 PE=2 SV=1	34398.8	156616	16143.5	342094	163133	2671.28	36690.8	113249	536361	608244	604310	164973	53158.2	323606	313779	194747	372781	113575
3256	23.099	2	434.25	866.486	0.000323099	0.372885	33.02	VLEELHK		E9Q448	E9Q448;F8WID5;B7ZNL3		F8WID5;B7ZNL3	E9Q448_MOUSE Tropomyosin alpha-1 chain OS=Mus musculus GN=Tpm1 PE=2 SV=1	42813.2	109319	84197.3	99562.4	10813.2	45646.3	60842.4	115052	53475.9	12439.3	163443	198655	95297.5	80210	74482.1	41253.4	57321.7	53866.9
3360	26.7954	3	601.3	1800.88	0.00225845	1.25408	37.94	HIAEDADRKYEEVAR		E9Q448	E9Q448;F8WID5;E9Q452;P58771-2;A2RRI1;B7ZNL3;E9Q450;Q8BP43;G5E8R1;E9Q455;G5E8R2;E9Q453		F8WID5;E9Q452;P58771-2;A2RRI1;B7ZNL3;E9Q450;Q8BP43;G5E8R1;E9Q455;G5E8R2;E9Q453	E9Q448_MOUSE Tropomyosin alpha-1 chain OS=Mus musculus GN=Tpm1 PE=2 SV=1	27379.8	58130.5	6773.56	345570	131622	544.133	22856.6	130105	457782	391065	518431	241495	109936	286324	447542	160182	354202	107492
3484	24.1595	3	401.215	1200.62	0.00130801	1.08945	26.71	AEADVASLNRR		E9Q448	E9Q448;B7ZNL3		B7ZNL3	E9Q448_MOUSE Tropomyosin alpha-1 chain OS=Mus musculus GN=Tpm1 PE=2 SV=1	18013.3	95953.6	117341	16502.1	17065.6	29841.3	150014	16535.4	162123	87605.4	20522.7	11395.2	4740.41	30422.5	34291.1	21584.8	28524	60403.2
6463	42.0992	3	654.009	1959.01	0.00793445	4.05026	67.39	AQKDEEKMEIQEIQLK		E9Q448	E9Q448;F8WID5;E9Q452;P58771-2;A2RRI1;B7ZNL3;E9Q450;Q8BP43;G5E8R1;E9Q455;G5E8R2;E9Q453		F8WID5;E9Q452;P58771-2;A2RRI1;B7ZNL3;E9Q450;Q8BP43;G5E8R1;E9Q455;G5E8R2;E9Q453	E9Q448_MOUSE Tropomyosin alpha-1 chain OS=Mus musculus GN=Tpm1 PE=2 SV=1	88852.6	239347	87959.9	43800	47992.5	12562.3	80043.9	218843	34056.8	1687.66	191854	297554	552518	70051.9	22739.7	39907.2	130709	108762
10016	42.0992	4	490.758	1959	0.00386407	1.97247	32.48	AQKDEEKMEIQEIQLK		E9Q448	E9Q448;F8WID5;E9Q452;P58771-2;A2RRI1;B7ZNL3;E9Q450;Q8BP43;G5E8R1;E9Q455;G5E8R2;E9Q453		F8WID5;E9Q452;P58771-2;A2RRI1;B7ZNL3;E9Q450;Q8BP43;G5E8R1;E9Q455;G5E8R2;E9Q453	E9Q448_MOUSE Tropomyosin alpha-1 chain OS=Mus musculus GN=Tpm1 PE=2 SV=1	613.491	0	29233	1872.13	0	10282	34957.4	36033.5	1005.09	0	4475.38	28522	142813	9603.91	22258.6	10063.4	43834.9	53390
8850	24.4757	2	591.78	1181.55	0.000343607	0.290812	27.47	EDKYEEEIK		E9Q448	E9Q448;Q58E70;D3Z2H9;D3Z6I8;Q8C7C3;F8WID5;E9Q452;P58771-2;B7ZNL3;Q6IRU2;Q3TJ53;P58774-2;A2AIM4;E9Q450;Q8BP43;E9Q5J9;P21107;G5E8R1;E9Q455;G5E8R2;E9Q453		Q58E70;D3Z2H9;D3Z6I8;Q8C7C3;F8WID5;E9Q452;P58771-2;B7ZNL3;Q6IRU2;Q3TJ53;P58774-2;A2AIM4;E9Q450;Q8BP43;E9Q5J9;P21107;G5E8R1;E9Q455;G5E8R2;E9Q453	E9Q448_MOUSE Tropomyosin alpha-1 chain OS=Mus musculus GN=Tpm1 PE=2 SV=1	19193	111233	79715.8	5893.93	3950.42	64225.5	75334.1	5172.57	10255.2	1993.88	0	19018.5	7656.67	5879.89	28382.6	15399.1	4706.21	48316.8
15291	69.3324	3	842.103	2523.29	0.00537892	2.13172	68.82	DRVLEELHKAEDSLLAADETAAK		E9Q448	E9Q448;F8WID5;B7ZNL3		F8WID5;B7ZNL3	E9Q448_MOUSE Tropomyosin alpha-1 chain OS=Mus musculus GN=Tpm1 PE=2 SV=1	11477.5	74155.1	24944.2	261951	23830.8	0	7039.04	47772.5	203446	123503	262963	248378	40553.1	112745	15575.4	36090.8	41791.7	29308.4
48775	77.5944	4	820.675	3278.67	0.00906325	2.76431	41.84	VLEELHKAEDSLLAADETAAKAEADVASLNR		E9Q448	E9Q448;B7ZNL3		B7ZNL3	E9Q448_MOUSE Tropomyosin alpha-1 chain OS=Mus musculus GN=Tpm1 PE=2 SV=1	837.944	4521.6	342.546	27704.9	2343.29	0	0	3606.57	66693.4	32123.7	92278.2	17028.5	1567.64	15470.1	80.2057	774.56	0	621.28
237	42.2302	3	481.924	1442.75	0.00272902	1.89155	58.83	ATIDQNLEDLRR		P06728	P06728;Q01488;Q810I7;Q9DBN0	Q01488;Q810I7;Q9DBN0		APOA4_MOUSE Apolipoprotein A-IV OS=Mus musculus GN=Apoa4 PE=2 SV=3	1.5112e+06	1.71506e+06	1.49403e+06	2.21611e+06	4.23223e+06	1.99621e+06	1.66565e+06	2.39999e+06	1.30705e+06	2.07839e+06	1.53687e+06	2.10528e+06	1.41684e+06	1.45087e+06	396720	1.20642e+06	392388	508464
265	57.7144	2	616.344	1230.67	0.00218778	1.77772	67.24	ALVQQLEQFR		P06728	P06728;Q01488;Q810I7;Q9DBN0	Q01488;Q810I7;Q9DBN0		APOA4_MOUSE Apolipoprotein A-IV OS=Mus musculus GN=Apoa4 PE=2 SV=3	4.34046e+06	2.59221e+06	2.4591e+06	2.8817e+06	7.58578e+06	3.31488e+06	2.64107e+06	4.44185e+06	1.74445e+06	3.29701e+06	2.28439e+06	3.64528e+06	2.66112e+06	3.25946e+06	540797	2.49963e+06	593925	847094
270	50.0104	2	566.331	1130.65	0.00268959	2.37881	40.12	LQLTPYIQR		P06728	P06728;Q01488;Q810I7;Q9DBN0	Q01488;Q810I7;Q9DBN0		APOA4_MOUSE Apolipoprotein A-IV OS=Mus musculus GN=Apoa4 PE=2 SV=3	2.91658e+06	1.47483e+06	1.92771e+06	2.038e+06	4.52376e+06	1.85525e+06	1.95464e+06	2.6845e+06	1.21608e+06	2.3459e+06	1.32475e+06	2.11278e+06	1.30366e+06	1.53044e+06	486813	1.65398e+06	542294	535740
420	48.4008	2	656.86	1311.71	0.00237804	1.81294	71.32	NLAPLVEDVQSK		P06728	P06728;Q01488;Q9DBN0	Q01488;Q9DBN0		APOA4_MOUSE Apolipoprotein A-IV OS=Mus musculus GN=Apoa4 PE=2 SV=3	4.04636e+06	2.01835e+06	1.76218e+06	2.47267e+06	5.80817e+06	2.27185e+06	2.36224e+06	2.8296e+06	1.69536e+06	3.14547e+06	1.95257e+06	2.69956e+06	1.25193e+06	2.14614e+06	544538	1.93901e+06	845846	609315
529	26.615	3	483.232	1446.68	0.00166788	1.15291	67.58	LGDASTYADGVHNK		P06728	P06728;Q810I7;Q9DBN0	Q810I7;Q9DBN0		APOA4_MOUSE Apolipoprotein A-IV OS=Mus musculus GN=Apoa4 PE=2 SV=3	723513	436570	668140	494946	1.38987e+06	640344	824288	1.0758e+06	256570	449934	306198	717776	613177	737744	292413	754847	232762	201945
2953	26.6391	2	724.345	1446.68	0.00180182	1.24549	96.48	LGDASTYADGVHNK		P06728	P06728;Q810I7;Q9DBN0	Q810I7;Q9DBN0		APOA4_MOUSE Apolipoprotein A-IV OS=Mus musculus GN=Apoa4 PE=2 SV=3	251259	150768	159635	161219	431011	102103	185984	365695	159965	142820	144717	282371	157022	158399	56359.9	180920	54441.6	48314.3
698	22.9109	3	480.914	1439.72	0.00162195	1.12657	41.2	NMEELKGHLTPR	[2] Oxidation (M)	P06728	P06728;Q01488;Q810I7;Q9DBN0	Q01488;Q810I7;Q9DBN0		APOA4_MOUSE Apolipoprotein A-IV OS=Mus musculus GN=Apoa4 PE=2 SV=3	578335	555621	259488	632558	1.39091e+06	135750	449181	606919	622244	1.02301e+06	619481	581913	291342	502122	148002	448576	197488	218183
1080	21.4775	2	649.808	1297.6	0.00324825	2.50328	69.97	VTQTFGENMQK	[9] Oxidation (M)	P06728	P06728;Q01488;Q810I7;Q9DBN0	Q01488;Q810I7;Q9DBN0		APOA4_MOUSE Apolipoprotein A-IV OS=Mus musculus GN=Apoa4 PE=2 SV=3	1.27623e+06	399459	612003	113510	1.10242e+06	704334	1.03776e+06	313115	226383	804424	52737.2	318195	0	872654	200869	780497	155925	125894
1086	37.6539	3	487.92	1460.74	0.00121721	0.833282	48.71	QLEQQVEEFRR		P06728	P06728;Q01488;Q810I7;Q9DBN0	Q01488;Q810I7;Q9DBN0		APOA4_MOUSE Apolipoprotein A-IV OS=Mus musculus GN=Apoa4 PE=2 SV=3	546598	658882	724048	86698.7	987528	906865	139420	270985	163455	469918	339637	266315	687129	793639	299742	247511	355878	258902
1213	24.0305	2	489.749	977.483	0.00130243	1.33243	40.69	EAVEQFQK		P06728	P06728;Q810I7;Q9DBN0	Q810I7;Q9DBN0		APOA4_MOUSE Apolipoprotein A-IV OS=Mus musculus GN=Apoa4 PE=2 SV=3	54408.3	540515	316141	58203.1	1.67373e+06	528423	398885	102413	228392	322915	67305.5	27284.7	77817.7	216386	190282	318426	84596	89783.5
3875	24.5267	2	489.748	977.481	-0.000381366	-0.390151	38.49	EAVEQFQK		P06728	P06728;Q810I7;Q9DBN0	Q810I7;Q9DBN0		APOA4_MOUSE Apolipoprotein A-IV OS=Mus musculus GN=Apoa4 PE=2 SV=3	110340	11028.7	91127.3	71868.1	16550.7	18251.1	98539.6	72875.7	104921	56186.4	21400.1	73738.4	72048.5	71576.7	122120	191880	66717.3	54068
1224	72.3637	3	675.038	2022.09	0.00381697	1.88764	41.84	LVPFVVQLSGHLAQETER		P06728	P06728;Q810I7;Q9DBN0	Q810I7;Q9DBN0		APOA4_MOUSE Apolipoprotein A-IV OS=Mus musculus GN=Apoa4 PE=2 SV=3	2.16541e+06	881995	1.40189e+06	1.2573e+06	3.61598e+06	1.14692e+06	1.56354e+06	2.27414e+06	624342	1.48259e+06	805606	1.52003e+06	1.46002e+06	1.79566e+06	157213	1.8704e+06	129236	413266
9496	72.394	2	1012.05	2022.09	0.00313673	1.55123	129.95	LVPFVVQLSGHLAQETER		P06728	P06728;Q810I7;Q9DBN0	Q810I7;Q9DBN0		APOA4_MOUSE Apolipoprotein A-IV OS=Mus musculus GN=Apoa4 PE=2 SV=3	470520	94756.8	235304	154107	650235	172866	180560	443560	52708.8	167691	75762.1	186514	306634	341488	3031.82	350117	5533.84	44451.3
1273	57.2697	3	700.353	2098.04	0.00405216	1.93141	56.05	QQLGPNSGEVESHLSFLEK		P06728	P06728;Q01488;Q810I7;Q9DBN0	Q01488;Q810I7;Q9DBN0		APOA4_MOUSE Apolipoprotein A-IV OS=Mus musculus GN=Apoa4 PE=2 SV=3	1.41068e+06	980815	897253	1.14057e+06	3.0205e+06	1.03846e+06	1.12981e+06	1.69129e+06	652214	1.2634e+06	997816	1.53221e+06	1.05362e+06	1.68458e+06	173859	1.40648e+06	235538	289012
11826	57.2424	2	1050.03	2098.04	0.0035284	1.68177	92.09	QQLGPNSGEVESHLSFLEK		P06728	P06728;Q01488;Q810I7;Q9DBN0	Q01488;Q810I7;Q9DBN0		APOA4_MOUSE Apolipoprotein A-IV OS=Mus musculus GN=Apoa4 PE=2 SV=3	210169	105043	40479.7	153704	411792	10682.3	121499	225077	80416.5	188106	88357.3	144862	43478.3	105787	2422.4	84908.9	0	3900.5
1616	45.0624	2	621.36	1240.7	0.00192974	1.55536	60.18	SLAPLTVGVQEK		P06728	P06728;Q01488;Q810I7;Q9DBN0	Q01488;Q810I7;Q9DBN0		APOA4_MOUSE Apolipoprotein A-IV OS=Mus musculus GN=Apoa4 PE=2 SV=3	832758	202788	297032	747266	672934	356589	102214	871511	170083	202792	878144	705127	876848	594377	37237.2	186193	157076	209023
1748	25.746	2	523.268	1044.52	0.00174497	1.6706	31.49	ELEDLRDR		P06728	P06728;Q01488;Q810I7	Q01488;Q810I7		APOA4_MOUSE Apolipoprotein A-IV OS=Mus musculus GN=Apoa4 PE=2 SV=3	322747	203228	179843	151670	629883	208751	162601	328414	105791	184843	135669	223235	134932	248646	30243.4	169080	84589.3	40875.2
2041	69.4877	2	812.416	1622.82	0.00221647	1.36582	86.93	TDVTQQLSTLFQDK		P06728	P06728;Q01488;Q810I7;Q9DBN0	Q01488;Q810I7;Q9DBN0		APOA4_MOUSE Apolipoprotein A-IV OS=Mus musculus GN=Apoa4 PE=2 SV=3	518884	253013	533746	833202	971513	483624	243853	837967	280295	293023	785217	983595	1.03966e+06	888668	75785.5	397431	144132	283960
2234	27.3855	2	657.79	1313.57	0.00238253	1.81379	48.65	TVEPMGEMFNK	[5] Oxidation (M)|[8] Oxidation (M)	P06728	P06728;Q01488;Q810I7;Q9DBN0	Q01488;Q810I7;Q9DBN0		APOA4_MOUSE Apolipoprotein A-IV OS=Mus musculus GN=Apoa4 PE=2 SV=3	665507	274488	185899	411055	969456	226299	83470.5	929614	221250	243573	461423	458535	346868	396833	84614.2	231182	149590	124032
2280	30.2652	3	526.919	1577.73	0.00199785	1.26628	43.65	LNHQMEGLAFQMK	[5] Oxidation (M)|[12] Oxidation (M)	P06728	P06728;Q01488;Q810I7;Q9DBN0	Q01488;Q810I7;Q9DBN0		APOA4_MOUSE Apolipoprotein A-IV OS=Mus musculus GN=Apoa4 PE=2 SV=3	267179	300144	239424	141799	304260	644253	227178	317292	199389	233854	160299	122235	187349	307632	270521	417522	192409	114555
2304	29.9795	3	526.919	1577.74	0.0025536	1.61852	50.91	LNHQMEGLAFQMK	[5] Oxidation (M)|[12] Oxidation (M)	P06728	P06728;Q01488;Q810I7;Q9DBN0	Q01488;Q810I7;Q9DBN0		APOA4_MOUSE Apolipoprotein A-IV OS=Mus musculus GN=Apoa4 PE=2 SV=3	693869	457552	141836	287322	1.4054e+06	1608.52	352648	691057	238856	612904	174041	346451	889.109	157665	7278.56	250978	1412.54	27880.7
7518	30.2652	2	789.875	1577.74	0.00209503	1.32788	47.26	LNHQMEGLAFQMK	[5] Oxidation (M)|[12] Oxidation (M)	P06728	P06728;Q01488;Q810I7;Q9DBN0	Q01488;Q810I7;Q9DBN0		APOA4_MOUSE Apolipoprotein A-IV OS=Mus musculus GN=Apoa4 PE=2 SV=3	131818	191012	77848.9	60575.6	272834	80331.2	172049	181472	82648.3	199854	57296	78406	27552.8	79696.2	76010.4	133543	32259.5	21785.3
2630	28.1166	2	423.72	845.426	0.00131663	1.55737	39.55	SLEDLNR		P06728	P06728;Q810I7;Q9DBN0	Q810I7;Q9DBN0		APOA4_MOUSE Apolipoprotein A-IV OS=Mus musculus GN=Apoa4 PE=2 SV=3	270704	139365	156913	317507	473790	157981	72299.6	471433	133294	138575	442200	394875	500918	405363	50739.1	194832	112692	80802.3
2879	34.158	2	586.287	1170.56	0.000795081	0.679232	50.11	VNSFMSTLEK	[5] Oxidation (M)	P06728	P06728;Q01488;Q810I7;Q9DBN0	Q01488;Q810I7;Q9DBN0		APOA4_MOUSE Apolipoprotein A-IV OS=Mus musculus GN=Apoa4 PE=2 SV=3	388098	171382	130005	140354	513205	193953	182279	304619	117967	177634	81369.1	167559	125893	255179	110284	492474	76211.8	65382.4
3651	49.3178	3	962.817	2885.43	0.00502625	1.74194	127.12	LQEHLKPYAVDLQDQINTQTQEMK	[23] Oxidation (M)	P06728	P06728;Q01488;Q810I7;Q9DBN0	Q01488;Q810I7;Q9DBN0		APOA4_MOUSE Apolipoprotein A-IV OS=Mus musculus GN=Apoa4 PE=2 SV=3	937136	352158	233232	303169	1.1913e+06	199969	451725	586909	192911	571053	181157	401556	153847	260078	3633.99	305779	70000.1	53239.4
7095	42.8973	2	653.327	1304.64	0.00274088	2.10088	48.42	QLEQQVEEFR		P06728	P06728;Q01488;Q810I7;Q9DBN0	Q01488;Q810I7;Q9DBN0		APOA4_MOUSE Apolipoprotein A-IV OS=Mus musculus GN=Apoa4 PE=2 SV=3	51154.9	74118.6	71874.8	39962.7	126217	191656	70975.9	85139.9	36179.9	49729	40309.1	58060.6	36048.7	32686.7	10244.6	26955.1	11514.9	16573
8153	39.4844	3	687.33	2058.97	-0.00288901	-1.40313	40.04	ENVDNLHTSMMPLATNLK	[10] Oxidation (M)|[11] Oxidation (M)	P06728	P06728;Q01488;Q9DBN0	Q01488;Q9DBN0		APOA4_MOUSE Apolipoprotein A-IV OS=Mus musculus GN=Apoa4 PE=2 SV=3	225887	206326	225752	92782.5	372169	482035	337695	283816	56579.1	54518.1	36959.9	128293	54560.3	174582	56742.1	150707	98184	107786
8694	48.107	2	644.333	1286.65	0.00443937	3.45034	26.59	ATIDQNLEDLR		P06728	P06728;Q01488;Q810I7;Q9DBN0	Q01488;Q810I7;Q9DBN0		APOA4_MOUSE Apolipoprotein A-IV OS=Mus musculus GN=Apoa4 PE=2 SV=3	92221.2	39038.6	52382.8	26148.9	102930	87660.5	79460.6	55850.1	12543.8	37009.5	30968.9	49885.5	18831.1	44675	4473.1	43446.3	61066.3	52953.8
9127	42.3907	3	926.789	2777.34	0.00429146	1.54517	41.27	MQTTIKENVDNLHTSMMPLATNLK	[1] Oxidation (M)|[16] Oxidation (M)|[17] Oxidation (M)	P06728	P06728;Q01488;Q9DBN0	Q01488;Q9DBN0		APOA4_MOUSE Apolipoprotein A-IV OS=Mus musculus GN=Apoa4 PE=2 SV=3	229357	178093	33287	115042	470420	41407.9	136421	256291	114738	221432	38668.3	125908	8948.21	55877.4	13552.3	113457	12103.3	4392.69
10608	75.814	4	828.683	3310.7	0.00756003	2.28352	54.22	ALVQQLEQFRQQLGPNSGEVESHLSFLEK		P06728	P06728;Q01488;Q810I7;Q9DBN0	Q01488;Q810I7;Q9DBN0		APOA4_MOUSE Apolipoprotein A-IV OS=Mus musculus GN=Apoa4 PE=2 SV=3	18467.8	59268.3	5135.34	262037	193130	0	7876.72	12685.7	318640	782940	458103	105471	51694.6	553787	374.888	270943	1333.94	9423.61
13217	72.2393	4	763.879	3051.49	0.00830998	2.72326	53.63	TDVTQQLSTLFQDKLGDASTYADGVHNK		P06728	P06728;Q810I7;Q9DBN0	Q810I7;Q9DBN0		APOA4_MOUSE Apolipoprotein A-IV OS=Mus musculus GN=Apoa4 PE=2 SV=3	2001.22	13744.4	17078.1	148311	139285	1288.24	5002.83	75614.3	44824.2	55002.5	161570	113422	190462	314578	12353.6	0	42492.7	26296.3
16266	49.3178	2	578.292	1154.57	0.00461667	3.99862	40.83	VNSFMSTLEK		P06728	P06728;Q01488;Q810I7;Q9DBN0	Q01488;Q810I7;Q9DBN0		APOA4_MOUSE Apolipoprotein A-IV OS=Mus musculus GN=Apoa4 PE=2 SV=3	61530.4	22070.9	64645.2	110738	83276.9	5551.36	23637.9	73219.6	47392.7	47960.1	106225	194921	213270	66580.8	5134.57	23093	16776.8	12444.7
474	44.027	2	500.794	999.573	0.00154976	1.55043	67.27	VLSIGDGIAR		Q03265	Q03265;D3Z6F5	D3Z6F5		ATPA_MOUSE ATP synthase subunit alpha, mitochondrial OS=Mus musculus GN=Atp5a1 PE=1 SV=1	1.17354e+06	907858	1.18044e+06	1.2589e+06	1.12761e+06	634959	1.88768e+06	765094	755541	1.1953e+06	879486	814343	382043	433987	492091	840845	712844	751908
763	46.8313	2	513.801	1025.59	0.0013186	1.2857	36.33	AVDSLVPIGR		Q03265	Q03265;D3Z6F5;Q3U452	D3Z6F5;Q3U452		ATPA_MOUSE ATP synthase subunit alpha, mitochondrial OS=Mus musculus GN=Atp5a1 PE=1 SV=1	396625	448844	741808	1.65649e+06	970848	157143	2.23172e+06	552362	1.32508e+06	1.8154e+06	1.23965e+06	1.3905e+06	484492	447183	691822	514841	1.27218e+06	537239
814	42.2029	2	586.32	1170.63	0.00165454	1.41338	83.61	VVDALGNAIDGK		Q03265	Q03265;D3Z6F5	D3Z6F5		ATPA_MOUSE ATP synthase subunit alpha, mitochondrial OS=Mus musculus GN=Atp5a1 PE=1 SV=1	320994	472357	728093	693493	524698	275995	1.74577e+06	448749	380663	515067	389684	661422	210050	119788	213079	254290	369568	340263
979	46.568	3	570.985	1709.93	0.00260476	1.52331	42.01	VVDALGNAIDGKGPIGSK		Q03265	Q03265;D3Z6F5	D3Z6F5		ATPA_MOUSE ATP synthase subunit alpha, mitochondrial OS=Mus musculus GN=Atp5a1 PE=1 SV=1	510070	718925	549591	1.60557e+06	963377	66443.5	1.07296e+06	569217	1.43086e+06	1.96771e+06	1.46878e+06	1.21491e+06	482339	473304	804116	680099	1.41148e+06	689436
7176	46.5407	2	855.974	1709.93	0.00293667	1.71742	68.46	VVDALGNAIDGKGPIGSK		Q03265	Q03265;D3Z6F5	D3Z6F5		ATPA_MOUSE ATP synthase subunit alpha, mitochondrial OS=Mus musculus GN=Atp5a1 PE=1 SV=1	53161.3	79837.3	57712.3	285449	223912	0	174393	89446.5	284307	339766	314015	253158	37897.9	35711.8	127029	77862.6	260157	102745
1033	80.5467	2	789.434	1576.85	0.00311751	1.97705	72.86	LKEIVTNFLAGFEP		Q03265	Q03265;D3Z6F5	D3Z6F5		ATPA_MOUSE ATP synthase subunit alpha, mitochondrial OS=Mus musculus GN=Atp5a1 PE=1 SV=1	497083	679611	458859	2.26322e+06	1.42772e+06	68466.9	3.28102e+06	876806	2.14012e+06	3.44942e+06	2.1159e+06	2.15242e+06	392854	520509	8360.19	883231	675552	691350
1450	48.7486	2	788.4	1574.78	0.00611762	3.88475	138.5	ILGADTSVDLEETGR		Q03265	Q03265;D3Z6F5;D6RJ16	D3Z6F5;D6RJ16		ATPA_MOUSE ATP synthase subunit alpha, mitochondrial OS=Mus musculus GN=Atp5a1 PE=1 SV=1	2.57533e+06	1.42616e+06	1.56761e+06	1.75738e+06	1.53803e+06	382218	3.06423e+06	1.16934e+06	1.64337e+06	1.93003e+06	1.46157e+06	1.58727e+06	615349	553234	627636	956791	1.00269e+06	880816
1490	67.2425	2	812.95	1623.89	0.00281342	1.73252	73.38	TGAIVDVPVGEELLGR		Q03265	Q03265;D3Z6F5	D3Z6F5		ATPA_MOUSE ATP synthase subunit alpha, mitochondrial OS=Mus musculus GN=Atp5a1 PE=1 SV=1	516741	445407	618330	1.65592e+06	890751	90823.3	579343	721548	1.08204e+06	894740	2.23425e+06	1.73641e+06	647514	547755	197744	362766	917761	911255
1790	51.7102	3	518.585	1552.73	0.00261703	1.68543	26.26	EAYPGDVFYLHSR		Q03265	Q03265;D3Z6F5	D3Z6F5		ATPA_MOUSE ATP synthase subunit alpha, mitochondrial OS=Mus musculus GN=Atp5a1 PE=1 SV=1	92814.4	143219	463495	616496	437559	103687	1.38617e+06	183467	372175	599060	410559	587549	167592	121493	271969	191760	539580	349895
6146	51.7102	2	777.375	1552.73	0.00380079	2.44781	85.54	EAYPGDVFYLHSR		Q03265	Q03265;D3Z6F5	D3Z6F5		ATPA_MOUSE ATP synthase subunit alpha, mitochondrial OS=Mus musculus GN=Atp5a1 PE=1 SV=1	35175.2	59109.8	176451	290646	228456	58707.4	653838	105867	193419	316854	188085	317212	88253.6	33921.2	180574	65090.5	309566	120155
2461	35.4644	2	408.235	814.456	0.00157389	1.93244	28.77	ELIIGDR		Q03265	Q03265;D3Z6F5;Q3U452	D3Z6F5;Q3U452		ATPA_MOUSE ATP synthase subunit alpha, mitochondrial OS=Mus musculus GN=Atp5a1 PE=1 SV=1	83213.1	132667	183701	461722	285181	34806.3	625585	154763	292842	410387	324898	346873	93449.8	166576	203589	144118	306364	158242
3625	50.3588	2	712.342	1422.67	0.0026171	1.83958	92.09	TGTAEMSSILEER		Q03265	Q03265;D6RJ16	D6RJ16		ATPA_MOUSE ATP synthase subunit alpha, mitochondrial OS=Mus musculus GN=Atp5a1 PE=1 SV=1	147453	52628	119839	212354	57761.7	30901.2	109969	112741	54784.8	61742.6	304500	242871	343796	75166.1	14938.6	63502.2	100796	155372
4563	55.0983	2	658.874	1315.73	-0.00160456	-1.21951	60.73	TSIAIDTIINQK		Q03265	Q03265;D3Z6F5	D3Z6F5		ATPA_MOUSE ATP synthase subunit alpha, mitochondrial OS=Mus musculus GN=Atp5a1 PE=1 SV=1	114831	97618.4	149182	348519	131546	14288.8	237737	128933	163607	119250	360503	348483	135040	2823.09	117371	38599.8	149511	178994
51225	54.7333	2	658.875	1315.74	0.00173346	1.31748	45.12	TSIAIDTIINQK		Q03265	Q03265;D3Z6F5	D3Z6F5		ATPA_MOUSE ATP synthase subunit alpha, mitochondrial OS=Mus musculus GN=Atp5a1 PE=1 SV=1	2276.56	552.651	435.08	0	2073.18	181.749	0	0	0	0	8.73071	0	566.654	50136.3	0	7464.21	1936.92	6465.19
4814	47.8047	2	644.351	1286.69	0.000523787	0.407082	80.75	HALIIYDDLSK		Q03265	Q03265;D3Z6F5	D3Z6F5		ATPA_MOUSE ATP synthase subunit alpha, mitochondrial OS=Mus musculus GN=Atp5a1 PE=1 SV=1	77262.6	95636.1	273890	232347	134105	58138.1	852935	112137	122162	129631	148571	254998	48399.1	27123.5	7233.64	65739.5	102468	92852.2
5071	67.7818	2	1060.52	2119.03	0.00380202	1.79423	132.02	GMSLNLEPDNVGVVVFGNDK	[2] Oxidation (M)	Q03265	Q03265;D3Z6F5	D3Z6F5		ATPA_MOUSE ATP synthase subunit alpha, mitochondrial OS=Mus musculus GN=Atp5a1 PE=1 SV=1	269044	570037	420874	251021	478407	48879.6	1.17781e+06	244977	311344	445496	228279	350962	16407.8	32560.2	48288	114640	100576	187517
5554	42.2577	2	560.864	1119.71	0.00110942	0.990805	43.54	VGLKAPGIIPR		Q03265	Q03265;D3Z6F5	D3Z6F5		ATPA_MOUSE ATP synthase subunit alpha, mitochondrial OS=Mus musculus GN=Atp5a1 PE=1 SV=1	18349.2	12539.9	18428.3	199754	135154	0	42530.2	42946.4	239253	322163	114323	104638	28773.6	68436.5	0	55069.7	95149.9	40655.6
22862	43.0288	2	560.865	1119.72	0.00282297	2.52116	44.38	VGLKAPGIIPR		Q03265	Q03265;D3Z6F5	D3Z6F5		ATPA_MOUSE ATP synthase subunit alpha, mitochondrial OS=Mus musculus GN=Atp5a1 PE=1 SV=1	0	0	0	0	0	0	0	0	0	0	0	0	0	0	148580	0	999.075	0
6019	28.6718	2	687.875	1373.74	0.00186042	1.35428	55.79	ISVREPMQTGIK	[7] Oxidation (M)	Q03265	Q03265;D3Z6F5	D3Z6F5		ATPA_MOUSE ATP synthase subunit alpha, mitochondrial OS=Mus musculus GN=Atp5a1 PE=1 SV=1	33258.2	87722.8	26411.6	218538	188831	438.642	166285	111261	351396	511874	270092	214306	134934	97611.6	236685	143693	232495	68909
6325	86.197	2	668.844	1335.67	0.00234266	1.75392	32.47	EIVTNFLAGFEP		Q03265	Q03265;D3Z6F5	D3Z6F5		ATPA_MOUSE ATP synthase subunit alpha, mitochondrial OS=Mus musculus GN=Atp5a1 PE=1 SV=1	61593.6	89381.6	54106	186507	120199	9236.36	392593	108684	197763	254770	213145	223214	50799	41933.1	31033.6	70471	51904.4	50677.8
6898	70.3632	3	804.094	2409.26	0.00507974	2.10843	75.82	FENAFLSHVISQHQSLLGNIR		Q03265	Q03265;D3Z6F5	D3Z6F5		ATPA_MOUSE ATP synthase subunit alpha, mitochondrial OS=Mus musculus GN=Atp5a1 PE=1 SV=1	3036.65	98108.3	280843	333328	260392	36192.1	887621	94171	234287	319638	238505	423189	90445.6	82224.5	3267.01	79465.1	2865.78	166887
7640	60.4395	3	594.337	1779.99	0.00381026	2.14062	36.4	RTGAIVDVPVGEELLGR		Q03265	Q03265;D3Z6F5	D3Z6F5		ATPA_MOUSE ATP synthase subunit alpha, mitochondrial OS=Mus musculus GN=Atp5a1 PE=1 SV=1	28735.7	25461.5	64380.1	116508	94615.6	10386.3	176771	36338	125115	175134	110371	109694	34924.6	36583.7	14232.7	40140.9	82067.9	73669.4
8466	36.9618	2	438.753	875.49	0.000553668	0.63241	44.21	QMSLLLR	[2] Oxidation (M)	Q03265	Q03265;D3Z6F5;Q3U452	D3Z6F5;Q3U452		ATPA_MOUSE ATP synthase subunit alpha, mitochondrial OS=Mus musculus GN=Atp5a1 PE=1 SV=1	6452.8	42026	68926.6	120621	80971.6	16112.7	283969	26286.8	96305.4	83282.4	72495.5	111865	8309.78	18066.4	29221.9	27131.9	84693.4	37812.4
9159	70.2073	3	825.438	2473.29	0.00309818	1.25265	36.91	GMSLNLEPDNVGVVVFGNDKLIK	[2] Oxidation (M)	Q03265	Q03265;D3Z6F5	D3Z6F5		ATPA_MOUSE ATP synthase subunit alpha, mitochondrial OS=Mus musculus GN=Atp5a1 PE=1 SV=1	9300.94	56360.8	56063.4	154512	155348	1109.25	171972	22774.3	264517	319469	191492	124803	15225.3	46155.6	63629	53601.5	114830	101747
9517	69.0081	4	688.879	2751.49	0.00597984	2.17332	34.22	ITKFENAFLSHVISQHQSLLGNIR		Q03265	Q03265;D3Z6F5	D3Z6F5		ATPA_MOUSE ATP synthase subunit alpha, mitochondrial OS=Mus musculus GN=Atp5a1 PE=1 SV=1	11167.9	19987.2	77608.1	197479	102519	1228.92	286652	9568.57	149436	189328	155736	204223	20149.1	69767.1	14253.9	44668.6	11768.4	87386.2
44481	70.4764	4	688.88	2751.49	0.00918833	3.33941	39.28	ITKFENAFLSHVISQHQSLLGNIR		Q03265	Q03265;D3Z6F5	D3Z6F5		ATPA_MOUSE ATP synthase subunit alpha, mitochondrial OS=Mus musculus GN=Atp5a1 PE=1 SV=1	78.9877	0	0	0	0	0	0	0	0	912.843	0	0	0	1028.63	34658	175.736	54068.7	0
12160	46.4113	3	480.288	1437.84	0.00129064	0.897626	37.05	GIRPAINVGLSVSR		Q03265	Q03265;D3Z6F5;Q3U452	D3Z6F5;Q3U452		ATPA_MOUSE ATP synthase subunit alpha, mitochondrial OS=Mus musculus GN=Atp5a1 PE=1 SV=1	0	8613.06	123788	32064.1	21845.6	20464	176232	0	17492.1	18612	12241.9	28364.1	0	1005.57	6882.33	0	17758.5	18883.3
25122	90.7049	3	780.062	2337.16	0.00351764	1.50509	52.9	EVAAFAQFGSDLDAATQQLLSR		Q03265	Q03265;D3Z6F5	D3Z6F5		ATPA_MOUSE ATP synthase subunit alpha, mitochondrial OS=Mus musculus GN=Atp5a1 PE=1 SV=1	17421.4	35094.5	59236.6	45588.5	17484	751.484	199193	20843.2	54493	37784.7	40533.4	93335.2	5666.27	4012.09	2866.95	10712.1	0	12623.2
43085	90.7049	2	1169.59	2337.16	0.00297265	1.2719	119.06	EVAAFAQFGSDLDAATQQLLSR		Q03265	Q03265;D3Z6F5	D3Z6F5		ATPA_MOUSE ATP synthase subunit alpha, mitochondrial OS=Mus musculus GN=Atp5a1 PE=1 SV=1	8498.28	43264.1	49425.7	24081	15599.7	0	244289	14591.7	30049.3	37068.3	8042.2	35108	267.213	0	441.487	0	49.165	5801.18
39857	92.6464	3	812.76	2435.26	0.000887625	0.364489	48.66	ISEQSDAKLKEIVTNFLAGFEP		Q03265	Q03265;D3Z6F5	D3Z6F5		ATPA_MOUSE ATP synthase subunit alpha, mitochondrial OS=Mus musculus GN=Atp5a1 PE=1 SV=1	770.674	1419.41	270.012	124403	26180.7	97.5449	10410.5	1192.31	264342	476021	214534	61035.2	21334.4	19071.7	11745.3	8656.91	20682.4	21508.3
65388	79.62	2	1163.08	2324.15	0.00292452	1.25832	95.1	QGQYSPMAIEEQVAVIYAGVR	[7] Oxidation (M)	Q03265	Q03265;D3Z6F5	D3Z6F5		ATPA_MOUSE ATP synthase subunit alpha, mitochondrial OS=Mus musculus GN=Atp5a1 PE=1 SV=1	10910.6	10198.7	6738.32	24355.2	8723.36	1155.15	150677	6177.18	18725.3	39648.7	5369.46	21586.7	1404.06	3984.24	2539.2	1799.09	1368.27	301.763
899	42.4178	2	579.804	1157.59	-0.000134864	-0.116503	70.26	IQEELEELR		Q6ZPS0	Q6ZPS0			Q6ZPS0_MOUSE MKIAA1398 protein (Fragment) OS=Mus musculus GN=Rrbp1 PE=2 SV=1	283055	380487	316197	357525	331274	234478	347231	307116	320649	412123	404514	342261	319444	319593	605942	341564	466726	456027
1291	23.6054	2	509.775	1017.54	0.00120502	1.18425	40.01	LQSSEVEVK		Q6ZPS0	Q6ZPS0;Q8C7E8;A2AVJ7	Q8C7E8	A2AVJ7	Q6ZPS0_MOUSE MKIAA1398 protein (Fragment) OS=Mus musculus GN=Rrbp1 PE=2 SV=1	258784	302465	219980	323929	288626	148352	293882	267240	295612	397461	313252	294482	237773	253520	500661	297018	294934	270495
1697	27.1334	2	557.797	1113.58	0.00172786	1.55163	62.32	EQEIAAVQAR		Q6ZPS0	Q6ZPS0;A2AVJ7		A2AVJ7	Q6ZPS0_MOUSE MKIAA1398 protein (Fragment) OS=Mus musculus GN=Rrbp1 PE=2 SV=1	202683	238476	143936	225767	232656	105927	218312	216911	279243	367868	246430	243056	201419	196228	609270	212871	380768	188705
1764	23.9522	3	454.241	1359.7	0.00235919	1.73508	37.97	LKGELESSDQVR		Q6ZPS0	Q6ZPS0;A2AVJ7		A2AVJ7	Q6ZPS0_MOUSE MKIAA1398 protein (Fragment) OS=Mus musculus GN=Rrbp1 PE=2 SV=1	189845	159210	156715	146731	151653	68440.9	203637	201892	125108	155160	93589.7	178793	126089	146617	193780	153265	107419	161917
5483	24.004	2	680.858	1359.7	0.00231761	1.7045	52.52	LKGELESSDQVR		Q6ZPS0	Q6ZPS0;A2AVJ7		A2AVJ7	Q6ZPS0_MOUSE MKIAA1398 protein (Fragment) OS=Mus musculus GN=Rrbp1 PE=2 SV=1	128617	111778	68077.2	74050.9	95249.2	26955.2	102357	104817	68836	87155.3	60283.9	106799	69987.5	68171	92519.4	75954.8	53029.8	93294.7
1931	33.4502	2	679.863	1357.71	0.00240276	1.76971	98.53	LLATEQEDAAVAK		Q6ZPS0	Q6ZPS0;A2AVJ7		A2AVJ7	Q6ZPS0_MOUSE MKIAA1398 protein (Fragment) OS=Mus musculus GN=Rrbp1 PE=2 SV=1	344470	432111	303435	425707	305120	223867	328674	299718	484871	521306	443265	370606	310483	254716	562091	286212	544385	414853
2544	48.5351	2	472.787	943.56	0.00123386	1.30766	31.51	LIEILSEK		Q6ZPS0	Q6ZPS0;A2AVJ7		A2AVJ7	Q6ZPS0_MOUSE MKIAA1398 protein (Fragment) OS=Mus musculus GN=Rrbp1 PE=2 SV=1	258562	133669	223055	220207	176912	161899	183768	138466	202474	307941	153743	158006	153758	218513	275540	179520	254589	197368
2795	31.9062	2	550.807	1099.6	0.00123576	1.12383	64.14	LQQENSILR		Q6ZPS0	Q6ZPS0;A2AVJ7		A2AVJ7	Q6ZPS0_MOUSE MKIAA1398 protein (Fragment) OS=Mus musculus GN=Rrbp1 PE=2 SV=1	155618	190697	139322	183857	183410	105241	143578	187857	226310	308443	235436	203142	217730	199109	342804	230461	327648	194124
3187	44.0534	3	557.64	1669.9	0.00244473	1.464	26.6	KPPTSLEPSMDIVLK	[10] Oxidation (M)	Q6ZPS0	Q6ZPS0			Q6ZPS0_MOUSE MKIAA1398 protein (Fragment) OS=Mus musculus GN=Rrbp1 PE=2 SV=1	150589	208148	181300	245744	253701	223247	234528	176320	253272	360564	145013	154641	88966.4	203358	381348	219463	270561	186966
3289	27.3111	2	491.765	981.515	0.00148101	1.50891	35.95	HLEDIVEK		Q6ZPS0	Q6ZPS0;A2AVJ7		A2AVJ7	Q6ZPS0_MOUSE MKIAA1398 protein (Fragment) OS=Mus musculus GN=Rrbp1 PE=2 SV=1	170880	215181	161698	189296	205179	77966.5	175623	199086	156601	205982	186031	206512	205857	154370	24545.9	186194	174923	202105
4073	36.4622	2	695.846	1389.68	0.00367588	2.64514	87.22	DALNQATSQVESK		Q6ZPS0	Q6ZPS0;A2AVJ7		A2AVJ7	Q6ZPS0_MOUSE MKIAA1398 protein (Fragment) OS=Mus musculus GN=Rrbp1 PE=2 SV=1	239477	317935	214880	414045	240162	140118	258223	277011	376532	414671	342249	330182	275972	329376	414599	302394	377043	332689
4423	47.7266	2	801.424	1600.83	0.00196858	1.22973	79.67	QLLLESQSQLDEAK		Q6ZPS0	Q6ZPS0;A2AVJ7		A2AVJ7	Q6ZPS0_MOUSE MKIAA1398 protein (Fragment) OS=Mus musculus GN=Rrbp1 PE=2 SV=1	193222	135215	148242	161027	104351	101659	174812	140201	95476.3	146115	131906	165760	100251	106224	98420.6	125865	98494.9	112191
4998	20.539	3	483.571	1447.69	0.00212349	1.46681	38.07	TEATLEDEQTRR		Q6ZPS0	Q6ZPS0			Q6ZPS0_MOUSE MKIAA1398 protein (Fragment) OS=Mus musculus GN=Rrbp1 PE=2 SV=1	90634.3	55763.1	55405.8	103844	72375	16344.9	26345.9	114148	37470.3	32010.8	118901	125348	0	98447.3	11712.1	54094.2	133987	165094
13614	21.0557	3	483.572	1447.69	0.0029884	2.06425	45.13	TEATLEDEQTRR		Q6ZPS0	Q6ZPS0			Q6ZPS0_MOUSE MKIAA1398 protein (Fragment) OS=Mus musculus GN=Rrbp1 PE=2 SV=1	322.606	499.113	222.425	53.9975	566.919	530.05	0	131.28	1519.06	306.171	825.473	8.62921	200715	3935.24	1273.72	1098.52	4378.56	75.0009
19062	20.539	2	724.853	1447.69	0.0018332	1.26629	35.84	TEATLEDEQTRR		Q6ZPS0	Q6ZPS0			Q6ZPS0_MOUSE MKIAA1398 protein (Fragment) OS=Mus musculus GN=Rrbp1 PE=2 SV=1	31931.4	18083.1	18105.3	33435.3	23667.4	2239.13	6276.79	31220	11848.7	6334.18	31589.3	41783.7	0	34489.5	2237.49	10961.4	64030.5	64225.1
7255	50.3588	3	705.692	2114.06	0.00430838	2.03797	41.83	KKGEPGPPDCDGPLFLPYK		Q6ZPS0	Q6ZPS0;A2AVJ7		A2AVJ7	Q6ZPS0_MOUSE MKIAA1398 protein (Fragment) OS=Mus musculus GN=Rrbp1 PE=2 SV=1	92937.7	80515.3	87640.7	137710	107869	26669.5	77055.2	106930	140958	180673	147696	142634	140924	106393	146094	122463	255822	167823
7719	50.3331	4	529.521	2114.05	0.00368526	1.74322	26.26	KKGEPGPPDCDGPLFLPYK		Q6ZPS0	Q6ZPS0;A2AVJ7		A2AVJ7	Q6ZPS0_MOUSE MKIAA1398 protein (Fragment) OS=Mus musculus GN=Rrbp1 PE=2 SV=1	81619.6	57684.6	57780.7	111590	53654.1	17179.2	72296	61779.9	78149.4	131635	90574.2	80175.2	81853.1	66082.1	95906.6	81127	134930	139892
7520	21.1856	2	588.289	1174.56	-0.00138789	-1.18162	56.96	ASMVQSQEAPK		Q6ZPS0	Q6ZPS0;A2AVJ7;Q99PL5-10;Q99PL5-2		A2AVJ7;Q99PL5-10;Q99PL5-2	Q6ZPS0_MOUSE MKIAA1398 protein (Fragment) OS=Mus musculus GN=Rrbp1 PE=2 SV=1	43115.5	36950.8	57435.9	71673	22625	8089.99	43921.3	53686.1	22027.3	32786.6	73508.5	79119.6	6610.62	86442.6	56820	38308.6	85571.1	74835.4
20318	22.6772	2	588.291	1174.57	0.00171417	1.45941	57.75	ASMVQSQEAPK		Q6ZPS0	Q6ZPS0;A2AVJ7;Q99PL5-10;Q99PL5-2		A2AVJ7;Q99PL5-10;Q99PL5-2	Q6ZPS0_MOUSE MKIAA1398 protein (Fragment) OS=Mus musculus GN=Rrbp1 PE=2 SV=1	0	0	0	2187.15	756.363	214.113	220.517	2221.55	929.615	0	6144.54	4884.98	154369	3202.83	0	2150.44	11671.5	6875.32
8149	21.8991	3	595.965	1784.87	-0.000240446	-0.134713	34.57	ASMVQSQEAPKQDAPAK		Q6ZPS0	Q6ZPS0;A2AVJ7;Q99PL5-10;Q99PL5-2		A2AVJ7;Q99PL5-10;Q99PL5-2	Q6ZPS0_MOUSE MKIAA1398 protein (Fragment) OS=Mus musculus GN=Rrbp1 PE=2 SV=1	13435.4	10888.9	14279.5	59561.7	7380.64	2277.31	6260.98	10497.1	15930	18936.8	83085.1	45437.8	0	40613.9	647.234	26.1296	0	1302.91
8349	19.3401	3	427.899	1280.67	0.00186102	1.45316	48.74	AKVGAAEEELHK		Q6ZPS0	Q6ZPS0;A2AVJ7		A2AVJ7	Q6ZPS0_MOUSE MKIAA1398 protein (Fragment) OS=Mus musculus GN=Rrbp1 PE=2 SV=1	25645.9	26968.4	14962.7	28492.4	27425.2	6022.32	12926.1	23399.9	32454.1	48124.3	33974.1	23798	6043.01	53126.7	1274.96	34503.7	65071.4	33491.4
9339	19.7121	2	541.778	1081.54	0.000631438	0.583832	63.83	VGAAEEELHK		Q6ZPS0	Q6ZPS0;A2AVJ7		A2AVJ7	Q6ZPS0_MOUSE MKIAA1398 protein (Fragment) OS=Mus musculus GN=Rrbp1 PE=2 SV=1	6441.1	10159.8	22467.3	14481.9	17731.3	32417.2	24199	7795.79	15038.6	18465.9	11232.1	8848.23	59005.6	70339.9	0	64509.3	119279	47659.5
9806	32.9614	3	414.248	1239.72	0.00309082	2.49316	43.9	ATQKGDPVAILK		Q6ZPS0	Q6ZPS0;A2AVJ7		A2AVJ7	Q6ZPS0_MOUSE MKIAA1398 protein (Fragment) OS=Mus musculus GN=Rrbp1 PE=2 SV=1	0	1233.82	18899.7	8073.07	9897.8	12292.9	6175.2	1187.44	5222.11	4208.51	0	620.984	5395.16	7780.05	49578.1	5693.1	44578.3	33118.1
10367	16.8407	3	542.561	1624.66	0.001646	1.01314	33.77	HMAEASAECQNYAK	[2] Oxidation (M)	Q6ZPS0	Q6ZPS0			Q6ZPS0_MOUSE MKIAA1398 protein (Fragment) OS=Mus musculus GN=Rrbp1 PE=2 SV=1	90003.9	84126.9	62572.3	17374.3	50031.2	25955.1	84987.2	82817	13083	11071.9	11770.6	40650.1	25695.3	10835.2	15565.4	12412.5	21259.3	56620
11354	21.4245	3	470.258	1407.75	0.00431995	3.06869	30.27	DHVKEVQQLQGK		Q6ZPS0	Q6ZPS0;A2AVJ7		A2AVJ7	Q6ZPS0_MOUSE MKIAA1398 protein (Fragment) OS=Mus musculus GN=Rrbp1 PE=2 SV=1	17239.6	23949.3	11863.4	34615.6	23961.2	6001.77	11613.5	15683.1	48168.5	57465.2	12804.4	23419.1	35.1406	44106.9	119764	32570.9	62793	25327.6
16232	39.6469	2	781.91	1561.81	0.00335838	2.15032	48.01	LKELESQVSCLEK		Q6ZPS0	Q6ZPS0;A2AVJ7		A2AVJ7	Q6ZPS0_MOUSE MKIAA1398 protein (Fragment) OS=Mus musculus GN=Rrbp1 PE=2 SV=1	30557.3	50566.9	32013.5	81203.6	966.573	17390.3	40860.6	15360.5	37076.4	29671.7	31230.8	43051.9	28962	28231.8	25652.4	31846.7	27962.6	29012.2
17652	34.1822	2	484.799	967.583	0.00129221	1.33551	33.47	GDPVAILKR		Q6ZPS0	Q6ZPS0;A2AVJ7		A2AVJ7	Q6ZPS0_MOUSE MKIAA1398 protein (Fragment) OS=Mus musculus GN=Rrbp1 PE=2 SV=1	9918.05	15867.4	10657.9	14209.2	18510.5	1506.39	4917.7	9010.91	23637.7	21224	16761.7	11024.5	17589.5	15707.6	38452.6	8712.78	49960.1	24206.1
23202	59.983	2	957.469	1912.92	0.003875	2.0257	86.51	TLVSTVGSMVFSEGEAQR	[9] Oxidation (M)	Q6ZPS0	Q6ZPS0;A2AVJ7		A2AVJ7	Q6ZPS0_MOUSE MKIAA1398 protein (Fragment) OS=Mus musculus GN=Rrbp1 PE=2 SV=1	28617.1	8270.76	12623.5	63532.6	13966.2	0	2091.08	45785.9	22236.3	18665.3	79139.2	50755.1	94653.3	76409.5	20403.6	9352.45	102302	91507
24980	72.0686	3	633.317	1896.93	0.00357228	1.88319	66.04	TLVSTVGSMVFSEGEAQR		Q6ZPS0	Q6ZPS0;A2AVJ7		A2AVJ7	Q6ZPS0_MOUSE MKIAA1398 protein (Fragment) OS=Mus musculus GN=Rrbp1 PE=2 SV=1	16095	1976.89	9851.47	30710.7	1859.39	2960.94	10522.4	20290.8	5316.57	16879.4	77461.9	30864.5	154592	23779.9	4156.98	12777.8	27041.3	36997.4
33267	72.2187	2	949.472	1896.93	0.00334844	1.76519	91.2	TLVSTVGSMVFSEGEAQR		Q6ZPS0	Q6ZPS0;A2AVJ7		A2AVJ7	Q6ZPS0_MOUSE MKIAA1398 protein (Fragment) OS=Mus musculus GN=Rrbp1 PE=2 SV=1	34272	18205.2	22398	72527.2	33918.8	2677.25	66485.3	48292.6	50530.2	59466.7	135589	27636	244597	57414.4	5679.19	19934.4	38426.8	45652.5
27827	20.8113	2	459.263	916.511	0.00178189	1.94421	30.48	RLTSDLGR		Q6ZPS0	Q6ZPS0;A2AVJ7		A2AVJ7	Q6ZPS0_MOUSE MKIAA1398 protein (Fragment) OS=Mus musculus GN=Rrbp1 PE=2 SV=1	0	30.9308	500.074	1.50865	0	154.976	74.9099	3.53614	0	0	0	0	7.09996	3851.7	407.377	348.135	63231.6	6736.33
98	66.6836	2	657.396	1312.78	0.00249036	1.89702	67.98	LLPVQENFLLK		P12658	P12658;Q8C5H2;Q8CEF3;Q08331	Q8C5H2;Q8CEF3;Q08331		CALB1_MOUSE Calbindin OS=Mus musculus GN=Calb1 PE=1 SV=2	2.22134e+07	3.17907e+07	1.11994e+07	9.29625e+06	8.80274e+06	6.89192e+06	1.19653e+07	8.46266e+06	8.30639e+06	1.22659e+07	5.3867e+06	8.11366e+06	2.1746e+06	2.8879e+06	2.86731e+06	4.31614e+06	2.52404e+06	4.41206e+06
211	26.5362	2	511.254	1020.49	0.00148628	1.45644	61.44	NIMALSDGGK	[3] Oxidation (M)	P12658	P12658;Q8C5H2;Q8CEF3	Q8C5H2;Q8CEF3		CALB1_MOUSE Calbindin OS=Mus musculus GN=Calb1 PE=1 SV=2	1.05503e+07	1.22993e+07	1.9033e+06	2.80596e+06	4.26431e+06	1.6856e+06	3.8145e+06	3.40869e+06	2.77501e+06	4.52248e+06	1.44078e+06	2.08107e+06	600782	895813	2.33972e+06	2.19647e+06	1.23435e+06	902478
40278	24.134	2	511.253	1020.49	0.000381042	0.373391	36.23	NIMALSDGGK	[3] Oxidation (M)	P12658	P12658;Q8C5H2;Q8CEF3	Q8C5H2;Q8CEF3		CALB1_MOUSE Calbindin OS=Mus musculus GN=Calb1 PE=1 SV=2	2517.59	23502.7	2262.99	4210.71	3748.36	4861.3	7202.75	1322.09	2520.63	38.6874	1951.09	2062.05	1265.82	5797.43	2644.2	6667.74	6038.36	3823.33
345	34.9068	2	545.778	1089.54	0.00309993	2.84518	62.37	AGLELSPEMK	[9] Oxidation (M)	P12658	P12658;Q8CEF3	Q8CEF3		CALB1_MOUSE Calbindin OS=Mus musculus GN=Calb1 PE=1 SV=2	1.21759e+07	1.75496e+07	2.34426e+06	4.12456e+06	5.30236e+06	1.61752e+06	4.8312e+06	4.0712e+06	3.74862e+06	5.97877e+06	2.37641e+06	3.05373e+06	879431	1.69503e+06	2.17637e+06	2.52073e+06	2.0179e+06	1.53842e+06
439	48.5896	2	606.814	1211.61	0.00233527	1.92741	76.21	LAEYTDLMLK	[8] Oxidation (M)	P12658	P12658;Q8C5H2	Q8C5H2		CALB1_MOUSE Calbindin OS=Mus musculus GN=Calb1 PE=1 SV=2	8.15569e+06	8.33216e+06	2.95218e+06	1.05468e+06	1.3102e+06	2.15452e+06	4.33463e+06	1.73438e+06	599795	1.13851e+06	338132	1.07229e+06	336105	354841	251541	444011	254296	506570
930	43.9255	2	537.78	1073.55	0.00238208	2.2189	62.23	AGLELSPEMK		P12658	P12658;Q8CEF3	Q8CEF3		CALB1_MOUSE Calbindin OS=Mus musculus GN=Calb1 PE=1 SV=2	1.29102e+06	861750	828133	1.45845e+06	422401	229032	275122	826910	216435	335931	953055	1.13393e+06	745021	373351	192855	178690	343109	357709
1092	22.2599	3	449.584	1345.73	0.00215575	1.60193	41.83	KKAGLELSPEMK	[11] Oxidation (M)	P12658	P12658;Q8CEF3	Q8CEF3		CALB1_MOUSE Calbindin OS=Mus musculus GN=Calb1 PE=1 SV=2	1.88375e+06	2.51855e+06	300839	378493	679872	159646	354335	553823	516389	769040	241188	284719	126589	175819	277563	328121	214865	170592
8251	22.2048	2	673.872	1345.73	0.00138822	1.03158	56.52	KKAGLELSPEMK	[11] Oxidation (M)	P12658	P12658;Q8CEF3	Q8CEF3		CALB1_MOUSE Calbindin OS=Mus musculus GN=Calb1 PE=1 SV=2	279606	325482	24476.9	34046.5	78489.7	9276.54	31979.6	76009.6	65021.9	110204	21831.5	25504.8	13616.7	7417.33	46484.1	32036.3	23500.9	17154.6
1296	60.8998	4	604.303	2413.18	0.00416496	1.72592	56.76	KYDTDHSGFIETEELKNFLK		P12658	P12658;Q8C5H2;Q8CEF3	Q8C5H2;Q8CEF3		CALB1_MOUSE Calbindin OS=Mus musculus GN=Calb1 PE=1 SV=2	2.59138e+06	4.78403e+06	1.76159e+06	1.08173e+06	646766	625099	1.98246e+06	921227	316494	545593	249899	778732	610231	249883	183205	264761	143122	1.09704e+06
6383	60.8713	3	805.402	2413.18	0.00413242	1.71244	68.98	KYDTDHSGFIETEELKNFLK		P12658	P12658;Q8C5H2;Q8CEF3	Q8C5H2;Q8CEF3		CALB1_MOUSE Calbindin OS=Mus musculus GN=Calb1 PE=1 SV=2	638881	1.05547e+06	244359	116851	165662	5407.74	420937	251741	97145.8	245153	120280	184918	5710.36	17527.5	1424	30598.1	0	52764
1432	44.9586	3	565.299	1692.87	0.00584885	3.455	48.87	NKQELDINNITTYK		P12658	P12658;Q8C5H2;Q8CEF3	Q8C5H2;Q8CEF3		CALB1_MOUSE Calbindin OS=Mus musculus GN=Calb1 PE=1 SV=2	2.61317e+06	1.77544e+06	682170	413737	612472	591875	1.05168e+06	620175	254261	413414	223298	416840	132138	87119.7	180515	272722	170246	236833
2426	44.9332	2	847.444	1692.87	0.0057222	3.38018	92.72	NKQELDINNITTYK		P12658	P12658;Q8C5H2;Q8CEF3	Q8C5H2;Q8CEF3		CALB1_MOUSE Calbindin OS=Mus musculus GN=Calb1 PE=1 SV=2	2.32209e+06	1.93933e+06	487453	405846	584868	355200	834528	590412	212363	338261	164060	386543	135688	27655.7	140462	215990	98979.2	177705
1614	54.2873	3	651.654	1951.94	0.00912772	4.67625	49.24	LFDSNNDGKLELTEMAR		P12658	P12658;Q8C5H2;Q8CEF3	Q8C5H2;Q8CEF3		CALB1_MOUSE Calbindin OS=Mus musculus GN=Calb1 PE=1 SV=2	725918	710483	422965	845357	425793	113255	91734.3	351228	134875	1.23948e+06	109700	1.03001e+06	227223	4923.58	22621.3	37201	35339.3	207920
1756	35.2238	2	550.263	1098.51	0.00114954	1.04646	54.85	SFVDQYGQR		P12658	P12658;Q8C5H2;Q8CEF3	Q8C5H2;Q8CEF3		CALB1_MOUSE Calbindin OS=Mus musculus GN=Calb1 PE=1 SV=2	1.95974e+06	1.30499e+06	423848	905259	407918	154785	216816	950987	201399	173975	667537	747070	549286	250359	27935.7	118565	373244	420804
2353	38.6502	4	456.249	1820.97	0.00276719	1.51963	33.75	NKQELDINNITTYKK		P12658	P12658;Q8C5H2;Q8CEF3	Q8C5H2;Q8CEF3		CALB1_MOUSE Calbindin OS=Mus musculus GN=Calb1 PE=1 SV=2	2207.9	23798	139684	3834.41	119546	100170	33280	7769.12	203924	1139.37	11322.2	112646	35472.7	1937.48	189648	88104.1	51137	20090.1
2547	38.0632	4	456.249	1820.97	0.00329478	1.80936	34.2	NKQELDINNITTYKK		P12658	P12658;Q8C5H2;Q8CEF3	Q8C5H2;Q8CEF3		CALB1_MOUSE Calbindin OS=Mus musculus GN=Calb1 PE=1 SV=2	594321	1.9095e+06	1305.5	657575	85882.1	308.934	510507	292352	56142.5	575634	173014	69413.5	11450.8	53570.2	97.4777	38836.8	1313.07	90.9678
2835	55.9775	2	598.816	1195.62	0.00143866	1.20328	66.35	LAEYTDLMLK		P12658	P12658;Q8C5H2	Q8C5H2		CALB1_MOUSE Calbindin OS=Mus musculus GN=Calb1 PE=1 SV=2	534514	354476	448644	246683	77380.7	152167	133018	268972	21956.2	31073.3	118246	338331	150472	47453.5	15562.2	16342.4	31542.8	121285
2903	89.6002	2	784.445	1566.88	0.00227234	1.45024	74.71	ELQNLIQELLQAR		P12658	P12658;Q8C5H2;Q8CEF3	Q8C5H2;Q8CEF3		CALB1_MOUSE Calbindin OS=Mus musculus GN=Calb1 PE=1 SV=2	1.89175e+06	1.47827e+06	259150	193167	170905	484493	500359	514452	103648	170300	65477	136762	61996.4	13164.1	15331.6	75580.8	4774.89	88990
2990	40.016	3	637.972	1910.89	0.00291109	1.52342	76.4	KYDTDHSGFIETEELK		P12658	P12658;Q8C5H2;Q8CEF3	Q8C5H2;Q8CEF3		CALB1_MOUSE Calbindin OS=Mus musculus GN=Calb1 PE=1 SV=2	1.08204e+06	1.4898e+06	881001	130544	147135	536502	483975	315221	67321.7	65052.9	47845.9	265459	55775.7	39240.5	9126.92	50630.5	31406.7	87310.9
3257	88.7739	3	1097.51	3289.5	0.00617407	1.8769	124.74	AFELYDQDGNGYIDENELDALLKDLCEK		P12658	P12658;Q8C5H2;Q8CEF3	Q8C5H2;Q8CEF3		CALB1_MOUSE Calbindin OS=Mus musculus GN=Calb1 PE=1 SV=2	7.66398e+06	7.02316e+06	103914	898823	255893	16.4456	351604	586064	479648	1.45522e+06	631832	979549	77334.9	107797	545.026	189267	483.522	1929.2
3633	30.9728	2	757.848	1513.68	0.00243244	1.60697	51.03	SFVDQYGQRDDGK		P12658	P12658;Q8C5H2;Q8CEF3	Q8C5H2;Q8CEF3		CALB1_MOUSE Calbindin OS=Mus musculus GN=Calb1 PE=1 SV=2	574020	419942	72713	399806	162566	12186.2	131819	258407	135193	119675	424297	299918	239843	103038	43052.4	62864.5	196052	147909
4250	27.1826	2	609.824	1217.63	0.00162644	1.33574	54.87	KAGLELSPEMK	[10] Oxidation (M)	P12658	P12658;Q8CEF3	Q8CEF3		CALB1_MOUSE Calbindin OS=Mus musculus GN=Calb1 PE=1 SV=2	840396	770132	132472	110683	296584	45467.5	239222	250728	162468	227751	75254.4	168799	58105.7	75706.6	24286.7	147319	39892.7	52034.6
4475	81.8447	2	1323.12	2644.22	0.00523819	1.981	106.51	AFELYDQDGNGYIDENELDALLK		P12658	P12658;Q8C5H2;Q8CEF3	Q8C5H2;Q8CEF3		CALB1_MOUSE Calbindin OS=Mus musculus GN=Calb1 PE=1 SV=2	5.77733e+06	4.58539e+06	439764	409952	492088	11731.7	1.35358e+06	1.26859e+06	181620	369676	135919	507726	1281.3	1333.4	0	40489.3	795.797	41778.9
8632	81.8447	3	882.415	2644.22	0.00552104	2.08797	70.07	AFELYDQDGNGYIDENELDALLK		P12658	P12658;Q8C5H2;Q8CEF3	Q8C5H2;Q8CEF3		CALB1_MOUSE Calbindin OS=Mus musculus GN=Calb1 PE=1 SV=2	1.57079e+06	1.12082e+06	217717	99752.4	224710	39453.2	329263	340180	90457	474205	88757.1	136399	90791.3	98112.9	23935.3	49928	71636.3	106086
4757	55.3205	3	624.649	1870.93	0.00258245	1.38031	35.45	TVDDTKLAEYTDLMLK	[14] Oxidation (M)	P12658	P12658;Q8C5H2	Q8C5H2		CALB1_MOUSE Calbindin OS=Mus musculus GN=Calb1 PE=1 SV=2	737418	651147	142143	331298	214870	26792.7	58511	244277	162208	194523	187101	257220	53513.9	69102.2	53451.5	73247.7	86322.8	190814
126722	55.3469	2	936.47	1870.93	0.00298168	1.59369	110.63	TVDDTKLAEYTDLMLK	[14] Oxidation (M)	P12658	P12658;Q8C5H2	Q8C5H2		CALB1_MOUSE Calbindin OS=Mus musculus GN=Calb1 PE=1 SV=2	150988	102976	0	33468.1	65834.8	0	5908.7	57906.9	0	0	0	86431.3	0	0	0	0	82.463	0
4935	62.4086	2	560.325	1118.63	0.00140492	1.25592	48.41	NFLKDLLEK		P12658	P12658;Q8C5H2;Q8CEF3	Q8C5H2;Q8CEF3		CALB1_MOUSE Calbindin OS=Mus musculus GN=Calb1 PE=1 SV=2	447240	609989	266566	96975.6	73530.9	122763	171084	130299	89550.2	85561.8	38746.3	154777	15682.9	23917.9	7285.26	32990	23194.7	64535
5851	46.0284	2	984.972	1967.93	0.00345094	1.75359	96.24	LFDSNNDGKLELTEMAR	[15] Oxidation (M)	P12658	P12658;Q8C5H2;Q8CEF3	Q8C5H2;Q8CEF3		CALB1_MOUSE Calbindin OS=Mus musculus GN=Calb1 PE=1 SV=2	1.37577e+06	2.50032e+06	334815	218799	354090	122019	691997	419364	183540	367307	65353.4	243254	0	6176.21	48514.4	26341.5	21796	60384.8
8579	39.5897	3	485.255	1452.74	0.00254926	1.7548	34.65	NIMALSDGGKLYR	[3] Oxidation (M)	P12658	P12658;Q8C5H2;Q8CEF3	Q8C5H2;Q8CEF3		CALB1_MOUSE Calbindin OS=Mus musculus GN=Calb1 PE=1 SV=2	42252.9	131764	4271.38	96203.8	33363.5	2958.57	13383.5	14358.9	138890	173275	89799.2	19989.8	4382.61	45334.4	125723	57280.1	36286.5	13495.1
8762	39.434	2	727.378	1452.74	0.00222103	1.52886	71.6	NIMALSDGGKLYR	[3] Oxidation (M)	P12658	P12658;Q8C5H2;Q8CEF3	Q8C5H2;Q8CEF3		CALB1_MOUSE Calbindin OS=Mus musculus GN=Calb1 PE=1 SV=2	230975	432800	50856.1	278680	268860	8292.13	26614.5	85466.6	409594	494646	178647	103804	98545.7	219701	307868	168097	269226	100825
8723	64.9976	3	619.317	1854.93	0.000685716	0.369673	41.35	TVDDTKLAEYTDLMLK		P12658	P12658;Q8C5H2	Q8C5H2		CALB1_MOUSE Calbindin OS=Mus musculus GN=Calb1 PE=1 SV=2	109991	127507	92355	133222	36825.2	18886	52003.2	79463.8	74439.9	58561.9	154319	171108	68701.6	42361.6	21144.5	7397.2	47590.1	112963
9325	96.0638	3	808.463	2422.37	0.00387178	1.59835	51.49	IGIVELAHVLPTEENFLLLFR		P12658	P12658;Q8C5H2;Q8CEF3	Q8C5H2;Q8CEF3		CALB1_MOUSE Calbindin OS=Mus musculus GN=Calb1 PE=1 SV=2	499167	912494	1520.12	490551	32690.5	0	28356.6	11118.3	219322	624990	266947	308343	10432.8	364476	90.4673	222769	83.5318	368.077
15444	51.8741	2	726.373	1450.73	0.00171211	1.18017	76.33	QELDINNITTYK		P12658	P12658;Q8C5H2;Q8CEF3	Q8C5H2;Q8CEF3		CALB1_MOUSE Calbindin OS=Mus musculus GN=Calb1 PE=1 SV=2	160313	92699.5	30206	10499	32343.1	35019.5	58617.6	46040.2	19199	11387.7	3658.62	19814.3	6199.24	0	5343.18	27.3527	13092	3045.36
19878	65.8308	3	762.704	2285.09	0.00595419	2.60568	48.25	YDTDHSGFIETEELKNFLK		P12658	P12658;Q8C5H2;Q8CEF3	Q8C5H2;Q8CEF3		CALB1_MOUSE Calbindin OS=Mus musculus GN=Calb1 PE=1 SV=2	188461	305135	69700.5	12389.6	31560.4	16708.4	94393.9	31068	7473.94	3305.49	8541.1	17980.5	12887.8	8704.13	1116.74	4034.2	3135.59	7317.35
23742	94.1799	4	710.392	2837.54	0.00469731	1.65542	26.6	DDGKIGIVELAHVLPTEENFLLLFR		P12658	P12658;Q8C5H2;Q8CEF3	Q8C5H2;Q8CEF3		CALB1_MOUSE Calbindin OS=Mus musculus GN=Calb1 PE=1 SV=2	111459	183531	398.803	105956	6292.01	0	2510.68	3774.45	62120.2	178909	78950.6	58906	1234.62	38914.5	758.183	42759.8	1646.87	396.538
58442	94.1799	3	946.853	2837.54	0.00458849	1.61707	57.66	DDGKIGIVELAHVLPTEENFLLLFR		P12658	P12658;Q8C5H2;Q8CEF3	Q8C5H2;Q8CEF3		CALB1_MOUSE Calbindin OS=Mus musculus GN=Calb1 PE=1 SV=2	61443.8	102387	168.544	46398.1	1835.75	342.35	428.178	517.969	23458.3	81195.3	34291.8	23734.5	382.623	2127.32	422.045	106.349	85.9978	43.2347
112	49.3967	2	622.331	1242.65	0.00245413	1.97492	94.21	IQLVEEELDR		Q3TJ53	Q3TJ53;Q58E70;D3Z2H9;D3Z6I8;Q8C7C3;F8WID5;E9Q452;P58771-2;B7ZNL3;E9Q448;P58774-2;A2AIM5;Q91VH3;A2AIM4;E9Q450;Q8BP43;E9Q5J9;P21107;G5E8R1;E9Q455;G5E8R2;E9Q453		Q58E70;D3Z2H9;D3Z6I8;Q8C7C3;F8WID5;E9Q452;P58771-2;B7ZNL3;E9Q448;P58774-2;A2AIM5;Q91VH3;A2AIM4;E9Q450;Q8BP43;E9Q5J9;P21107;G5E8R1;E9Q455;G5E8R2;E9Q453	Q3TJ53_MOUSE Putative uncharacterized protein OS=Mus musculus GN=Tpm3 PE=2 SV=1	5.78703e+06	5.37348e+06	3.59199e+06	7.51795e+06	3.93777e+06	1.27054e+06	5.72083e+06	5.02425e+06	4.78957e+06	5.77265e+06	5.50731e+06	6.74054e+06	2.61447e+06	3.12461e+06	2.70311e+06	3.00977e+06	3.28342e+06	2.80309e+06
293	49.5592	3	576.637	1726.89	0.00362254	2.09773	44.42	IQLVEEELDRAQER		Q3TJ53	Q3TJ53;Q58E70;D3Z2H9;D3Z6I8;Q8C7C3;F8WID5;E9Q452;P58771-2;B7ZNL3;E9Q448;P58774-2;A2AIM5;Q91VH3;A2AIM4;E9Q450;Q8BP43;E9Q5J9;P21107;G5E8R1;E9Q455;G5E8R2;E9Q453		Q58E70;D3Z2H9;D3Z6I8;Q8C7C3;F8WID5;E9Q452;P58771-2;B7ZNL3;E9Q448;P58774-2;A2AIM5;Q91VH3;A2AIM4;E9Q450;Q8BP43;E9Q5J9;P21107;G5E8R1;E9Q455;G5E8R2;E9Q453	Q3TJ53_MOUSE Putative uncharacterized protein OS=Mus musculus GN=Tpm3 PE=2 SV=1	3.1436e+06	3.38605e+06	1.14705e+06	7.16879e+06	3.54504e+06	334377	2.25939e+06	2.97975e+06	6.04646e+06	8.47632e+06	7.43716e+06	4.65478e+06	2.55225e+06	4.63744e+06	5.78978e+06	3.83131e+06	6.00305e+06	2.91635e+06
2217	49.4776	2	864.451	1726.89	0.00322926	1.86999	64.17	IQLVEEELDRAQER		Q3TJ53	Q3TJ53;Q58E70;D3Z2H9;D3Z6I8;Q8C7C3;F8WID5;E9Q452;P58771-2;B7ZNL3;E9Q448;P58774-2;A2AIM5;Q91VH3;A2AIM4;E9Q450;Q8BP43;E9Q5J9;P21107;G5E8R1;E9Q455;G5E8R2;E9Q453		Q58E70;D3Z2H9;D3Z6I8;Q8C7C3;F8WID5;E9Q452;P58771-2;B7ZNL3;E9Q448;P58774-2;A2AIM5;Q91VH3;A2AIM4;E9Q450;Q8BP43;E9Q5J9;P21107;G5E8R1;E9Q455;G5E8R2;E9Q453	Q3TJ53_MOUSE Putative uncharacterized protein OS=Mus musculus GN=Tpm3 PE=2 SV=1	828926	937947	222969	1.67995e+06	943917	34830.6	521915	965848	1.63204e+06	2.23246e+06	2.10071e+06	1.25976e+06	579973	827647	1.07699e+06	752540	1.19698e+06	471525
380	24.976	3	563.606	1687.8	0.00221568	1.31277	40.65	YSQKEDKYEEEIK		Q3TJ53	Q3TJ53;Q58E70;D3Z2H9;D3Z6I8;Q8C7C3;F8WID5;E9Q452;P58771-2;B7ZNL3;E9Q448;E9Q450;Q8BP43;E9Q5J9;P21107;G5E8R1;E9Q455;G5E8R2;E9Q453		Q58E70;D3Z2H9;D3Z6I8;Q8C7C3;F8WID5;E9Q452;P58771-2;B7ZNL3;E9Q448;E9Q450;Q8BP43;E9Q5J9;P21107;G5E8R1;E9Q455;G5E8R2;E9Q453	Q3TJ53_MOUSE Putative uncharacterized protein OS=Mus musculus GN=Tpm3 PE=2 SV=1	3.47377e+06	4.97007e+06	2.24681e+06	2.12289e+06	3.18743e+06	779504	3.13262e+06	3.11251e+06	1.62876e+06	1.49793e+06	1.93991e+06	3.69502e+06	382656	174685	1.10792e+06	1.6353e+06	1.13359e+06	2.92557e+06
2939	24.9502	2	844.905	1687.8	0.00240798	1.4267	72.63	YSQKEDKYEEEIK		Q3TJ53	Q3TJ53;Q58E70;D3Z2H9;D3Z6I8;Q8C7C3;F8WID5;E9Q452;P58771-2;B7ZNL3;E9Q448;E9Q450;Q8BP43;E9Q5J9;P21107;G5E8R1;E9Q455;G5E8R2;E9Q453		Q58E70;D3Z2H9;D3Z6I8;Q8C7C3;F8WID5;E9Q452;P58771-2;B7ZNL3;E9Q448;E9Q450;Q8BP43;E9Q5J9;P21107;G5E8R1;E9Q455;G5E8R2;E9Q453	Q3TJ53_MOUSE Putative uncharacterized protein OS=Mus musculus GN=Tpm3 PE=2 SV=1	685611	1.00372e+06	254197	513530	525898	35254.6	560475	830817	269703	354537	432860	934334	177305	52849.8	127982	262080	218526	380615
429	42.0992	2	574.306	1146.6	0.00148592	1.29594	58.94	MELQEIQLK	[1] Oxidation (M)	Q3TJ53	Q3TJ53;Q58E70;D3Z2H9;D3Z6I8;Q8C7C3;D3YVR0;F8WID5;E9Q452;P58771-2;A2RRI1;B7ZNL3;E9Q448;E9Q450;Q8BP43;E9Q5J9;P21107;G5E8R1;E9Q455;G5E8R2;E9Q453		Q58E70;D3Z2H9;D3Z6I8;Q8C7C3;D3YVR0;F8WID5;E9Q452;P58771-2;A2RRI1;B7ZNL3;E9Q448;E9Q450;Q8BP43;E9Q5J9;P21107;G5E8R1;E9Q455;G5E8R2;E9Q453	Q3TJ53_MOUSE Putative uncharacterized protein OS=Mus musculus GN=Tpm3 PE=2 SV=1	915658	1.532e+06	853504	1.9143e+06	964461	570899	1.40403e+06	1.15959e+06	1.19124e+06	1.58467e+06	980202	1.76102e+06	418555	841152	768243	855482	680936	721168
1452	40.7499	2	574.306	1146.6	0.00221255	1.92967	62.53	MELQEIQLK	[1] Oxidation (M)	Q3TJ53	Q3TJ53;Q58E70;D3Z2H9;D3Z6I8;Q8C7C3;D3YVR0;F8WID5;E9Q452;P58771-2;A2RRI1;B7ZNL3;E9Q448;E9Q450;Q8BP43;E9Q5J9;P21107;G5E8R1;E9Q455;G5E8R2;E9Q453		Q58E70;D3Z2H9;D3Z6I8;Q8C7C3;D3YVR0;F8WID5;E9Q452;P58771-2;A2RRI1;B7ZNL3;E9Q448;E9Q450;Q8BP43;E9Q5J9;P21107;G5E8R1;E9Q455;G5E8R2;E9Q453	Q3TJ53_MOUSE Putative uncharacterized protein OS=Mus musculus GN=Tpm3 PE=2 SV=1	297079	618077	448838	1.29683e+06	387463	209772	621607	677930	831054	848371	859049	1.35256e+06	279445	510588	236725	323124	373782	308364
652	45.0624	3	428.923	1283.75	0.00286742	2.23364	55.79	KLVIIEGDLER		Q3TJ53	Q3TJ53;Q58E70;D3Z2H9;D3Z6I8;Q8C7C3;D3YVR0;E9Q5J9;P21107		Q58E70;D3Z2H9;D3Z6I8;Q8C7C3;D3YVR0;E9Q5J9;P21107	Q3TJ53_MOUSE Putative uncharacterized protein OS=Mus musculus GN=Tpm3 PE=2 SV=1	1.04925e+06	1.37589e+06	908025	1.94216e+06	1.14277e+06	479918	1.57527e+06	1.07675e+06	1.34525e+06	1.96649e+06	1.57568e+06	1.49168e+06	845988	1.10621e+06	1.26454e+06	1.18685e+06	945789	927331
1406	45.0624	2	642.881	1283.75	0.00233001	1.81501	74.23	KLVIIEGDLER		Q3TJ53	Q3TJ53;Q58E70;D3Z2H9;D3Z6I8;Q8C7C3;D3YVR0;E9Q5J9;P21107		Q58E70;D3Z2H9;D3Z6I8;Q8C7C3;D3YVR0;E9Q5J9;P21107	Q3TJ53_MOUSE Putative uncharacterized protein OS=Mus musculus GN=Tpm3 PE=2 SV=1	1.14874e+06	1.46071e+06	798777	1.79566e+06	1.11251e+06	329200	1.38179e+06	1.18098e+06	1.22614e+06	1.86653e+06	1.57107e+06	1.42067e+06	877718	1.06981e+06	1.05261e+06	1.04387e+06	776316	781015
664	32.327	3	590.972	1769.89	0.0031068	1.75536	76.65	KIQVLQQQADDAEER		Q3TJ53	Q3TJ53;Q58E70;D3Z2H9;D3Z6I8;Q8C7C3		Q58E70;D3Z2H9;D3Z6I8;Q8C7C3	Q3TJ53_MOUSE Putative uncharacterized protein OS=Mus musculus GN=Tpm3 PE=2 SV=1	971575	1.22081e+06	630204	1.71536e+06	899913	237394	1.12001e+06	1.12557e+06	1.37112e+06	1.54357e+06	1.53851e+06	1.55643e+06	737992	1.11664e+06	1.05835e+06	1.02795e+06	896923	663205
2108	32.327	2	885.954	1769.89	0.00302438	1.7088	130.65	KIQVLQQQADDAEER		Q3TJ53	Q3TJ53;Q58E70;D3Z2H9;D3Z6I8;Q8C7C3		Q58E70;D3Z2H9;D3Z6I8;Q8C7C3	Q3TJ53_MOUSE Putative uncharacterized protein OS=Mus musculus GN=Tpm3 PE=2 SV=1	760406	954932	252789	1.02408e+06	620713	61402.6	690166	744591	849246	1.0741e+06	985426	1.0009e+06	417621	508083	490429	531644	394263	364169
40926	32.804	2	885.953	1769.89	-3.85614e-05	-0.0217875	115.69	KIQVLQQQADDAEER		Q3TJ53	Q3TJ53;Q58E70;D3Z2H9;D3Z6I8;Q8C7C3		Q58E70;D3Z2H9;D3Z6I8;Q8C7C3	Q3TJ53_MOUSE Putative uncharacterized protein OS=Mus musculus GN=Tpm3 PE=2 SV=1	0	0	919.535	1348.81	0	0	102.289	1814.84	54.4991	82.8428	1349.67	0	587.283	0	1522.4	7111.31	0	4259.84
733	26.1111	2	415.772	829.529	0.00167442	2.01852	46.55	ILTDKLK		Q3TJ53	Q3TJ53;Q58E70;D3Z2H9;D3Z6I8;Q8C7C3;E9Q5J9;P21107		Q58E70;D3Z2H9;D3Z6I8;Q8C7C3;E9Q5J9;P21107	Q3TJ53_MOUSE Putative uncharacterized protein OS=Mus musculus GN=Tpm3 PE=2 SV=1	442038	664777	154040	739882	715052	27244.7	279666	504653	697418	843421	846886	716915	483724	974266	52.2445	659333	920910	489550
2146	26.4823	2	415.772	829.53	0.00295355	3.56052	42.95	ILTDKLK		Q3TJ53	Q3TJ53;Q58E70;D3Z2H9;D3Z6I8;Q8C7C3;E9Q5J9;P21107		Q58E70;D3Z2H9;D3Z6I8;Q8C7C3;E9Q5J9;P21107	Q3TJ53_MOUSE Putative uncharacterized protein OS=Mus musculus GN=Tpm3 PE=2 SV=1	0	55.0015	0	586.442	58.4964	126.798	476.056	750.706	11.2203	28.7388	524.225	444.015	10951.1	6468.08	1.22012e+06	1008.39	7888.53	6639.92
925	20.5643	3	492.899	1475.68	0.00186989	1.26715	64.01	LEEAEKAADESER		Q3TJ53	Q3TJ53;Q58E70;D3Z2H9;D3Z6I8;Q8C7C3;F8WID5;E9Q452;P58771-2;B7ZNL3;E9Q448;P58774-2;Q91VH3;A2AIM4;E9Q450;Q8BP43;E9Q5J9;P21107;G5E8R1;E9Q455;G5E8R2;E9Q453		Q58E70;D3Z2H9;D3Z6I8;Q8C7C3;F8WID5;E9Q452;P58771-2;B7ZNL3;E9Q448;P58774-2;Q91VH3;A2AIM4;E9Q450;Q8BP43;E9Q5J9;P21107;G5E8R1;E9Q455;G5E8R2;E9Q453	Q3TJ53_MOUSE Putative uncharacterized protein OS=Mus musculus GN=Tpm3 PE=2 SV=1	445122	108977	55737	363055	823194	26560.9	118872	614067	597930	543537	1.10134e+06	892137	479654	1.06262e+06	297944	777229	867336	694798
3134	20.5643	2	738.845	1475.68	0.00171383	1.16139	92.93	LEEAEKAADESER		Q3TJ53	Q3TJ53;Q58E70;D3Z2H9;D3Z6I8;Q8C7C3;F8WID5;E9Q452;P58771-2;B7ZNL3;E9Q448;P58774-2;Q91VH3;A2AIM4;E9Q450;Q8BP43;E9Q5J9;P21107;G5E8R1;E9Q455;G5E8R2;E9Q453		Q58E70;D3Z2H9;D3Z6I8;Q8C7C3;F8WID5;E9Q452;P58771-2;B7ZNL3;E9Q448;P58774-2;Q91VH3;A2AIM4;E9Q450;Q8BP43;E9Q5J9;P21107;G5E8R1;E9Q455;G5E8R2;E9Q453	Q3TJ53_MOUSE Putative uncharacterized protein OS=Mus musculus GN=Tpm3 PE=2 SV=1	262049	110249	31658.2	238126	430485	6183.27	53460.9	323783	391242	338192	554071	487063	0	403937	231823	314215	461564	325394
22971	21.2379	2	738.846	1475.68	0.00403581	2.73489	72.14	LEEAEKAADESER		Q3TJ53	Q3TJ53;Q58E70;D3Z2H9;D3Z6I8;Q8C7C3;F8WID5;E9Q452;P58771-2;B7ZNL3;E9Q448;P58774-2;Q91VH3;A2AIM4;E9Q450;Q8BP43;E9Q5J9;P21107;G5E8R1;E9Q455;G5E8R2;E9Q453		Q58E70;D3Z2H9;D3Z6I8;Q8C7C3;F8WID5;E9Q452;P58771-2;B7ZNL3;E9Q448;P58774-2;Q91VH3;A2AIM4;E9Q450;Q8BP43;E9Q5J9;P21107;G5E8R1;E9Q455;G5E8R2;E9Q453	Q3TJ53_MOUSE Putative uncharacterized protein OS=Mus musculus GN=Tpm3 PE=2 SV=1	0	0	0	73.5405	0	0	0	734.247	0	0	455.803	0	264654	637.611	809.274	0	811.595	401.246
987	43.8496	3	467.257	1398.75	0.00367093	2.62444	63	RIQLVEEELDR		Q3TJ53	Q3TJ53;Q58E70;D3Z2H9;D3Z6I8;Q8C7C3;F8WID5;E9Q452;P58771-2;B7ZNL3;E9Q448;P58774-2;A2AIM5;Q91VH3;A2AIM4;E9Q450;Q8BP43;E9Q5J9;P21107;G5E8R1;E9Q455;G5E8R2;E9Q453		Q58E70;D3Z2H9;D3Z6I8;Q8C7C3;F8WID5;E9Q452;P58771-2;B7ZNL3;E9Q448;P58774-2;A2AIM5;Q91VH3;A2AIM4;E9Q450;Q8BP43;E9Q5J9;P21107;G5E8R1;E9Q455;G5E8R2;E9Q453	Q3TJ53_MOUSE Putative uncharacterized protein OS=Mus musculus GN=Tpm3 PE=2 SV=1	315900	637736	448694	1.18565e+06	423237	198488	677735	632286	625033	778889	787290	886806	401386	655658	463892	432544	528898	493603
1041	43.823	2	700.382	1398.75	0.0031832	2.27575	69.14	RIQLVEEELDR		Q3TJ53	Q3TJ53;Q58E70;D3Z2H9;D3Z6I8;Q8C7C3;F8WID5;E9Q452;P58771-2;B7ZNL3;E9Q448;P58774-2;A2AIM5;Q91VH3;A2AIM4;E9Q450;Q8BP43;E9Q5J9;P21107;G5E8R1;E9Q455;G5E8R2;E9Q453		Q58E70;D3Z2H9;D3Z6I8;Q8C7C3;F8WID5;E9Q452;P58771-2;B7ZNL3;E9Q448;P58774-2;A2AIM5;Q91VH3;A2AIM4;E9Q450;Q8BP43;E9Q5J9;P21107;G5E8R1;E9Q455;G5E8R2;E9Q453	Q3TJ53_MOUSE Putative uncharacterized protein OS=Mus musculus GN=Tpm3 PE=2 SV=1	766585	1.30623e+06	638370	1.97846e+06	859005	246114	1.20024e+06	1.20667e+06	1.21054e+06	1.36278e+06	1.32772e+06	1.57655e+06	678902	939161	692126	633970	731320	701067
1069	41.8843	2	595.32	1188.63	0.00160843	1.35319	61.7	TIDDLEDKLK		Q3TJ53	Q3TJ53;Q58E70;D3Z2H9;E9Q5J9		Q58E70;D3Z2H9;E9Q5J9	Q3TJ53_MOUSE Putative uncharacterized protein OS=Mus musculus GN=Tpm3 PE=2 SV=1	590293	582112	358327	1.39109e+06	581137	101808	195387	838278	723689	393288	1.77299e+06	1.2512e+06	1.14197e+06	1.35845e+06	573791	491779	1.26875e+06	990666
1116	63.9341	2	734.34	1466.67	0.00303044	2.06621	70.92	MLDQTLLDLNEM	[1] Oxidation (M)|[12] Oxidation (M)	Q3TJ53	Q3TJ53;Q58E70;D3Z2H9;E9Q5J9		Q58E70;D3Z2H9;E9Q5J9	Q3TJ53_MOUSE Putative uncharacterized protein OS=Mus musculus GN=Tpm3 PE=2 SV=1	1.25824e+06	2.16756e+06	262038	1.48688e+06	1.487e+06	30097.9	1.60131e+06	1.13812e+06	2.53705e+06	3.79105e+06	2.11056e+06	1.62631e+06	5014.65	74260.6	2019.34	100535	30021.7	17320.5
1194	63.5331	2	734.34	1466.67	0.00308639	2.10436	73.79	MLDQTLLDLNEM	[1] Oxidation (M)|[12] Oxidation (M)	Q3TJ53	Q3TJ53;Q58E70;D3Z2H9;E9Q5J9		Q58E70;D3Z2H9;E9Q5J9	Q3TJ53_MOUSE Putative uncharacterized protein OS=Mus musculus GN=Tpm3 PE=2 SV=1	20254.2	53621.5	239900	74648.6	3439.4	247812	89711.3	153259	12175.7	7771.25	22631.9	24098.5	431453	974644	4724.91	986003	1.12281e+06	1.1173e+06
1141	51.1981	2	578.833	1155.65	0.00158381	1.37049	56.28	LVIIEGDLER		Q3TJ53	Q3TJ53;Q58E70;D3Z2H9;D3Z6I8;Q8C7C3;D3YVR0;E9Q5J9;P21107		Q58E70;D3Z2H9;D3Z6I8;Q8C7C3;D3YVR0;E9Q5J9;P21107	Q3TJ53_MOUSE Putative uncharacterized protein OS=Mus musculus GN=Tpm3 PE=2 SV=1	634786	654249	363569	670839	420284	175026	758657	484835	496751	806434	576179	599124	350243	365369	326329	373315	382960	450792
1189	26.9528	4	454.731	1814.89	0.00366804	2.02108	40.4	HIAEEADRKYEEVAR		Q3TJ53	Q3TJ53;Q58E70;D3Z2H9;D3Z6I8;Q8C7C3;D3YVR0;E9Q5J9;P21107		Q58E70;D3Z2H9;D3Z6I8;Q8C7C3;D3YVR0;E9Q5J9;P21107	Q3TJ53_MOUSE Putative uncharacterized protein OS=Mus musculus GN=Tpm3 PE=2 SV=1	145322	138596	69994	773269	410276	11193.3	172129	372312	781801	953731	1.01609e+06	456057	563176	799713	1.70502e+06	605158	1.21153e+06	413358
2464	26.9002	3	605.972	1814.89	0.00307863	1.69632	31.13	HIAEEADRKYEEVAR		Q3TJ53	Q3TJ53;Q58E70;D3Z2H9;D3Z6I8;Q8C7C3;D3YVR0;E9Q5J9;P21107		Q58E70;D3Z2H9;D3Z6I8;Q8C7C3;D3YVR0;E9Q5J9;P21107	Q3TJ53_MOUSE Putative uncharacterized protein OS=Mus musculus GN=Tpm3 PE=2 SV=1	134658	212444	50431.1	586378	375483	6490.68	158003	319871	628358	894774	839162	351794	264089	553182	1.26252e+06	482344	918990	312091
1227	39.9902	3	667.001	1997.98	0.00325424	1.62877	80.22	IQVLQQQADDAEERAER		Q3TJ53	Q3TJ53;Q58E70;D3Z2H9;D3Z6I8;Q8C7C3		Q58E70;D3Z2H9;D3Z6I8;Q8C7C3	Q3TJ53_MOUSE Putative uncharacterized protein OS=Mus musculus GN=Tpm3 PE=2 SV=1	824988	1.59647e+06	346340	1.36093e+06	1.06457e+06	45106	595231	1.00154e+06	1.22174e+06	1.7351e+06	1.67985e+06	983146	780438	1.13479e+06	2.1499e+06	856516	1.99451e+06	937361
1405	45.3583	3	628.67	1882.99	0.00353602	1.87788	35.51	RIQLVEEELDRAQER		Q3TJ53	Q3TJ53;Q58E70;D3Z2H9;D3Z6I8;Q8C7C3;F8WID5;E9Q452;P58771-2;B7ZNL3;E9Q448;P58774-2;A2AIM5;Q91VH3;A2AIM4;E9Q450;Q8BP43;E9Q5J9;P21107;G5E8R1;E9Q455;G5E8R2;E9Q453		Q58E70;D3Z2H9;D3Z6I8;Q8C7C3;F8WID5;E9Q452;P58771-2;B7ZNL3;E9Q448;P58774-2;A2AIM5;Q91VH3;A2AIM4;E9Q450;Q8BP43;E9Q5J9;P21107;G5E8R1;E9Q455;G5E8R2;E9Q453	Q3TJ53_MOUSE Putative uncharacterized protein OS=Mus musculus GN=Tpm3 PE=2 SV=1	461405	1.18146e+06	227089	2.76612e+06	1.0701e+06	60669.4	625769	903581	2.90718e+06	3.21947e+06	2.69506e+06	1.40214e+06	500550	1.55835e+06	1.95823e+06	1.01928e+06	1.75639e+06	835871
10086	45.3583	4	471.755	1882.99	0.00343495	1.8242	37.24	RIQLVEEELDRAQER		Q3TJ53	Q3TJ53;Q58E70;D3Z2H9;D3Z6I8;Q8C7C3;F8WID5;E9Q452;P58771-2;B7ZNL3;E9Q448;P58774-2;A2AIM5;Q91VH3;A2AIM4;E9Q450;Q8BP43;E9Q5J9;P21107;G5E8R1;E9Q455;G5E8R2;E9Q453		Q58E70;D3Z2H9;D3Z6I8;Q8C7C3;F8WID5;E9Q452;P58771-2;B7ZNL3;E9Q448;P58774-2;A2AIM5;Q91VH3;A2AIM4;E9Q450;Q8BP43;E9Q5J9;P21107;G5E8R1;E9Q455;G5E8R2;E9Q453	Q3TJ53_MOUSE Putative uncharacterized protein OS=Mus musculus GN=Tpm3 PE=2 SV=1	10641.1	69588.5	5664.9	119708	9211.01	20345	28546.4	10329.8	97378	192559	31331.5	9288.6	41.7772	4393.17	97.3239	9718.06	20651.7	11158.2
1465	36.4365	4	532.526	2126.07	0.00320315	1.5066	42.9	KIQVLQQQADDAEERAER		Q3TJ53	Q3TJ53;Q58E70;D3Z2H9;D3Z6I8;Q8C7C3		Q58E70;D3Z2H9;D3Z6I8;Q8C7C3	Q3TJ53_MOUSE Putative uncharacterized protein OS=Mus musculus GN=Tpm3 PE=2 SV=1	254748	487205	116096	852563	238211	26374.3	335429	344288	657362	841950	741951	333583	466173	712584	1.63035e+06	554042	1.39491e+06	536365
1941	36.5125	3	709.699	2126.08	0.00388142	1.82563	56.45	KIQVLQQQADDAEERAER		Q3TJ53	Q3TJ53;Q58E70;D3Z2H9;D3Z6I8;Q8C7C3		Q58E70;D3Z2H9;D3Z6I8;Q8C7C3	Q3TJ53_MOUSE Putative uncharacterized protein OS=Mus musculus GN=Tpm3 PE=2 SV=1	393408	796297	152508	1.17037e+06	492132	9516.93	458916	589868	1.03515e+06	1.40909e+06	1.0114e+06	544074	659632	938562	1.71758e+06	719943	1.66712e+06	609089
1865	36.9078	2	821.906	1641.8	0.00232762	1.41773	113.36	IQVLQQQADDAEER		Q3TJ53	Q3TJ53;Q58E70;D3Z2H9;D3Z6I8;Q8C7C3		Q58E70;D3Z2H9;D3Z6I8;Q8C7C3	Q3TJ53_MOUSE Putative uncharacterized protein OS=Mus musculus GN=Tpm3 PE=2 SV=1	665244	1.46547e+06	681775	168744	105296	250428	553628	204172	1.4338e+06	268449	1.53733e+06	1.59804e+06	800717	729817	765563	421278	890694	748878
1902	25.6457	2	431.23	860.445	0.00196897	2.28833	27.75	LMDQNLK		Q3TJ53	Q3TJ53;Q58E70;D3Z2H9;Q8C7C3;E9Q5J9		Q58E70;D3Z2H9;Q8C7C3;E9Q5J9	Q3TJ53_MOUSE Putative uncharacterized protein OS=Mus musculus GN=Tpm3 PE=2 SV=1	179938	134973	218836	394337	149750	53291.9	201059	255449	198833	213661	801789	481031	769367	528029	198374	146901	396786	238180
2243	50.2225	2	566.309	1130.6	0.00209014	1.8487	48.35	MELQEIQLK		Q3TJ53	Q3TJ53;Q58E70;D3Z2H9;D3Z6I8;Q8C7C3;D3YVR0;F8WID5;E9Q452;P58771-2;A2RRI1;B7ZNL3;E9Q448;E9Q450;Q8BP43;E9Q5J9;P21107;G5E8R1;E9Q455;G5E8R2;E9Q453		Q58E70;D3Z2H9;D3Z6I8;Q8C7C3;D3YVR0;F8WID5;E9Q452;P58771-2;A2RRI1;B7ZNL3;E9Q448;E9Q450;Q8BP43;E9Q5J9;P21107;G5E8R1;E9Q455;G5E8R2;E9Q453	Q3TJ53_MOUSE Putative uncharacterized protein OS=Mus musculus GN=Tpm3 PE=2 SV=1	24935	20277.8	29614.1	574106	15700.3	7843.97	24661.3	63887.1	98821.5	71805.7	616352	472148	90161.4	168130	5471.26	43913.5	4839.81	36170.1
2942	51.1981	2	566.31	1130.6	0.00401178	3.54836	59.57	MELQEIQLK		Q3TJ53	Q3TJ53;Q58E70;D3Z2H9;D3Z6I8;Q8C7C3;D3YVR0;F8WID5;E9Q452;P58771-2;A2RRI1;B7ZNL3;E9Q448;E9Q450;Q8BP43;E9Q5J9;P21107;G5E8R1;E9Q455;G5E8R2;E9Q453		Q58E70;D3Z2H9;D3Z6I8;Q8C7C3;D3YVR0;F8WID5;E9Q452;P58771-2;A2RRI1;B7ZNL3;E9Q448;E9Q450;Q8BP43;E9Q5J9;P21107;G5E8R1;E9Q455;G5E8R2;E9Q453	Q3TJ53_MOUSE Putative uncharacterized protein OS=Mus musculus GN=Tpm3 PE=2 SV=1	226217	141353	109555	740527	157040	91715.7	154486	179119	187479	274583	688873	441537	290592	297671	93077.5	126676	65253.6	209036
2312	43.4021	3	600.668	1798.98	0.00292264	1.62461	50.85	KLVIIEGDLERTEER		Q3TJ53	Q3TJ53;Q58E70;D3Z2H9;D3Z6I8;Q8C7C3;D3YVR0;E9Q5J9;P21107		Q58E70;D3Z2H9;D3Z6I8;Q8C7C3;D3YVR0;E9Q5J9;P21107	Q3TJ53_MOUSE Putative uncharacterized protein OS=Mus musculus GN=Tpm3 PE=2 SV=1	260922	514879	119815	862628	512538	20852.8	242563	357180	894658	1.26596e+06	1.08676e+06	480421	562503	988481	1.21514e+06	669326	1.12602e+06	586403
2566	46.1131	3	481.941	1442.8	0.00241509	1.67389	36.51	LATALQKLEEAEK		Q3TJ53	Q3TJ53;Q58E70;D3Z2H9;D3Z6I8;Q8C7C3;F8WID5;E9Q452;P58771-2;B7ZNL3;E9Q448;P58774-2;Q91VH3;A2AIM4;E9Q450;Q8BP43;E9Q5J9;P21107;G5E8R1;E9Q455;G5E8R2;E9Q453		Q58E70;D3Z2H9;D3Z6I8;Q8C7C3;F8WID5;E9Q452;P58771-2;B7ZNL3;E9Q448;P58774-2;Q91VH3;A2AIM4;E9Q450;Q8BP43;E9Q5J9;P21107;G5E8R1;E9Q455;G5E8R2;E9Q453	Q3TJ53_MOUSE Putative uncharacterized protein OS=Mus musculus GN=Tpm3 PE=2 SV=1	39444.1	207828	44693.2	466824	231521	17646.2	61612.8	125534	767931	942640	775882	213199	120590	513966	467916	233621	444654	129171
5444	46.0862	2	722.407	1442.8	0.00242926	1.68372	81.92	LATALQKLEEAEK		Q3TJ53	Q3TJ53;Q58E70;D3Z2H9;D3Z6I8;Q8C7C3;F8WID5;E9Q452;P58771-2;B7ZNL3;E9Q448;P58774-2;Q91VH3;A2AIM4;E9Q450;Q8BP43;E9Q5J9;P21107;G5E8R1;E9Q455;G5E8R2;E9Q453		Q58E70;D3Z2H9;D3Z6I8;Q8C7C3;F8WID5;E9Q452;P58771-2;B7ZNL3;E9Q448;P58774-2;Q91VH3;A2AIM4;E9Q450;Q8BP43;E9Q5J9;P21107;G5E8R1;E9Q455;G5E8R2;E9Q453	Q3TJ53_MOUSE Putative uncharacterized protein OS=Mus musculus GN=Tpm3 PE=2 SV=1	34398.8	156616	16143.5	342094	163133	2671.28	36690.8	113249	536361	608244	604310	164973	53158.2	323606	313779	194747	372781	113575
3492	18.0328	2	622.816	1243.62	0.00113997	0.916657	33.29	EQAEAGVASLNR		Q3TJ53	Q3TJ53			Q3TJ53_MOUSE Putative uncharacterized protein OS=Mus musculus GN=Tpm3 PE=2 SV=1	183838	125162	94045.4	68200.2	141401	66421.1	95637	92307.6	52699.4	74282.4	82648.8	149176	148768	106937	7835.76	108934	183174	196764
7292	48.2406	3	557.969	1670.89	0.00266502	1.59498	28.82	LVIIEGDLERTEER		Q3TJ53	Q3TJ53;Q58E70;D3Z2H9;D3Z6I8;Q8C7C3;D3YVR0;E9Q5J9;P21107		Q58E70;D3Z2H9;D3Z6I8;Q8C7C3;D3YVR0;E9Q5J9;P21107	Q3TJ53_MOUSE Putative uncharacterized protein OS=Mus musculus GN=Tpm3 PE=2 SV=1	96430.1	120893	45983.6	137922	106760	17964.5	67366.2	61237.1	124246	239796	198675	98763.8	67781.6	162805	121035	107652	194129	107121
8850	24.4757	2	591.78	1181.55	0.000343607	0.290812	27.47	EDKYEEEIK		Q3TJ53	Q3TJ53;Q58E70;D3Z2H9;D3Z6I8;Q8C7C3;F8WID5;E9Q452;P58771-2;B7ZNL3;Q6IRU2;E9Q448;P58774-2;A2AIM4;E9Q450;Q8BP43;E9Q5J9;P21107;G5E8R1;E9Q455;G5E8R2;E9Q453		Q58E70;D3Z2H9;D3Z6I8;Q8C7C3;F8WID5;E9Q452;P58771-2;B7ZNL3;Q6IRU2;E9Q448;P58774-2;A2AIM4;E9Q450;Q8BP43;E9Q5J9;P21107;G5E8R1;E9Q455;G5E8R2;E9Q453	Q3TJ53_MOUSE Putative uncharacterized protein OS=Mus musculus GN=Tpm3 PE=2 SV=1	19193	111233	79715.8	5893.93	3950.42	64225.5	75334.1	5172.57	10255.2	1993.88	0	19018.5	7656.67	5879.89	28382.6	15399.1	4706.21	48316.8
17171	78.3209	2	718.346	1434.68	0.00400738	2.79324	32.91	MLDQTLLDLNEM		Q3TJ53	Q3TJ53;Q58E70;D3Z2H9;E9Q5J9		Q58E70;D3Z2H9;E9Q5J9	Q3TJ53_MOUSE Putative uncharacterized protein OS=Mus musculus GN=Tpm3 PE=2 SV=1	41462.4	18977.4	8845.51	87046.8	25610.6	2472.71	30472.9	131837	26337.9	54119.2	21809.9	26110.6	96156.1	58077.6	9296.3	34219.6	12547.3	40187.3
20768	68.205	2	726.343	1450.67	0.00301384	2.07755	52.57	MLDQTLLDLNEM	[12] Oxidation (M)	Q3TJ53	Q3TJ53;Q58E70;D3Z2H9;E9Q5J9		Q58E70;D3Z2H9;E9Q5J9	Q3TJ53_MOUSE Putative uncharacterized protein OS=Mus musculus GN=Tpm3 PE=2 SV=1	9349.05	4608.99	11579.7	2132.75	583.517	1512.42	3071.05	2510.59	907.84	10652.3	2551.32	2479.8	81860.7	39511.7	11213.9	22430.9	9305.28	106352
21419	74.0798	2	726.344	1450.67	0.00509556	3.51256	53.78	MLDQTLLDLNEM	[1] Oxidation (M)	Q3TJ53	Q3TJ53;Q58E70;D3Z2H9;E9Q5J9		Q58E70;D3Z2H9;E9Q5J9	Q3TJ53_MOUSE Putative uncharacterized protein OS=Mus musculus GN=Tpm3 PE=2 SV=1	506.93	248.692	621.417	418.555	3490.93	1532.97	3173.99	2058.1	1430.39	564.1	5952.68	3632.07	5245.61	9422.29	15004.9	4911.99	139842	0
76067	73.2029	2	726.344	1450.67	0.00485827	3.34899	32.36	MLDQTLLDLNEM	[1] Oxidation (M)	Q3TJ53	Q3TJ53;Q58E70;D3Z2H9;E9Q5J9		Q58E70;D3Z2H9;E9Q5J9	Q3TJ53_MOUSE Putative uncharacterized protein OS=Mus musculus GN=Tpm3 PE=2 SV=1	0	0	0	0	0	753.21	0	0	1462.15	0	0	701.28	0	5825.15	65806.5	0	433.76	0
1291	23.6054	2	509.775	1017.54	0.00120502	1.18425	40.01	LQSSEVEVK		A2AVJ7	A2AVJ7;Q6ZPS0;Q8C7E8		Q6ZPS0;Q8C7E8	A2AVJ7_MOUSE Ribosome-binding protein 1 OS=Mus musculus GN=Rrbp1 PE=2 SV=1	258784	302465	219980	323929	288626	148352	293882	267240	295612	397461	313252	294482	237773	253520	500661	297018	294934	270495
1697	27.1334	2	557.797	1113.58	0.00172786	1.55163	62.32	EQEIAAVQAR		A2AVJ7	A2AVJ7;Q6ZPS0		Q6ZPS0	A2AVJ7_MOUSE Ribosome-binding protein 1 OS=Mus musculus GN=Rrbp1 PE=2 SV=1	202683	238476	143936	225767	232656	105927	218312	216911	279243	367868	246430	243056	201419	196228	609270	212871	380768	188705
1764	23.9522	3	454.241	1359.7	0.00235919	1.73508	37.97	LKGELESSDQVR		A2AVJ7	A2AVJ7;Q6ZPS0		Q6ZPS0	A2AVJ7_MOUSE Ribosome-binding protein 1 OS=Mus musculus GN=Rrbp1 PE=2 SV=1	189845	159210	156715	146731	151653	68440.9	203637	201892	125108	155160	93589.7	178793	126089	146617	193780	153265	107419	161917
5483	24.004	2	680.858	1359.7	0.00231761	1.7045	52.52	LKGELESSDQVR		A2AVJ7	A2AVJ7;Q6ZPS0		Q6ZPS0	A2AVJ7_MOUSE Ribosome-binding protein 1 OS=Mus musculus GN=Rrbp1 PE=2 SV=1	128617	111778	68077.2	74050.9	95249.2	26955.2	102357	104817	68836	87155.3	60283.9	106799	69987.5	68171	92519.4	75954.8	53029.8	93294.7
1931	33.4502	2	679.863	1357.71	0.00240276	1.76971	98.53	LLATEQEDAAVAK		A2AVJ7	A2AVJ7;Q6ZPS0		Q6ZPS0	A2AVJ7_MOUSE Ribosome-binding protein 1 OS=Mus musculus GN=Rrbp1 PE=2 SV=1	344470	432111	303435	425707	305120	223867	328674	299718	484871	521306	443265	370606	310483	254716	562091	286212	544385	414853
2544	48.5351	2	472.787	943.56	0.00123386	1.30766	31.51	LIEILSEK		A2AVJ7	A2AVJ7;Q6ZPS0		Q6ZPS0	A2AVJ7_MOUSE Ribosome-binding protein 1 OS=Mus musculus GN=Rrbp1 PE=2 SV=1	258562	133669	223055	220207	176912	161899	183768	138466	202474	307941	153743	158006	153758	218513	275540	179520	254589	197368
2795	31.9062	2	550.807	1099.6	0.00123576	1.12383	64.14	LQQENSILR		A2AVJ7	A2AVJ7;Q6ZPS0		Q6ZPS0	A2AVJ7_MOUSE Ribosome-binding protein 1 OS=Mus musculus GN=Rrbp1 PE=2 SV=1	155618	190697	139322	183857	183410	105241	143578	187857	226310	308443	235436	203142	217730	199109	342804	230461	327648	194124
3289	27.3111	2	491.765	981.515	0.00148101	1.50891	35.95	HLEDIVEK		A2AVJ7	A2AVJ7;Q6ZPS0		Q6ZPS0	A2AVJ7_MOUSE Ribosome-binding protein 1 OS=Mus musculus GN=Rrbp1 PE=2 SV=1	170880	215181	161698	189296	205179	77966.5	175623	199086	156601	205982	186031	206512	205857	154370	24545.9	186194	174923	202105
4073	36.4622	2	695.846	1389.68	0.00367588	2.64514	87.22	DALNQATSQVESK		A2AVJ7	A2AVJ7;Q6ZPS0		Q6ZPS0	A2AVJ7_MOUSE Ribosome-binding protein 1 OS=Mus musculus GN=Rrbp1 PE=2 SV=1	239477	317935	214880	414045	240162	140118	258223	277011	376532	414671	342249	330182	275972	329376	414599	302394	377043	332689
4423	47.7266	2	801.424	1600.83	0.00196858	1.22973	79.67	QLLLESQSQLDEAK		A2AVJ7	A2AVJ7;Q6ZPS0		Q6ZPS0	A2AVJ7_MOUSE Ribosome-binding protein 1 OS=Mus musculus GN=Rrbp1 PE=2 SV=1	193222	135215	148242	161027	104351	101659	174812	140201	95476.3	146115	131906	165760	100251	106224	98420.6	125865	98494.9	112191
4862	82.9658	2	921.024	1840.03	0.00282272	1.53406	100.61	VEPAVSSIVNSIQVLASK		A2AVJ7	A2AVJ7;Q3ULC0;Q99PL5-10;Q99PL5-2	Q3ULC0;Q99PL5-10;Q99PL5-2		A2AVJ7_MOUSE Ribosome-binding protein 1 OS=Mus musculus GN=Rrbp1 PE=2 SV=1	530862	302957	288987	531264	536781	122502	493872	380254	736586	946393	621719	499280	413493	407111	0	448218	526565	587531
59137	85.2288	2	921.026	1840.04	0.00716468	3.89378	72.35	VEPAVSSIVNSIQVLASK		A2AVJ7	A2AVJ7;Q3ULC0;Q99PL5-10;Q99PL5-2	Q3ULC0;Q99PL5-10;Q99PL5-2		A2AVJ7_MOUSE Ribosome-binding protein 1 OS=Mus musculus GN=Rrbp1 PE=2 SV=1	18.5222	183.181	8.75053	768.091	135.981	0	129.384	0	585.062	1937.99	681.733	601.97	68.2392	1787.29	495556	406.981	302.015	1017.97
7255	50.3588	3	705.692	2114.06	0.00430838	2.03797	41.83	KKGEPGPPDCDGPLFLPYK		A2AVJ7	A2AVJ7;Q6ZPS0		Q6ZPS0	A2AVJ7_MOUSE Ribosome-binding protein 1 OS=Mus musculus GN=Rrbp1 PE=2 SV=1	92937.7	80515.3	87640.7	137710	107869	26669.5	77055.2	106930	140958	180673	147696	142634	140924	106393	146094	122463	255822	167823
7719	50.3331	4	529.521	2114.05	0.00368526	1.74322	26.26	KKGEPGPPDCDGPLFLPYK		A2AVJ7	A2AVJ7;Q6ZPS0		Q6ZPS0	A2AVJ7_MOUSE Ribosome-binding protein 1 OS=Mus musculus GN=Rrbp1 PE=2 SV=1	81619.6	57684.6	57780.7	111590	53654.1	17179.2	72296	61779.9	78149.4	131635	90574.2	80175.2	81853.1	66082.1	95906.6	81127	134930	139892
7520	21.1856	2	588.289	1174.56	-0.00138789	-1.18162	56.96	ASMVQSQEAPK		A2AVJ7	A2AVJ7;Q6ZPS0;Q99PL5-10;Q99PL5-2	Q99PL5-10;Q99PL5-2	Q6ZPS0	A2AVJ7_MOUSE Ribosome-binding protein 1 OS=Mus musculus GN=Rrbp1 PE=2 SV=1	43115.5	36950.8	57435.9	71673	22625	8089.99	43921.3	53686.1	22027.3	32786.6	73508.5	79119.6	6610.62	86442.6	56820	38308.6	85571.1	74835.4
20318	22.6772	2	588.291	1174.57	0.00171417	1.45941	57.75	ASMVQSQEAPK		A2AVJ7	A2AVJ7;Q6ZPS0;Q99PL5-10;Q99PL5-2	Q99PL5-10;Q99PL5-2	Q6ZPS0	A2AVJ7_MOUSE Ribosome-binding protein 1 OS=Mus musculus GN=Rrbp1 PE=2 SV=1	0	0	0	2187.15	756.363	214.113	220.517	2221.55	929.615	0	6144.54	4884.98	154369	3202.83	0	2150.44	11671.5	6875.32
8149	21.8991	3	595.965	1784.87	-0.000240446	-0.134713	34.57	ASMVQSQEAPKQDAPAK		A2AVJ7	A2AVJ7;Q6ZPS0;Q99PL5-10;Q99PL5-2	Q99PL5-10;Q99PL5-2	Q6ZPS0	A2AVJ7_MOUSE Ribosome-binding protein 1 OS=Mus musculus GN=Rrbp1 PE=2 SV=1	13435.4	10888.9	14279.5	59561.7	7380.64	2277.31	6260.98	10497.1	15930	18936.8	83085.1	45437.8	0	40613.9	647.234	26.1296	0	1302.91
8349	19.3401	3	427.899	1280.67	0.00186102	1.45316	48.74	AKVGAAEEELHK		A2AVJ7	A2AVJ7;Q6ZPS0		Q6ZPS0	A2AVJ7_MOUSE Ribosome-binding protein 1 OS=Mus musculus GN=Rrbp1 PE=2 SV=1	25645.9	26968.4	14962.7	28492.4	27425.2	6022.32	12926.1	23399.9	32454.1	48124.3	33974.1	23798	6043.01	53126.7	1274.96	34503.7	65071.4	33491.4
8886	18.4793	4	533.78	2131.09	0.00203077	0.952928	43.76	KTDTVANQGTKQEGVSNQVK		A2AVJ7	A2AVJ7;Q99PL5-2	Q99PL5-2		A2AVJ7_MOUSE Ribosome-binding protein 1 OS=Mus musculus GN=Rrbp1 PE=2 SV=1	32681.1	29953.1	5373.83	55342.3	52790.2	208.677	13702.2	30649.9	55869.3	262.12	59574	39064.1	27175.2	61331.2	217.619	49901.7	97978.2	50245.8
15880	18.4793	3	711.37	2131.09	0.00186595	0.875585	66.62	KTDTVANQGTKQEGVSNQVK		A2AVJ7	A2AVJ7;Q99PL5-2	Q99PL5-2		A2AVJ7_MOUSE Ribosome-binding protein 1 OS=Mus musculus GN=Rrbp1 PE=2 SV=1	23293.4	13940.6	3666.86	28731.5	38900.3	112.191	6524.75	15358.8	37759.2	0	37160	29415.3	24650.3	44129.1	0	35735.3	85688.4	47419.6
71075	17.3008	3	711.372	2131.09	0.00687415	3.22565	49.14	KTDTVANQGTKQEGVSNQVK		A2AVJ7	A2AVJ7;Q99PL5-2	Q99PL5-2		A2AVJ7_MOUSE Ribosome-binding protein 1 OS=Mus musculus GN=Rrbp1 PE=2 SV=1	0	0	0	0	0	0	0	0	0	0	0	0	0	97.9149	57957.7	0	0	0
9339	19.7121	2	541.778	1081.54	0.000631438	0.583832	63.83	VGAAEEELHK		A2AVJ7	A2AVJ7;Q6ZPS0		Q6ZPS0	A2AVJ7_MOUSE Ribosome-binding protein 1 OS=Mus musculus GN=Rrbp1 PE=2 SV=1	6441.1	10159.8	22467.3	14481.9	17731.3	32417.2	24199	7795.79	15038.6	18465.9	11232.1	8848.23	59005.6	70339.9	0	64509.3	119279	47659.5
9806	32.9614	3	414.248	1239.72	0.00309082	2.49316	43.9	ATQKGDPVAILK		A2AVJ7	A2AVJ7;Q6ZPS0		Q6ZPS0	A2AVJ7_MOUSE Ribosome-binding protein 1 OS=Mus musculus GN=Rrbp1 PE=2 SV=1	0	1233.82	18899.7	8073.07	9897.8	12292.9	6175.2	1187.44	5222.11	4208.51	0	620.984	5395.16	7780.05	49578.1	5693.1	44578.3	33118.1
9815	30.1578	2	465.269	928.524	0.00095054	1.02371	31.54	SAILEATPK		A2AVJ7	A2AVJ7;Q3ULC0;Q99PL5-10;Q99PL5-2	Q3ULC0;Q99PL5-10;Q99PL5-2		A2AVJ7_MOUSE Ribosome-binding protein 1 OS=Mus musculus GN=Rrbp1 PE=2 SV=1	32061.9	14060.5	21561.7	58023.4	18908.1	6869.78	555.777	42332.5	12264.5	17668.6	98054.8	35439.2	107320	47992.5	30566.6	14985.1	97846.9	66999.8
11354	21.4245	3	470.258	1407.75	0.00431995	3.06869	30.27	DHVKEVQQLQGK		A2AVJ7	A2AVJ7;Q6ZPS0		Q6ZPS0	A2AVJ7_MOUSE Ribosome-binding protein 1 OS=Mus musculus GN=Rrbp1 PE=2 SV=1	17239.6	23949.3	11863.4	34615.6	23961.2	6001.77	11613.5	15683.1	48168.5	57465.2	12804.4	23419.1	35.1406	44106.9	119764	32570.9	62793	25327.6
16232	39.6469	2	781.91	1561.81	0.00335838	2.15032	48.01	LKELESQVSCLEK		A2AVJ7	A2AVJ7;Q6ZPS0		Q6ZPS0	A2AVJ7_MOUSE Ribosome-binding protein 1 OS=Mus musculus GN=Rrbp1 PE=2 SV=1	30557.3	50566.9	32013.5	81203.6	966.573	17390.3	40860.6	15360.5	37076.4	29671.7	31230.8	43051.9	28962	28231.8	25652.4	31846.7	27962.6	29012.2
17652	34.1822	2	484.799	967.583	0.00129221	1.33551	33.47	GDPVAILKR		A2AVJ7	A2AVJ7;Q6ZPS0		Q6ZPS0	A2AVJ7_MOUSE Ribosome-binding protein 1 OS=Mus musculus GN=Rrbp1 PE=2 SV=1	9918.05	15867.4	10657.9	14209.2	18510.5	1506.39	4917.7	9010.91	23637.7	21224	16761.7	11024.5	17589.5	15707.6	38452.6	8712.78	49960.1	24206.1
23202	59.983	2	957.469	1912.92	0.003875	2.0257	86.51	TLVSTVGSMVFSEGEAQR	[9] Oxidation (M)	A2AVJ7	A2AVJ7;Q6ZPS0		Q6ZPS0	A2AVJ7_MOUSE Ribosome-binding protein 1 OS=Mus musculus GN=Rrbp1 PE=2 SV=1	28617.1	8270.76	12623.5	63532.6	13966.2	0	2091.08	45785.9	22236.3	18665.3	79139.2	50755.1	94653.3	76409.5	20403.6	9352.45	102302	91507
24980	72.0686	3	633.317	1896.93	0.00357228	1.88319	66.04	TLVSTVGSMVFSEGEAQR		A2AVJ7	A2AVJ7;Q6ZPS0		Q6ZPS0	A2AVJ7_MOUSE Ribosome-binding protein 1 OS=Mus musculus GN=Rrbp1 PE=2 SV=1	16095	1976.89	9851.47	30710.7	1859.39	2960.94	10522.4	20290.8	5316.57	16879.4	77461.9	30864.5	154592	23779.9	4156.98	12777.8	27041.3	36997.4
33267	72.2187	2	949.472	1896.93	0.00334844	1.76519	91.2	TLVSTVGSMVFSEGEAQR		A2AVJ7	A2AVJ7;Q6ZPS0		Q6ZPS0	A2AVJ7_MOUSE Ribosome-binding protein 1 OS=Mus musculus GN=Rrbp1 PE=2 SV=1	34272	18205.2	22398	72527.2	33918.8	2677.25	66485.3	48292.6	50530.2	59466.7	135589	27636	244597	57414.4	5679.19	19934.4	38426.8	45652.5
27827	20.8113	2	459.263	916.511	0.00178189	1.94421	30.48	RLTSDLGR		A2AVJ7	A2AVJ7;Q6ZPS0		Q6ZPS0	A2AVJ7_MOUSE Ribosome-binding protein 1 OS=Mus musculus GN=Rrbp1 PE=2 SV=1	0	30.9308	500.074	1.50865	0	154.976	74.9099	3.53614	0	0	0	0	7.09996	3851.7	407.377	348.135	63231.6	6736.33
112	49.3967	2	622.331	1242.65	0.00245413	1.97492	94.21	IQLVEEELDR		P58774-2	P58774-2;Q58E70;D3Z2H9;D3Z6I8;Q8C7C3;F8WID5;E9Q452;P58771-2;B7ZNL3;E9Q448;Q3TJ53;A2AIM5;Q91VH3;A2AIM4;E9Q450;Q8BP43;E9Q5J9;P21107;G5E8R1;E9Q455;G5E8R2;E9Q453	A2AIM5;Q91VH3;A2AIM4	Q58E70;D3Z2H9;D3Z6I8;Q8C7C3;F8WID5;E9Q452;P58771-2;B7ZNL3;E9Q448;Q3TJ53;E9Q450;Q8BP43;E9Q5J9;P21107;G5E8R1;E9Q455;G5E8R2;E9Q453	TPM2_MOUSE Isoform 2 of Tropomyosin beta chain OS=Mus musculus GN=Tpm2	5.78703e+06	5.37348e+06	3.59199e+06	7.51795e+06	3.93777e+06	1.27054e+06	5.72083e+06	5.02425e+06	4.78957e+06	5.77265e+06	5.50731e+06	6.74054e+06	2.61447e+06	3.12461e+06	2.70311e+06	3.00977e+06	3.28342e+06	2.80309e+06
293	49.5592	3	576.637	1726.89	0.00362254	2.09773	44.42	IQLVEEELDRAQER		P58774-2	P58774-2;Q58E70;D3Z2H9;D3Z6I8;Q8C7C3;F8WID5;E9Q452;P58771-2;B7ZNL3;E9Q448;Q3TJ53;A2AIM5;Q91VH3;A2AIM4;E9Q450;Q8BP43;E9Q5J9;P21107;G5E8R1;E9Q455;G5E8R2;E9Q453	A2AIM5;Q91VH3;A2AIM4	Q58E70;D3Z2H9;D3Z6I8;Q8C7C3;F8WID5;E9Q452;P58771-2;B7ZNL3;E9Q448;Q3TJ53;E9Q450;Q8BP43;E9Q5J9;P21107;G5E8R1;E9Q455;G5E8R2;E9Q453	TPM2_MOUSE Isoform 2 of Tropomyosin beta chain OS=Mus musculus GN=Tpm2	3.1436e+06	3.38605e+06	1.14705e+06	7.16879e+06	3.54504e+06	334377	2.25939e+06	2.97975e+06	6.04646e+06	8.47632e+06	7.43716e+06	4.65478e+06	2.55225e+06	4.63744e+06	5.78978e+06	3.83131e+06	6.00305e+06	2.91635e+06
2217	49.4776	2	864.451	1726.89	0.00322926	1.86999	64.17	IQLVEEELDRAQER		P58774-2	P58774-2;Q58E70;D3Z2H9;D3Z6I8;Q8C7C3;F8WID5;E9Q452;P58771-2;B7ZNL3;E9Q448;Q3TJ53;A2AIM5;Q91VH3;A2AIM4;E9Q450;Q8BP43;E9Q5J9;P21107;G5E8R1;E9Q455;G5E8R2;E9Q453	A2AIM5;Q91VH3;A2AIM4	Q58E70;D3Z2H9;D3Z6I8;Q8C7C3;F8WID5;E9Q452;P58771-2;B7ZNL3;E9Q448;Q3TJ53;E9Q450;Q8BP43;E9Q5J9;P21107;G5E8R1;E9Q455;G5E8R2;E9Q453	TPM2_MOUSE Isoform 2 of Tropomyosin beta chain OS=Mus musculus GN=Tpm2	828926	937947	222969	1.67995e+06	943917	34830.6	521915	965848	1.63204e+06	2.23246e+06	2.10071e+06	1.25976e+06	579973	827647	1.07699e+06	752540	1.19698e+06	471525
925	20.5643	3	492.899	1475.68	0.00186989	1.26715	64.01	LEEAEKAADESER		P58774-2	P58774-2;Q58E70;D3Z2H9;D3Z6I8;Q8C7C3;F8WID5;E9Q452;P58771-2;B7ZNL3;E9Q448;Q3TJ53;Q91VH3;A2AIM4;E9Q450;Q8BP43;E9Q5J9;P21107;G5E8R1;E9Q455;G5E8R2;E9Q453	Q91VH3;A2AIM4	Q58E70;D3Z2H9;D3Z6I8;Q8C7C3;F8WID5;E9Q452;P58771-2;B7ZNL3;E9Q448;Q3TJ53;E9Q450;Q8BP43;E9Q5J9;P21107;G5E8R1;E9Q455;G5E8R2;E9Q453	TPM2_MOUSE Isoform 2 of Tropomyosin beta chain OS=Mus musculus GN=Tpm2	445122	108977	55737	363055	823194	26560.9	118872	614067	597930	543537	1.10134e+06	892137	479654	1.06262e+06	297944	777229	867336	694798
3134	20.5643	2	738.845	1475.68	0.00171383	1.16139	92.93	LEEAEKAADESER		P58774-2	P58774-2;Q58E70;D3Z2H9;D3Z6I8;Q8C7C3;F8WID5;E9Q452;P58771-2;B7ZNL3;E9Q448;Q3TJ53;Q91VH3;A2AIM4;E9Q450;Q8BP43;E9Q5J9;P21107;G5E8R1;E9Q455;G5E8R2;E9Q453	Q91VH3;A2AIM4	Q58E70;D3Z2H9;D3Z6I8;Q8C7C3;F8WID5;E9Q452;P58771-2;B7ZNL3;E9Q448;Q3TJ53;E9Q450;Q8BP43;E9Q5J9;P21107;G5E8R1;E9Q455;G5E8R2;E9Q453	TPM2_MOUSE Isoform 2 of Tropomyosin beta chain OS=Mus musculus GN=Tpm2	262049	110249	31658.2	238126	430485	6183.27	53460.9	323783	391242	338192	554071	487063	0	403937	231823	314215	461564	325394
22971	21.2379	2	738.846	1475.68	0.00403581	2.73489	72.14	LEEAEKAADESER		P58774-2	P58774-2;Q58E70;D3Z2H9;D3Z6I8;Q8C7C3;F8WID5;E9Q452;P58771-2;B7ZNL3;E9Q448;Q3TJ53;Q91VH3;A2AIM4;E9Q450;Q8BP43;E9Q5J9;P21107;G5E8R1;E9Q455;G5E8R2;E9Q453	Q91VH3;A2AIM4	Q58E70;D3Z2H9;D3Z6I8;Q8C7C3;F8WID5;E9Q452;P58771-2;B7ZNL3;E9Q448;Q3TJ53;E9Q450;Q8BP43;E9Q5J9;P21107;G5E8R1;E9Q455;G5E8R2;E9Q453	TPM2_MOUSE Isoform 2 of Tropomyosin beta chain OS=Mus musculus GN=Tpm2	0	0	0	73.5405	0	0	0	734.247	0	0	455.803	0	264654	637.611	809.274	0	811.595	401.246
987	43.8496	3	467.257	1398.75	0.00367093	2.62444	63	RIQLVEEELDR		P58774-2	P58774-2;Q58E70;D3Z2H9;D3Z6I8;Q8C7C3;F8WID5;E9Q452;P58771-2;B7ZNL3;E9Q448;Q3TJ53;A2AIM5;Q91VH3;A2AIM4;E9Q450;Q8BP43;E9Q5J9;P21107;G5E8R1;E9Q455;G5E8R2;E9Q453	A2AIM5;Q91VH3;A2AIM4	Q58E70;D3Z2H9;D3Z6I8;Q8C7C3;F8WID5;E9Q452;P58771-2;B7ZNL3;E9Q448;Q3TJ53;E9Q450;Q8BP43;E9Q5J9;P21107;G5E8R1;E9Q455;G5E8R2;E9Q453	TPM2_MOUSE Isoform 2 of Tropomyosin beta chain OS=Mus musculus GN=Tpm2	315900	637736	448694	1.18565e+06	423237	198488	677735	632286	625033	778889	787290	886806	401386	655658	463892	432544	528898	493603
1041	43.823	2	700.382	1398.75	0.0031832	2.27575	69.14	RIQLVEEELDR		P58774-2	P58774-2;Q58E70;D3Z2H9;D3Z6I8;Q8C7C3;F8WID5;E9Q452;P58771-2;B7ZNL3;E9Q448;Q3TJ53;A2AIM5;Q91VH3;A2AIM4;E9Q450;Q8BP43;E9Q5J9;P21107;G5E8R1;E9Q455;G5E8R2;E9Q453	A2AIM5;Q91VH3;A2AIM4	Q58E70;D3Z2H9;D3Z6I8;Q8C7C3;F8WID5;E9Q452;P58771-2;B7ZNL3;E9Q448;Q3TJ53;E9Q450;Q8BP43;E9Q5J9;P21107;G5E8R1;E9Q455;G5E8R2;E9Q453	TPM2_MOUSE Isoform 2 of Tropomyosin beta chain OS=Mus musculus GN=Tpm2	766585	1.30623e+06	638370	1.97846e+06	859005	246114	1.20024e+06	1.20667e+06	1.21054e+06	1.36278e+06	1.32772e+06	1.57655e+06	678902	939161	692126	633970	731320	701067
1405	45.3583	3	628.67	1882.99	0.00353602	1.87788	35.51	RIQLVEEELDRAQER		P58774-2	P58774-2;Q58E70;D3Z2H9;D3Z6I8;Q8C7C3;F8WID5;E9Q452;P58771-2;B7ZNL3;E9Q448;Q3TJ53;A2AIM5;Q91VH3;A2AIM4;E9Q450;Q8BP43;E9Q5J9;P21107;G5E8R1;E9Q455;G5E8R2;E9Q453	A2AIM5;Q91VH3;A2AIM4	Q58E70;D3Z2H9;D3Z6I8;Q8C7C3;F8WID5;E9Q452;P58771-2;B7ZNL3;E9Q448;Q3TJ53;E9Q450;Q8BP43;E9Q5J9;P21107;G5E8R1;E9Q455;G5E8R2;E9Q453	TPM2_MOUSE Isoform 2 of Tropomyosin beta chain OS=Mus musculus GN=Tpm2	461405	1.18146e+06	227089	2.76612e+06	1.0701e+06	60669.4	625769	903581	2.90718e+06	3.21947e+06	2.69506e+06	1.40214e+06	500550	1.55835e+06	1.95823e+06	1.01928e+06	1.75639e+06	835871
10086	45.3583	4	471.755	1882.99	0.00343495	1.8242	37.24	RIQLVEEELDRAQER		P58774-2	P58774-2;Q58E70;D3Z2H9;D3Z6I8;Q8C7C3;F8WID5;E9Q452;P58771-2;B7ZNL3;E9Q448;Q3TJ53;A2AIM5;Q91VH3;A2AIM4;E9Q450;Q8BP43;E9Q5J9;P21107;G5E8R1;E9Q455;G5E8R2;E9Q453	A2AIM5;Q91VH3;A2AIM4	Q58E70;D3Z2H9;D3Z6I8;Q8C7C3;F8WID5;E9Q452;P58771-2;B7ZNL3;E9Q448;Q3TJ53;E9Q450;Q8BP43;E9Q5J9;P21107;G5E8R1;E9Q455;G5E8R2;E9Q453	TPM2_MOUSE Isoform 2 of Tropomyosin beta chain OS=Mus musculus GN=Tpm2	10641.1	69588.5	5664.9	119708	9211.01	20345	28546.4	10329.8	97378	192559	31331.5	9288.6	41.7772	4393.17	97.3239	9718.06	20651.7	11158.2
1627	36.0399	2	666.824	1331.63	0.00199417	1.49754	95.28	ATDAEADVASLNR		P58774-2	P58774-2;F8WID5;E9Q452;P58771-2;A2AIM5;Q91VH3;A2AIM4;E9Q450;Q8BP43	A2AIM5;Q91VH3;A2AIM4	F8WID5;E9Q452;P58771-2;E9Q450;Q8BP43	TPM2_MOUSE Isoform 2 of Tropomyosin beta chain OS=Mus musculus GN=Tpm2	333954	691873	207480	884399	269517	65447.4	393634	450396	566534	442696	816223	852635	159365	298493	193444	158691	277713	145898
1658	19.5372	2	537.283	1072.55	0.00092539	0.862793	54	LDKENAIDR		P58774-2	P58774-2;F8WID5;E9Q452;P58771-2;B7ZNL3;E9Q448;A2AIM5;Q91VH3;A2AIM4;E9Q450;Q8BP43	A2AIM5;Q91VH3;A2AIM4	F8WID5;E9Q452;P58771-2;B7ZNL3;E9Q448;E9Q450;Q8BP43	TPM2_MOUSE Isoform 2 of Tropomyosin beta chain OS=Mus musculus GN=Tpm2	142205	229253	185165	230778	139903	66094.5	157833	230734	234736	128040	259055	442606	110752	196040	0	106224	199527	158664
30832	18.0328	2	537.284	1072.55	0.00274941	2.56343	52.72	LDKENAIDR		P58774-2	P58774-2;F8WID5;E9Q452;P58771-2;B7ZNL3;E9Q448;A2AIM5;Q91VH3;A2AIM4;E9Q450;Q8BP43	A2AIM5;Q91VH3;A2AIM4	F8WID5;E9Q452;P58771-2;B7ZNL3;E9Q448;E9Q450;Q8BP43	TPM2_MOUSE Isoform 2 of Tropomyosin beta chain OS=Mus musculus GN=Tpm2	220.841	726.302	374.829	349.313	994.248	735.119	419.072	359.907	923.247	230.155	521.895	65.8701	1181.34	3256.61	123362	341	8037.05	1281.75
97185	17.4299	2	537.283	1072.55	0.000291808	0.272069	46.26	LDKENAIDR		P58774-2	P58774-2;F8WID5;E9Q452;P58771-2;B7ZNL3;E9Q448;A2AIM5;Q91VH3;A2AIM4;E9Q450;Q8BP43	A2AIM5;Q91VH3;A2AIM4	F8WID5;E9Q452;P58771-2;B7ZNL3;E9Q448;E9Q450;Q8BP43	TPM2_MOUSE Isoform 2 of Tropomyosin beta chain OS=Mus musculus GN=Tpm2	0	863.632	194.445	1743.23	0	1619.96	0	0	936.452	1137.73	362.933	0	720.118	599.108	5653.96	446.189	7101.86	908.325
1687	29.6683	3	539.617	1615.83	0.00202864	1.25548	54.73	KATDAEADVASLNRR		P58774-2	P58774-2;F8WID5;E9Q452;P58771-2;A2AIM5;Q91VH3;A2AIM4;E9Q450;Q8BP43	A2AIM5;Q91VH3;A2AIM4	F8WID5;E9Q452;P58771-2;E9Q450;Q8BP43	TPM2_MOUSE Isoform 2 of Tropomyosin beta chain OS=Mus musculus GN=Tpm2	234528	557249	152182	615582	232316	42291.8	225859	418305	631599	482526	933818	664280	94145.2	322913	405506	203854	211077	143049
19695	30.8949	3	539.617	1615.83	0.000427429	0.264526	41.06	KATDAEADVASLNRR		P58774-2	P58774-2;F8WID5;E9Q452;P58771-2;A2AIM5;Q91VH3;A2AIM4;E9Q450;Q8BP43	A2AIM5;Q91VH3;A2AIM4	F8WID5;E9Q452;P58771-2;E9Q450;Q8BP43	TPM2_MOUSE Isoform 2 of Tropomyosin beta chain OS=Mus musculus GN=Tpm2	0	0	0	0	0	279.623	0	0	0	0	0	0	4806.47	0	0	0	242.492	0
2068	32.9614	3	496.919	1487.74	0.00249379	1.67623	32.62	ATDAEADVASLNRR		P58774-2	P58774-2;F8WID5;E9Q452;P58771-2;A2AIM5;Q91VH3;A2AIM4;E9Q450;Q8BP43	A2AIM5;Q91VH3;A2AIM4	F8WID5;E9Q452;P58771-2;E9Q450;Q8BP43	TPM2_MOUSE Isoform 2 of Tropomyosin beta chain OS=Mus musculus GN=Tpm2	46644	328453	75776.2	247820	79349.3	15977.3	97407.8	140069	369332	192442	490987	283065	70464.1	111806	182521	110203	126602	103420
2312	43.4021	3	600.668	1798.98	0.00292264	1.62461	26.21	KLVILEGELERSEER		P58774-2	P58774-2;Q91VH3;A2AIM4	Q91VH3;A2AIM4		TPM2_MOUSE Isoform 2 of Tropomyosin beta chain OS=Mus musculus GN=Tpm2	260922	514879	119815	862628	512538	20852.8	242563	357180	894658	1.26596e+06	1.08676e+06	480421	562503	988481	1.21514e+06	669326	1.12602e+06	586403
2574	47.3133	3	600.668	1798.98	0.00260249	1.44665	29.09	KLVILEGELERSEER		P58774-2	P58774-2;Q91VH3;A2AIM4	Q91VH3;A2AIM4		TPM2_MOUSE Isoform 2 of Tropomyosin beta chain OS=Mus musculus GN=Tpm2	595091	899929	198311	1.11023e+06	810571	1513.9	589237	654086	889752	863888	1.25123e+06	720879	5132.98	7070.88	16758.1	3908.33	24382.2	13627.7
2374	49.1339	3	433.595	1297.76	0.00267789	2.06347	47.85	KLVILEGELER		P58774-2	P58774-2;Q91VH3;A2AIM4	Q91VH3;A2AIM4		TPM2_MOUSE Isoform 2 of Tropomyosin beta chain OS=Mus musculus GN=Tpm2	170652	374002	126704	774485	100986	38217.3	364409	290267	597654	358121	743853	671923	82015.3	197037	387.356	115840	128220	85858.9
4278	49.2134	2	649.889	1297.76	0.00223465	1.72192	75.94	KLVILEGELER		P58774-2	P58774-2;Q91VH3;A2AIM4	Q91VH3;A2AIM4		TPM2_MOUSE Isoform 2 of Tropomyosin beta chain OS=Mus musculus GN=Tpm2	167703	393073	97601.9	683917	90286.5	21099.4	280441	329640	498388	335936	673171	578614	62936.2	159563	0	89788.8	94703.8	55910.2
2566	46.1131	3	481.941	1442.8	0.00241509	1.67389	36.51	LATALQKLEEAEK		P58774-2	P58774-2;Q58E70;D3Z2H9;D3Z6I8;Q8C7C3;F8WID5;E9Q452;P58771-2;B7ZNL3;E9Q448;Q3TJ53;Q91VH3;A2AIM4;E9Q450;Q8BP43;E9Q5J9;P21107;G5E8R1;E9Q455;G5E8R2;E9Q453	Q91VH3;A2AIM4	Q58E70;D3Z2H9;D3Z6I8;Q8C7C3;F8WID5;E9Q452;P58771-2;B7ZNL3;E9Q448;Q3TJ53;E9Q450;Q8BP43;E9Q5J9;P21107;G5E8R1;E9Q455;G5E8R2;E9Q453	TPM2_MOUSE Isoform 2 of Tropomyosin beta chain OS=Mus musculus GN=Tpm2	39444.1	207828	44693.2	466824	231521	17646.2	61612.8	125534	767931	942640	775882	213199	120590	513966	467916	233621	444654	129171
5444	46.0862	2	722.407	1442.8	0.00242926	1.68372	81.92	LATALQKLEEAEK		P58774-2	P58774-2;Q58E70;D3Z2H9;D3Z6I8;Q8C7C3;F8WID5;E9Q452;P58771-2;B7ZNL3;E9Q448;Q3TJ53;Q91VH3;A2AIM4;E9Q450;Q8BP43;E9Q5J9;P21107;G5E8R1;E9Q455;G5E8R2;E9Q453	Q91VH3;A2AIM4	Q58E70;D3Z2H9;D3Z6I8;Q8C7C3;F8WID5;E9Q452;P58771-2;B7ZNL3;E9Q448;Q3TJ53;E9Q450;Q8BP43;E9Q5J9;P21107;G5E8R1;E9Q455;G5E8R2;E9Q453	TPM2_MOUSE Isoform 2 of Tropomyosin beta chain OS=Mus musculus GN=Tpm2	34398.8	156616	16143.5	342094	163133	2671.28	36690.8	113249	536361	608244	604310	164973	53158.2	323606	313779	194747	372781	113575
2723	23.7952	2	644.82	1287.63	-0.00419765	-3.25998	56.78	DAQEKLEQAEK		P58774-2	P58774-2;A2AIM5;Q91VH3;A2AIM4	A2AIM5;Q91VH3;A2AIM4		TPM2_MOUSE Isoform 2 of Tropomyosin beta chain OS=Mus musculus GN=Tpm2	400957	604003	236928	406293	361696	106088	473083	489849	369028	448311	398062	459938	199318	190898	277008	302869	146092	218336
3486	32.0114	3	487.584	1459.73	0.00226988	1.555	35.09	KATDAEADVASLNR		P58774-2	P58774-2;F8WID5;E9Q452;P58771-2;A2AIM5;Q91VH3;A2AIM4;E9Q450;Q8BP43	A2AIM5;Q91VH3;A2AIM4	F8WID5;E9Q452;P58771-2;E9Q450;Q8BP43	TPM2_MOUSE Isoform 2 of Tropomyosin beta chain OS=Mus musculus GN=Tpm2	73528.6	194754	68300.5	216594	61212.3	26285.4	116550	128125	191818	114609	285000	252476	49867.5	88626.3	0	54567.8	65379.9	55920.3
4578	32.0114	2	730.872	1459.73	0.00241874	1.65698	114.27	KATDAEADVASLNR		P58774-2	P58774-2;F8WID5;E9Q452;P58771-2;A2AIM5;Q91VH3;A2AIM4;E9Q450;Q8BP43	A2AIM5;Q91VH3;A2AIM4	F8WID5;E9Q452;P58771-2;E9Q450;Q8BP43	TPM2_MOUSE Isoform 2 of Tropomyosin beta chain OS=Mus musculus GN=Tpm2	124188	284539	75623.8	320564	107170	24622.3	162528	191610	263534	182716	374384	345387	77621.3	105427	3070.39	66259.3	91477.2	66287.6
3694	26.5096	2	591.281	1180.55	0.0012487	1.05773	45.63	MELQEMQLK	[1] Oxidation (M)|[6] Oxidation (M)	P58774-2	P58774-2;Q91VH3;A2AIM4	Q91VH3;A2AIM4		TPM2_MOUSE Isoform 2 of Tropomyosin beta chain OS=Mus musculus GN=Tpm2	103693	364322	77448.2	279536	45817.9	19097.7	181694	252306	335114	209423	288298	387805	10555.4	65589.7	73530.2	74769.8	54928.5	28808.4
4712	55.1258	2	585.841	1169.67	0.00178784	1.52851	45.95	LVILEGELER		P58774-2	P58774-2;Q91VH3;A2AIM4	Q91VH3;A2AIM4		TPM2_MOUSE Isoform 2 of Tropomyosin beta chain OS=Mus musculus GN=Tpm2	43925.2	142993	36887.8	206603	14249.9	8443.19	85073.9	93314	143131	93327.1	210571	180184	19377.3	41394.5	25771.9	22147.9	18754.8	20461.6
4747	22.4415	4	455.226	1816.87	0.00272951	1.50231	38.62	HIAEDSDRKYEEVAR		P58774-2	P58774-2;Q91VH3;A2AIM4	Q91VH3;A2AIM4		TPM2_MOUSE Isoform 2 of Tropomyosin beta chain OS=Mus musculus GN=Tpm2	25747.6	103870	11153.2	289752	32345.7	3215.4	27611.1	69545.8	316714	186934	447056	201430	45653.6	186696	110785	67422.2	122225	48662.3
5835	58.1399	2	703.358	1404.7	0.0028579	2.03453	82	TIDDLEETLASAK		P58774-2	P58774-2			TPM2_MOUSE Isoform 2 of Tropomyosin beta chain OS=Mus musculus GN=Tpm2	44140.6	125186	62326	354176	24415.1	4641.51	78508.4	149935	140231	64771.9	378310	402913	52047.9	68703	14384.5	12184.9	41865.5	44112.2
8496	21.0817	3	472.915	1415.72	-0.00117437	-0.829518	42.84	DAQEKLEQAEKK		P58774-2	P58774-2;A2AIM5;Q91VH3;A2AIM4	A2AIM5;Q91VH3;A2AIM4		TPM2_MOUSE Isoform 2 of Tropomyosin beta chain OS=Mus musculus GN=Tpm2	42656.9	101364	31967.5	107811	21710.1	266.215	42145.5	104356	91245.1	54537.6	74427.6	120729	340.692	56578.9	52970.4	26771.5	42239.7	19501.8
8850	24.4757	2	591.78	1181.55	0.000343607	0.290812	27.47	EDKYEEEIK		P58774-2	P58774-2;Q58E70;D3Z2H9;D3Z6I8;Q8C7C3;F8WID5;E9Q452;P58771-2;B7ZNL3;Q6IRU2;E9Q448;Q3TJ53;A2AIM4;E9Q450;Q8BP43;E9Q5J9;P21107;G5E8R1;E9Q455;G5E8R2;E9Q453	A2AIM4	Q58E70;D3Z2H9;D3Z6I8;Q8C7C3;F8WID5;E9Q452;P58771-2;B7ZNL3;Q6IRU2;E9Q448;Q3TJ53;E9Q450;Q8BP43;E9Q5J9;P21107;G5E8R1;E9Q455;G5E8R2;E9Q453	TPM2_MOUSE Isoform 2 of Tropomyosin beta chain OS=Mus musculus GN=Tpm2	19193	111233	79715.8	5893.93	3950.42	64225.5	75334.1	5172.57	10255.2	1993.88	0	19018.5	7656.67	5879.89	28382.6	15399.1	4706.21	48316.8
12336	39.8842	3	661.33	1980.97	0.00542808	2.74012	48.12	YSESVKDAQEKLEQAEK		P58774-2	P58774-2;A2AIM5;Q91VH3;A2AIM4	A2AIM5;Q91VH3;A2AIM4		TPM2_MOUSE Isoform 2 of Tropomyosin beta chain OS=Mus musculus GN=Tpm2	42042.3	199122	55463.3	157726	29306.3	16586.3	69888.1	92578.2	128864	65551.9	156365	183434	17893.5	52605.9	43214.9	32122.2	65405.1	29792.1
14585	52.187	3	598.973	1793.9	0.00294582	1.64214	33.17	EDKYEEEIKLLEEK		P58774-2	P58774-2;A2AIM4	A2AIM4		TPM2_MOUSE Isoform 2 of Tropomyosin beta chain OS=Mus musculus GN=Tpm2	23759.9	79312.9	20915.1	158681	30210.2	6789.58	61997.6	77323.5	101023	61019.4	109119	189086	22978.6	28460.8	28154	16614.6	38000.5	29481.2
112	49.3967	2	622.331	1242.65	0.00245413	1.97492	94.21	IQLVEEELDR		E9Q450	E9Q450;Q58E70;D3Z2H9;D3Z6I8;Q8C7C3;F8WID5;E9Q452;P58771-2;B7ZNL3;E9Q448;Q3TJ53;P58774-2;A2AIM5;Q91VH3;A2AIM4;Q8BP43;E9Q5J9;P21107;G5E8R1;E9Q455;G5E8R2;E9Q453	Q8BP43	Q58E70;D3Z2H9;D3Z6I8;Q8C7C3;F8WID5;E9Q452;P58771-2;B7ZNL3;E9Q448;Q3TJ53;P58774-2;A2AIM5;Q91VH3;A2AIM4;E9Q5J9;P21107;G5E8R1;E9Q455;G5E8R2;E9Q453	E9Q450_MOUSE Tropomyosin alpha-1 chain OS=Mus musculus GN=Tpm1 PE=2 SV=1	5.78703e+06	5.37348e+06	3.59199e+06	7.51795e+06	3.93777e+06	1.27054e+06	5.72083e+06	5.02425e+06	4.78957e+06	5.77265e+06	5.50731e+06	6.74054e+06	2.61447e+06	3.12461e+06	2.70311e+06	3.00977e+06	3.28342e+06	2.80309e+06
293	49.5592	3	576.637	1726.89	0.00362254	2.09773	44.42	IQLVEEELDRAQER		E9Q450	E9Q450;Q58E70;D3Z2H9;D3Z6I8;Q8C7C3;F8WID5;E9Q452;P58771-2;B7ZNL3;E9Q448;Q3TJ53;P58774-2;A2AIM5;Q91VH3;A2AIM4;Q8BP43;E9Q5J9;P21107;G5E8R1;E9Q455;G5E8R2;E9Q453	Q8BP43	Q58E70;D3Z2H9;D3Z6I8;Q8C7C3;F8WID5;E9Q452;P58771-2;B7ZNL3;E9Q448;Q3TJ53;P58774-2;A2AIM5;Q91VH3;A2AIM4;E9Q5J9;P21107;G5E8R1;E9Q455;G5E8R2;E9Q453	E9Q450_MOUSE Tropomyosin alpha-1 chain OS=Mus musculus GN=Tpm1 PE=2 SV=1	3.1436e+06	3.38605e+06	1.14705e+06	7.16879e+06	3.54504e+06	334377	2.25939e+06	2.97975e+06	6.04646e+06	8.47632e+06	7.43716e+06	4.65478e+06	2.55225e+06	4.63744e+06	5.78978e+06	3.83131e+06	6.00305e+06	2.91635e+06
2217	49.4776	2	864.451	1726.89	0.00322926	1.86999	64.17	IQLVEEELDRAQER		E9Q450	E9Q450;Q58E70;D3Z2H9;D3Z6I8;Q8C7C3;F8WID5;E9Q452;P58771-2;B7ZNL3;E9Q448;Q3TJ53;P58774-2;A2AIM5;Q91VH3;A2AIM4;Q8BP43;E9Q5J9;P21107;G5E8R1;E9Q455;G5E8R2;E9Q453	Q8BP43	Q58E70;D3Z2H9;D3Z6I8;Q8C7C3;F8WID5;E9Q452;P58771-2;B7ZNL3;E9Q448;Q3TJ53;P58774-2;A2AIM5;Q91VH3;A2AIM4;E9Q5J9;P21107;G5E8R1;E9Q455;G5E8R2;E9Q453	E9Q450_MOUSE Tropomyosin alpha-1 chain OS=Mus musculus GN=Tpm1 PE=2 SV=1	828926	937947	222969	1.67995e+06	943917	34830.6	521915	965848	1.63204e+06	2.23246e+06	2.10071e+06	1.25976e+06	579973	827647	1.07699e+06	752540	1.19698e+06	471525
366	22.3908	2	494.757	987.5	0.00181788	1.84089	67.1	AELSEGQVR		E9Q450	E9Q450;E9Q448;Q8BP43;G5E8R2;E9Q453	Q8BP43	E9Q448;G5E8R2;E9Q453	E9Q450_MOUSE Tropomyosin alpha-1 chain OS=Mus musculus GN=Tpm1 PE=2 SV=1	858353	971926	672800	1.28603e+06	1.03285e+06	472838	1.26611e+06	1.12445e+06	983818	1.4017e+06	1.06205e+06	1.32843e+06	111919	996170	1.45593e+06	802729	1.14119e+06	751963
689	22.9914	2	494.757	987.5	0.00119044	1.20551	52.61	AELSEGQVR		E9Q450	E9Q450;E9Q448;Q8BP43;G5E8R2;E9Q453	Q8BP43	E9Q448;G5E8R2;E9Q453	E9Q450_MOUSE Tropomyosin alpha-1 chain OS=Mus musculus GN=Tpm1 PE=2 SV=1	5864.78	29409.2	63464.5	21146	104015	632672	20622.2	11985.1	21177.2	19830.6	31380.2	35735.3	840826	312220	36891.2	340204	763280	532035
380	24.976	3	563.606	1687.8	0.00221568	1.31277	40.65	YSQKEDKYEEEIK		E9Q450	E9Q450;Q58E70;D3Z2H9;D3Z6I8;Q8C7C3;F8WID5;E9Q452;P58771-2;B7ZNL3;E9Q448;Q3TJ53;Q8BP43;E9Q5J9;P21107;G5E8R1;E9Q455;G5E8R2;E9Q453	Q8BP43	Q58E70;D3Z2H9;D3Z6I8;Q8C7C3;F8WID5;E9Q452;P58771-2;B7ZNL3;E9Q448;Q3TJ53;E9Q5J9;P21107;G5E8R1;E9Q455;G5E8R2;E9Q453	E9Q450_MOUSE Tropomyosin alpha-1 chain OS=Mus musculus GN=Tpm1 PE=2 SV=1	3.47377e+06	4.97007e+06	2.24681e+06	2.12289e+06	3.18743e+06	779504	3.13262e+06	3.11251e+06	1.62876e+06	1.49793e+06	1.93991e+06	3.69502e+06	382656	174685	1.10792e+06	1.6353e+06	1.13359e+06	2.92557e+06
2939	24.9502	2	844.905	1687.8	0.00240798	1.4267	72.63	YSQKEDKYEEEIK		E9Q450	E9Q450;Q58E70;D3Z2H9;D3Z6I8;Q8C7C3;F8WID5;E9Q452;P58771-2;B7ZNL3;E9Q448;Q3TJ53;Q8BP43;E9Q5J9;P21107;G5E8R1;E9Q455;G5E8R2;E9Q453	Q8BP43	Q58E70;D3Z2H9;D3Z6I8;Q8C7C3;F8WID5;E9Q452;P58771-2;B7ZNL3;E9Q448;Q3TJ53;E9Q5J9;P21107;G5E8R1;E9Q455;G5E8R2;E9Q453	E9Q450_MOUSE Tropomyosin alpha-1 chain OS=Mus musculus GN=Tpm1 PE=2 SV=1	685611	1.00372e+06	254197	513530	525898	35254.6	560475	830817	269703	354537	432860	934334	177305	52849.8	127982	262080	218526	380615
429	42.0992	2	574.306	1146.6	0.00148592	1.29594	58.94	MEIQEIQLK	[1] Oxidation (M)	E9Q450	E9Q450;Q58E70;D3Z2H9;D3Z6I8;Q8C7C3;D3YVR0;F8WID5;E9Q452;P58771-2;A2RRI1;B7ZNL3;E9Q448;Q3TJ53;Q8BP43;E9Q5J9;P21107;G5E8R1;E9Q455;G5E8R2;E9Q453	Q8BP43	Q58E70;D3Z2H9;D3Z6I8;Q8C7C3;D3YVR0;F8WID5;E9Q452;P58771-2;A2RRI1;B7ZNL3;E9Q448;Q3TJ53;E9Q5J9;P21107;G5E8R1;E9Q455;G5E8R2;E9Q453	E9Q450_MOUSE Tropomyosin alpha-1 chain OS=Mus musculus GN=Tpm1 PE=2 SV=1	915658	1.532e+06	853504	1.9143e+06	964461	570899	1.40403e+06	1.15959e+06	1.19124e+06	1.58467e+06	980202	1.76102e+06	418555	841152	768243	855482	680936	721168
1452	40.7499	2	574.306	1146.6	0.00221255	1.92967	62.53	MEIQEIQLK	[1] Oxidation (M)	E9Q450	E9Q450;Q58E70;D3Z2H9;D3Z6I8;Q8C7C3;D3YVR0;F8WID5;E9Q452;P58771-2;A2RRI1;B7ZNL3;E9Q448;Q3TJ53;Q8BP43;E9Q5J9;P21107;G5E8R1;E9Q455;G5E8R2;E9Q453	Q8BP43	Q58E70;D3Z2H9;D3Z6I8;Q8C7C3;D3YVR0;F8WID5;E9Q452;P58771-2;A2RRI1;B7ZNL3;E9Q448;Q3TJ53;E9Q5J9;P21107;G5E8R1;E9Q455;G5E8R2;E9Q453	E9Q450_MOUSE Tropomyosin alpha-1 chain OS=Mus musculus GN=Tpm1 PE=2 SV=1	297079	618077	448838	1.29683e+06	387463	209772	621607	677930	831054	848371	859049	1.35256e+06	279445	510588	236725	323124	373782	308364
925	20.5643	3	492.899	1475.68	0.00186989	1.26715	64.01	LEEAEKAADESER		E9Q450	E9Q450;Q58E70;D3Z2H9;D3Z6I8;Q8C7C3;F8WID5;E9Q452;P58771-2;B7ZNL3;E9Q448;Q3TJ53;P58774-2;Q91VH3;A2AIM4;Q8BP43;E9Q5J9;P21107;G5E8R1;E9Q455;G5E8R2;E9Q453	Q8BP43	Q58E70;D3Z2H9;D3Z6I8;Q8C7C3;F8WID5;E9Q452;P58771-2;B7ZNL3;E9Q448;Q3TJ53;P58774-2;Q91VH3;A2AIM4;E9Q5J9;P21107;G5E8R1;E9Q455;G5E8R2;E9Q453	E9Q450_MOUSE Tropomyosin alpha-1 chain OS=Mus musculus GN=Tpm1 PE=2 SV=1	445122	108977	55737	363055	823194	26560.9	118872	614067	597930	543537	1.10134e+06	892137	479654	1.06262e+06	297944	777229	867336	694798
3134	20.5643	2	738.845	1475.68	0.00171383	1.16139	92.93	LEEAEKAADESER		E9Q450	E9Q450;Q58E70;D3Z2H9;D3Z6I8;Q8C7C3;F8WID5;E9Q452;P58771-2;B7ZNL3;E9Q448;Q3TJ53;P58774-2;Q91VH3;A2AIM4;Q8BP43;E9Q5J9;P21107;G5E8R1;E9Q455;G5E8R2;E9Q453	Q8BP43	Q58E70;D3Z2H9;D3Z6I8;Q8C7C3;F8WID5;E9Q452;P58771-2;B7ZNL3;E9Q448;Q3TJ53;P58774-2;Q91VH3;A2AIM4;E9Q5J9;P21107;G5E8R1;E9Q455;G5E8R2;E9Q453	E9Q450_MOUSE Tropomyosin alpha-1 chain OS=Mus musculus GN=Tpm1 PE=2 SV=1	262049	110249	31658.2	238126	430485	6183.27	53460.9	323783	391242	338192	554071	487063	0	403937	231823	314215	461564	325394
22971	21.2379	2	738.846	1475.68	0.00403581	2.73489	72.14	LEEAEKAADESER		E9Q450	E9Q450;Q58E70;D3Z2H9;D3Z6I8;Q8C7C3;F8WID5;E9Q452;P58771-2;B7ZNL3;E9Q448;Q3TJ53;P58774-2;Q91VH3;A2AIM4;Q8BP43;E9Q5J9;P21107;G5E8R1;E9Q455;G5E8R2;E9Q453	Q8BP43	Q58E70;D3Z2H9;D3Z6I8;Q8C7C3;F8WID5;E9Q452;P58771-2;B7ZNL3;E9Q448;Q3TJ53;P58774-2;Q91VH3;A2AIM4;E9Q5J9;P21107;G5E8R1;E9Q455;G5E8R2;E9Q453	E9Q450_MOUSE Tropomyosin alpha-1 chain OS=Mus musculus GN=Tpm1 PE=2 SV=1	0	0	0	73.5405	0	0	0	734.247	0	0	455.803	0	264654	637.611	809.274	0	811.595	401.246
987	43.8496	3	467.257	1398.75	0.00367093	2.62444	63	RIQLVEEELDR		E9Q450	E9Q450;Q58E70;D3Z2H9;D3Z6I8;Q8C7C3;F8WID5;E9Q452;P58771-2;B7ZNL3;E9Q448;Q3TJ53;P58774-2;A2AIM5;Q91VH3;A2AIM4;Q8BP43;E9Q5J9;P21107;G5E8R1;E9Q455;G5E8R2;E9Q453	Q8BP43	Q58E70;D3Z2H9;D3Z6I8;Q8C7C3;F8WID5;E9Q452;P58771-2;B7ZNL3;E9Q448;Q3TJ53;P58774-2;A2AIM5;Q91VH3;A2AIM4;E9Q5J9;P21107;G5E8R1;E9Q455;G5E8R2;E9Q453	E9Q450_MOUSE Tropomyosin alpha-1 chain OS=Mus musculus GN=Tpm1 PE=2 SV=1	315900	637736	448694	1.18565e+06	423237	198488	677735	632286	625033	778889	787290	886806	401386	655658	463892	432544	528898	493603
1041	43.823	2	700.382	1398.75	0.0031832	2.27575	69.14	RIQLVEEELDR		E9Q450	E9Q450;Q58E70;D3Z2H9;D3Z6I8;Q8C7C3;F8WID5;E9Q452;P58771-2;B7ZNL3;E9Q448;Q3TJ53;P58774-2;A2AIM5;Q91VH3;A2AIM4;Q8BP43;E9Q5J9;P21107;G5E8R1;E9Q455;G5E8R2;E9Q453	Q8BP43	Q58E70;D3Z2H9;D3Z6I8;Q8C7C3;F8WID5;E9Q452;P58771-2;B7ZNL3;E9Q448;Q3TJ53;P58774-2;A2AIM5;Q91VH3;A2AIM4;E9Q5J9;P21107;G5E8R1;E9Q455;G5E8R2;E9Q453	E9Q450_MOUSE Tropomyosin alpha-1 chain OS=Mus musculus GN=Tpm1 PE=2 SV=1	766585	1.30623e+06	638370	1.97846e+06	859005	246114	1.20024e+06	1.20667e+06	1.21054e+06	1.36278e+06	1.32772e+06	1.57655e+06	678902	939161	692126	633970	731320	701067
1272	44.7256	3	438.927	1313.76	0.00270207	2.05675	33.31	KLVIIESDLER		E9Q450	E9Q450;F8WID5;E9Q452;P58771-2;B7ZNL3;E9Q448;Q8BP43;G5E8R1;E9Q455;G5E8R2;E9Q453	Q8BP43	F8WID5;E9Q452;P58771-2;B7ZNL3;E9Q448;G5E8R1;E9Q455;G5E8R2;E9Q453	E9Q450_MOUSE Tropomyosin alpha-1 chain OS=Mus musculus GN=Tpm1 PE=2 SV=1	593583	846972	609249	1.67644e+06	564425	297139	1.04581e+06	815222	1.11899e+06	1.21557e+06	1.36301e+06	1.54376e+06	324667	561182	392315	471572	411948	359083
2031	44.7256	2	657.886	1313.76	0.00242501	1.84586	87.7	KLVIIESDLER		E9Q450	E9Q450;F8WID5;E9Q452;P58771-2;B7ZNL3;E9Q448;Q8BP43;G5E8R1;E9Q455;G5E8R2;E9Q453	Q8BP43	F8WID5;E9Q452;P58771-2;B7ZNL3;E9Q448;G5E8R1;E9Q455;G5E8R2;E9Q453	E9Q450_MOUSE Tropomyosin alpha-1 chain OS=Mus musculus GN=Tpm1 PE=2 SV=1	643411	991954	544023	1.75789e+06	602728	227004	888226	964790	1.1983e+06	1.17795e+06	1.43253e+06	1.63055e+06	456923	661136	356028	484941	342176	349673
1405	45.3583	3	628.67	1882.99	0.00353602	1.87788	35.51	RIQLVEEELDRAQER		E9Q450	E9Q450;Q58E70;D3Z2H9;D3Z6I8;Q8C7C3;F8WID5;E9Q452;P58771-2;B7ZNL3;E9Q448;Q3TJ53;P58774-2;A2AIM5;Q91VH3;A2AIM4;Q8BP43;E9Q5J9;P21107;G5E8R1;E9Q455;G5E8R2;E9Q453	Q8BP43	Q58E70;D3Z2H9;D3Z6I8;Q8C7C3;F8WID5;E9Q452;P58771-2;B7ZNL3;E9Q448;Q3TJ53;P58774-2;A2AIM5;Q91VH3;A2AIM4;E9Q5J9;P21107;G5E8R1;E9Q455;G5E8R2;E9Q453	E9Q450_MOUSE Tropomyosin alpha-1 chain OS=Mus musculus GN=Tpm1 PE=2 SV=1	461405	1.18146e+06	227089	2.76612e+06	1.0701e+06	60669.4	625769	903581	2.90718e+06	3.21947e+06	2.69506e+06	1.40214e+06	500550	1.55835e+06	1.95823e+06	1.01928e+06	1.75639e+06	835871
10086	45.3583	4	471.755	1882.99	0.00343495	1.8242	37.24	RIQLVEEELDRAQER		E9Q450	E9Q450;Q58E70;D3Z2H9;D3Z6I8;Q8C7C3;F8WID5;E9Q452;P58771-2;B7ZNL3;E9Q448;Q3TJ53;P58774-2;A2AIM5;Q91VH3;A2AIM4;Q8BP43;E9Q5J9;P21107;G5E8R1;E9Q455;G5E8R2;E9Q453	Q8BP43	Q58E70;D3Z2H9;D3Z6I8;Q8C7C3;F8WID5;E9Q452;P58771-2;B7ZNL3;E9Q448;Q3TJ53;P58774-2;A2AIM5;Q91VH3;A2AIM4;E9Q5J9;P21107;G5E8R1;E9Q455;G5E8R2;E9Q453	E9Q450_MOUSE Tropomyosin alpha-1 chain OS=Mus musculus GN=Tpm1 PE=2 SV=1	10641.1	69588.5	5664.9	119708	9211.01	20345	28546.4	10329.8	97378	192559	31331.5	9288.6	41.7772	4393.17	97.3239	9718.06	20651.7	11158.2
1418	35.7001	3	659.339	1975	0.0035169	1.78072	59.13	AQKDEEKMEIQEIQLK	[8] Oxidation (M)	E9Q450	E9Q450;F8WID5;E9Q452;P58771-2;A2RRI1;B7ZNL3;E9Q448;Q8BP43;G5E8R1;E9Q455;G5E8R2;E9Q453	Q8BP43	F8WID5;E9Q452;P58771-2;A2RRI1;B7ZNL3;E9Q448;G5E8R1;E9Q455;G5E8R2;E9Q453	E9Q450_MOUSE Tropomyosin alpha-1 chain OS=Mus musculus GN=Tpm1 PE=2 SV=1	849206	1.47424e+06	469589	1.74179e+06	1.28637e+06	128046	1.09758e+06	1.29599e+06	1.27241e+06	1.54465e+06	1.5665e+06	1.63077e+06	513954	958652	1.30596e+06	887044	1.30479e+06	705435
1627	36.0399	2	666.824	1331.63	0.00199417	1.49754	95.28	ATDAEADVASLNR		E9Q450	E9Q450;F8WID5;E9Q452;P58771-2;P58774-2;A2AIM5;Q91VH3;A2AIM4;Q8BP43	Q8BP43	F8WID5;E9Q452;P58771-2;P58774-2;A2AIM5;Q91VH3;A2AIM4	E9Q450_MOUSE Tropomyosin alpha-1 chain OS=Mus musculus GN=Tpm1 PE=2 SV=1	333954	691873	207480	884399	269517	65447.4	393634	450396	566534	442696	816223	852635	159365	298493	193444	158691	277713	145898
1658	19.5372	2	537.283	1072.55	0.00092539	0.862793	54	LDKENALDR		E9Q450	E9Q450;F8WID5;E9Q452;P58771-2;B7ZNL3;E9Q448;P58774-2;A2AIM5;Q91VH3;A2AIM4;Q8BP43	Q8BP43	F8WID5;E9Q452;P58771-2;B7ZNL3;E9Q448;P58774-2;A2AIM5;Q91VH3;A2AIM4	E9Q450_MOUSE Tropomyosin alpha-1 chain OS=Mus musculus GN=Tpm1 PE=2 SV=1	142205	229253	185165	230778	139903	66094.5	157833	230734	234736	128040	259055	442606	110752	196040	0	106224	199527	158664
30832	18.0328	2	537.284	1072.55	0.00274941	2.56343	52.72	LDKENALDR		E9Q450	E9Q450;F8WID5;E9Q452;P58771-2;B7ZNL3;E9Q448;P58774-2;A2AIM5;Q91VH3;A2AIM4;Q8BP43	Q8BP43	F8WID5;E9Q452;P58771-2;B7ZNL3;E9Q448;P58774-2;A2AIM5;Q91VH3;A2AIM4	E9Q450_MOUSE Tropomyosin alpha-1 chain OS=Mus musculus GN=Tpm1 PE=2 SV=1	220.841	726.302	374.829	349.313	994.248	735.119	419.072	359.907	923.247	230.155	521.895	65.8701	1181.34	3256.61	123362	341	8037.05	1281.75
97185	17.4299	2	537.283	1072.55	0.000291808	0.272069	46.26	LDKENALDR		E9Q450	E9Q450;F8WID5;E9Q452;P58771-2;B7ZNL3;E9Q448;P58774-2;A2AIM5;Q91VH3;A2AIM4;Q8BP43	Q8BP43	F8WID5;E9Q452;P58771-2;B7ZNL3;E9Q448;P58774-2;A2AIM5;Q91VH3;A2AIM4	E9Q450_MOUSE Tropomyosin alpha-1 chain OS=Mus musculus GN=Tpm1 PE=2 SV=1	0	863.632	194.445	1743.23	0	1619.96	0	0	936.452	1137.73	362.933	0	720.118	599.108	5653.96	446.189	7101.86	908.325
1687	29.6683	3	539.617	1615.83	0.00202864	1.25548	54.73	KATDAEADVASLNRR		E9Q450	E9Q450;F8WID5;E9Q452;P58771-2;P58774-2;A2AIM5;Q91VH3;A2AIM4;Q8BP43	Q8BP43	F8WID5;E9Q452;P58771-2;P58774-2;A2AIM5;Q91VH3;A2AIM4	E9Q450_MOUSE Tropomyosin alpha-1 chain OS=Mus musculus GN=Tpm1 PE=2 SV=1	234528	557249	152182	615582	232316	42291.8	225859	418305	631599	482526	933818	664280	94145.2	322913	405506	203854	211077	143049
19695	30.8949	3	539.617	1615.83	0.000427429	0.264526	41.06	KATDAEADVASLNRR		E9Q450	E9Q450;F8WID5;E9Q452;P58771-2;P58774-2;A2AIM5;Q91VH3;A2AIM4;Q8BP43	Q8BP43	F8WID5;E9Q452;P58771-2;P58774-2;A2AIM5;Q91VH3;A2AIM4	E9Q450_MOUSE Tropomyosin alpha-1 chain OS=Mus musculus GN=Tpm1 PE=2 SV=1	0	0	0	0	0	279.623	0	0	0	0	0	0	4806.47	0	0	0	242.492	0
1773	28.9061	2	474.73	947.446	0.00119812	1.26458	50.53	SIDDLEEK		E9Q450	E9Q450;F8WID5;P58771-2;B7ZNL3;E9Q448;G5E8R1;G5E8R2		F8WID5;P58771-2;B7ZNL3;E9Q448;G5E8R1;G5E8R2	E9Q450_MOUSE Tropomyosin alpha-1 chain OS=Mus musculus GN=Tpm1 PE=2 SV=1	222955	294214	256304	1.04175e+06	225866	58569.7	74678.4	608618	418046	182005	1.49129e+06	1.01714e+06	615560	537095	154696	151924	483999	395001
1831	51.2816	2	593.838	1185.66	0.00185932	1.56817	60.45	LVIIESDLER		E9Q450	E9Q450;F8WID5;E9Q452;P58771-2;B7ZNL3;E9Q448;Q8BP43;G5E8R1;E9Q455;G5E8R2;E9Q453	Q8BP43	F8WID5;E9Q452;P58771-2;B7ZNL3;E9Q448;G5E8R1;E9Q455;G5E8R2;E9Q453	E9Q450_MOUSE Tropomyosin alpha-1 chain OS=Mus musculus GN=Tpm1 PE=2 SV=1	776281	907515	617886	1.02988e+06	482398	260252	826029	576665	852450	1.01042e+06	955395	1.0691e+06	383590	441087	357979	409597	436241	484056
2068	32.9614	3	496.919	1487.74	0.00249379	1.67623	32.62	ATDAEADVASLNRR		E9Q450	E9Q450;F8WID5;E9Q452;P58771-2;P58774-2;A2AIM5;Q91VH3;A2AIM4;Q8BP43	Q8BP43	F8WID5;E9Q452;P58771-2;P58774-2;A2AIM5;Q91VH3;A2AIM4	E9Q450_MOUSE Tropomyosin alpha-1 chain OS=Mus musculus GN=Tpm1 PE=2 SV=1	46644	328453	75776.2	247820	79349.3	15977.3	97407.8	140069	369332	192442	490987	283065	70464.1	111806	182521	110203	126602	103420
2243	50.2225	2	566.309	1130.6	0.00209014	1.8487	48.35	MEIQEIQLK		E9Q450	E9Q450;Q58E70;D3Z2H9;D3Z6I8;Q8C7C3;D3YVR0;F8WID5;E9Q452;P58771-2;A2RRI1;B7ZNL3;E9Q448;Q3TJ53;Q8BP43;E9Q5J9;P21107;G5E8R1;E9Q455;G5E8R2;E9Q453	Q8BP43	Q58E70;D3Z2H9;D3Z6I8;Q8C7C3;D3YVR0;F8WID5;E9Q452;P58771-2;A2RRI1;B7ZNL3;E9Q448;Q3TJ53;E9Q5J9;P21107;G5E8R1;E9Q455;G5E8R2;E9Q453	E9Q450_MOUSE Tropomyosin alpha-1 chain OS=Mus musculus GN=Tpm1 PE=2 SV=1	24935	20277.8	29614.1	574106	15700.3	7843.97	24661.3	63887.1	98821.5	71805.7	616352	472148	90161.4	168130	5471.26	43913.5	4839.81	36170.1
2942	51.1981	2	566.31	1130.6	0.00401178	3.54836	59.57	MEIQEIQLK		E9Q450	E9Q450;Q58E70;D3Z2H9;D3Z6I8;Q8C7C3;D3YVR0;F8WID5;E9Q452;P58771-2;A2RRI1;B7ZNL3;E9Q448;Q3TJ53;Q8BP43;E9Q5J9;P21107;G5E8R1;E9Q455;G5E8R2;E9Q453	Q8BP43	Q58E70;D3Z2H9;D3Z6I8;Q8C7C3;D3YVR0;F8WID5;E9Q452;P58771-2;A2RRI1;B7ZNL3;E9Q448;Q3TJ53;E9Q5J9;P21107;G5E8R1;E9Q455;G5E8R2;E9Q453	E9Q450_MOUSE Tropomyosin alpha-1 chain OS=Mus musculus GN=Tpm1 PE=2 SV=1	226217	141353	109555	740527	157040	91715.7	154486	179119	187479	274583	688873	441537	290592	297671	93077.5	126676	65253.6	209036
2427	47.6739	3	600.668	1798.98	0.00352516	1.95953	50.06	KLVIIESDLERAEER		E9Q450	E9Q450;F8WID5;E9Q452;P58771-2;B7ZNL3;E9Q448;Q8BP43;G5E8R1;E9Q455;G5E8R2;E9Q453	Q8BP43	F8WID5;E9Q452;P58771-2;B7ZNL3;E9Q448;G5E8R1;E9Q455;G5E8R2;E9Q453	E9Q450_MOUSE Tropomyosin alpha-1 chain OS=Mus musculus GN=Tpm1 PE=2 SV=1	56909.2	41716	18878.8	56240.7	38138.6	65930.8	28718.5	228966	50652.7	47550.2	85392.5	37527.4	454599	747983	751064	501835	648502	584013
2574	47.3133	3	600.668	1798.98	0.00260249	1.44665	49.73	KLVIIESDLERAEER		E9Q450	E9Q450;F8WID5;E9Q452;P58771-2;B7ZNL3;E9Q448;Q8BP43;G5E8R1;E9Q455;G5E8R2;E9Q453	Q8BP43	F8WID5;E9Q452;P58771-2;B7ZNL3;E9Q448;G5E8R1;E9Q455;G5E8R2;E9Q453	E9Q450_MOUSE Tropomyosin alpha-1 chain OS=Mus musculus GN=Tpm1 PE=2 SV=1	595091	899929	198311	1.11023e+06	810571	1513.9	589237	654086	889752	863888	1.25123e+06	720879	5132.98	7070.88	16758.1	3908.33	24382.2	13627.7
2566	46.1131	3	481.941	1442.8	0.00241509	1.67389	36.51	LATALQKLEEAEK		E9Q450	E9Q450;Q58E70;D3Z2H9;D3Z6I8;Q8C7C3;F8WID5;E9Q452;P58771-2;B7ZNL3;E9Q448;Q3TJ53;P58774-2;Q91VH3;A2AIM4;Q8BP43;E9Q5J9;P21107;G5E8R1;E9Q455;G5E8R2;E9Q453	Q8BP43	Q58E70;D3Z2H9;D3Z6I8;Q8C7C3;F8WID5;E9Q452;P58771-2;B7ZNL3;E9Q448;Q3TJ53;P58774-2;Q91VH3;A2AIM4;E9Q5J9;P21107;G5E8R1;E9Q455;G5E8R2;E9Q453	E9Q450_MOUSE Tropomyosin alpha-1 chain OS=Mus musculus GN=Tpm1 PE=2 SV=1	39444.1	207828	44693.2	466824	231521	17646.2	61612.8	125534	767931	942640	775882	213199	120590	513966	467916	233621	444654	129171
5444	46.0862	2	722.407	1442.8	0.00242926	1.68372	81.92	LATALQKLEEAEK		E9Q450	E9Q450;Q58E70;D3Z2H9;D3Z6I8;Q8C7C3;F8WID5;E9Q452;P58771-2;B7ZNL3;E9Q448;Q3TJ53;P58774-2;Q91VH3;A2AIM4;Q8BP43;E9Q5J9;P21107;G5E8R1;E9Q455;G5E8R2;E9Q453	Q8BP43	Q58E70;D3Z2H9;D3Z6I8;Q8C7C3;F8WID5;E9Q452;P58771-2;B7ZNL3;E9Q448;Q3TJ53;P58774-2;Q91VH3;A2AIM4;E9Q5J9;P21107;G5E8R1;E9Q455;G5E8R2;E9Q453	E9Q450_MOUSE Tropomyosin alpha-1 chain OS=Mus musculus GN=Tpm1 PE=2 SV=1	34398.8	156616	16143.5	342094	163133	2671.28	36690.8	113249	536361	608244	604310	164973	53158.2	323606	313779	194747	372781	113575
3360	26.7954	3	601.3	1800.88	0.00225845	1.25408	37.94	HIAEDADRKYEEVAR		E9Q450	E9Q450;F8WID5;E9Q452;P58771-2;A2RRI1;B7ZNL3;E9Q448;Q8BP43;G5E8R1;E9Q455;G5E8R2;E9Q453	Q8BP43	F8WID5;E9Q452;P58771-2;A2RRI1;B7ZNL3;E9Q448;G5E8R1;E9Q455;G5E8R2;E9Q453	E9Q450_MOUSE Tropomyosin alpha-1 chain OS=Mus musculus GN=Tpm1 PE=2 SV=1	27379.8	58130.5	6773.56	345570	131622	544.133	22856.6	130105	457782	391065	518431	241495	109936	286324	447542	160182	354202	107492
3486	32.0114	3	487.584	1459.73	0.00226988	1.555	35.09	KATDAEADVASLNR		E9Q450	E9Q450;F8WID5;E9Q452;P58771-2;P58774-2;A2AIM5;Q91VH3;A2AIM4;Q8BP43	Q8BP43	F8WID5;E9Q452;P58771-2;P58774-2;A2AIM5;Q91VH3;A2AIM4	E9Q450_MOUSE Tropomyosin alpha-1 chain OS=Mus musculus GN=Tpm1 PE=2 SV=1	73528.6	194754	68300.5	216594	61212.3	26285.4	116550	128125	191818	114609	285000	252476	49867.5	88626.3	0	54567.8	65379.9	55920.3
4578	32.0114	2	730.872	1459.73	0.00241874	1.65698	114.27	KATDAEADVASLNR		E9Q450	E9Q450;F8WID5;E9Q452;P58771-2;P58774-2;A2AIM5;Q91VH3;A2AIM4;Q8BP43	Q8BP43	F8WID5;E9Q452;P58771-2;P58774-2;A2AIM5;Q91VH3;A2AIM4	E9Q450_MOUSE Tropomyosin alpha-1 chain OS=Mus musculus GN=Tpm1 PE=2 SV=1	124188	284539	75623.8	320564	107170	24622.3	162528	191610	263534	182716	374384	345387	77621.3	105427	3070.39	66259.3	91477.2	66287.6
6463	42.0992	3	654.009	1959.01	0.00793445	4.05026	67.39	AQKDEEKMEIQEIQLK		E9Q450	E9Q450;F8WID5;E9Q452;P58771-2;A2RRI1;B7ZNL3;E9Q448;Q8BP43;G5E8R1;E9Q455;G5E8R2;E9Q453	Q8BP43	F8WID5;E9Q452;P58771-2;A2RRI1;B7ZNL3;E9Q448;G5E8R1;E9Q455;G5E8R2;E9Q453	E9Q450_MOUSE Tropomyosin alpha-1 chain OS=Mus musculus GN=Tpm1 PE=2 SV=1	88852.6	239347	87959.9	43800	47992.5	12562.3	80043.9	218843	34056.8	1687.66	191854	297554	552518	70051.9	22739.7	39907.2	130709	108762
10016	42.0992	4	490.758	1959	0.00386407	1.97247	32.48	AQKDEEKMEIQEIQLK		E9Q450	E9Q450;F8WID5;E9Q452;P58771-2;A2RRI1;B7ZNL3;E9Q448;Q8BP43;G5E8R1;E9Q455;G5E8R2;E9Q453	Q8BP43	F8WID5;E9Q452;P58771-2;A2RRI1;B7ZNL3;E9Q448;G5E8R1;E9Q455;G5E8R2;E9Q453	E9Q450_MOUSE Tropomyosin alpha-1 chain OS=Mus musculus GN=Tpm1 PE=2 SV=1	613.491	0	29233	1872.13	0	10282	34957.4	36033.5	1005.09	0	4475.38	28522	142813	9603.91	22258.6	10063.4	43834.9	53390
8850	24.4757	2	591.78	1181.55	0.000343607	0.290812	27.47	EDKYEEEIK		E9Q450	E9Q450;Q58E70;D3Z2H9;D3Z6I8;Q8C7C3;F8WID5;E9Q452;P58771-2;B7ZNL3;Q6IRU2;E9Q448;Q3TJ53;P58774-2;A2AIM4;Q8BP43;E9Q5J9;P21107;G5E8R1;E9Q455;G5E8R2;E9Q453	Q8BP43	Q58E70;D3Z2H9;D3Z6I8;Q8C7C3;F8WID5;E9Q452;P58771-2;B7ZNL3;Q6IRU2;E9Q448;Q3TJ53;P58774-2;A2AIM4;E9Q5J9;P21107;G5E8R1;E9Q455;G5E8R2;E9Q453	E9Q450_MOUSE Tropomyosin alpha-1 chain OS=Mus musculus GN=Tpm1 PE=2 SV=1	19193	111233	79715.8	5893.93	3950.42	64225.5	75334.1	5172.57	10255.2	1993.88	0	19018.5	7656.67	5879.89	28382.6	15399.1	4706.21	48316.8
112	49.3967	2	622.331	1242.65	0.00245413	1.97492	94.21	IQLVEEELDR		E9Q5J9	E9Q5J9;Q58E70;D3Z2H9;D3Z6I8;Q8C7C3;F8WID5;E9Q452;P58771-2;B7ZNL3;E9Q448;Q3TJ53;P58774-2;A2AIM5;Q91VH3;A2AIM4;E9Q450;Q8BP43;P21107;G5E8R1;E9Q455;G5E8R2;E9Q453	P21107	Q58E70;D3Z2H9;D3Z6I8;Q8C7C3;F8WID5;E9Q452;P58771-2;B7ZNL3;E9Q448;Q3TJ53;P58774-2;A2AIM5;Q91VH3;A2AIM4;E9Q450;Q8BP43;G5E8R1;E9Q455;G5E8R2;E9Q453	E9Q5J9_MOUSE Tropomyosin alpha-3 chain OS=Mus musculus GN=Tpm3 PE=2 SV=1	5.78703e+06	5.37348e+06	3.59199e+06	7.51795e+06	3.93777e+06	1.27054e+06	5.72083e+06	5.02425e+06	4.78957e+06	5.77265e+06	5.50731e+06	6.74054e+06	2.61447e+06	3.12461e+06	2.70311e+06	3.00977e+06	3.28342e+06	2.80309e+06
293	49.5592	3	576.637	1726.89	0.00362254	2.09773	44.42	IQLVEEELDRAQER		E9Q5J9	E9Q5J9;Q58E70;D3Z2H9;D3Z6I8;Q8C7C3;F8WID5;E9Q452;P58771-2;B7ZNL3;E9Q448;Q3TJ53;P58774-2;A2AIM5;Q91VH3;A2AIM4;E9Q450;Q8BP43;P21107;G5E8R1;E9Q455;G5E8R2;E9Q453	P21107	Q58E70;D3Z2H9;D3Z6I8;Q8C7C3;F8WID5;E9Q452;P58771-2;B7ZNL3;E9Q448;Q3TJ53;P58774-2;A2AIM5;Q91VH3;A2AIM4;E9Q450;Q8BP43;G5E8R1;E9Q455;G5E8R2;E9Q453	E9Q5J9_MOUSE Tropomyosin alpha-3 chain OS=Mus musculus GN=Tpm3 PE=2 SV=1	3.1436e+06	3.38605e+06	1.14705e+06	7.16879e+06	3.54504e+06	334377	2.25939e+06	2.97975e+06	6.04646e+06	8.47632e+06	7.43716e+06	4.65478e+06	2.55225e+06	4.63744e+06	5.78978e+06	3.83131e+06	6.00305e+06	2.91635e+06
2217	49.4776	2	864.451	1726.89	0.00322926	1.86999	64.17	IQLVEEELDRAQER		E9Q5J9	E9Q5J9;Q58E70;D3Z2H9;D3Z6I8;Q8C7C3;F8WID5;E9Q452;P58771-2;B7ZNL3;E9Q448;Q3TJ53;P58774-2;A2AIM5;Q91VH3;A2AIM4;E9Q450;Q8BP43;P21107;G5E8R1;E9Q455;G5E8R2;E9Q453	P21107	Q58E70;D3Z2H9;D3Z6I8;Q8C7C3;F8WID5;E9Q452;P58771-2;B7ZNL3;E9Q448;Q3TJ53;P58774-2;A2AIM5;Q91VH3;A2AIM4;E9Q450;Q8BP43;G5E8R1;E9Q455;G5E8R2;E9Q453	E9Q5J9_MOUSE Tropomyosin alpha-3 chain OS=Mus musculus GN=Tpm3 PE=2 SV=1	828926	937947	222969	1.67995e+06	943917	34830.6	521915	965848	1.63204e+06	2.23246e+06	2.10071e+06	1.25976e+06	579973	827647	1.07699e+06	752540	1.19698e+06	471525
380	24.976	3	563.606	1687.8	0.00221568	1.31277	40.65	YSQKEDKYEEEIK		E9Q5J9	E9Q5J9;Q58E70;D3Z2H9;D3Z6I8;Q8C7C3;F8WID5;E9Q452;P58771-2;B7ZNL3;E9Q448;Q3TJ53;E9Q450;Q8BP43;P21107;G5E8R1;E9Q455;G5E8R2;E9Q453	P21107	Q58E70;D3Z2H9;D3Z6I8;Q8C7C3;F8WID5;E9Q452;P58771-2;B7ZNL3;E9Q448;Q3TJ53;E9Q450;Q8BP43;G5E8R1;E9Q455;G5E8R2;E9Q453	E9Q5J9_MOUSE Tropomyosin alpha-3 chain OS=Mus musculus GN=Tpm3 PE=2 SV=1	3.47377e+06	4.97007e+06	2.24681e+06	2.12289e+06	3.18743e+06	779504	3.13262e+06	3.11251e+06	1.62876e+06	1.49793e+06	1.93991e+06	3.69502e+06	382656	174685	1.10792e+06	1.6353e+06	1.13359e+06	2.92557e+06
2939	24.9502	2	844.905	1687.8	0.00240798	1.4267	72.63	YSQKEDKYEEEIK		E9Q5J9	E9Q5J9;Q58E70;D3Z2H9;D3Z6I8;Q8C7C3;F8WID5;E9Q452;P58771-2;B7ZNL3;E9Q448;Q3TJ53;E9Q450;Q8BP43;P21107;G5E8R1;E9Q455;G5E8R2;E9Q453	P21107	Q58E70;D3Z2H9;D3Z6I8;Q8C7C3;F8WID5;E9Q452;P58771-2;B7ZNL3;E9Q448;Q3TJ53;E9Q450;Q8BP43;G5E8R1;E9Q455;G5E8R2;E9Q453	E9Q5J9_MOUSE Tropomyosin alpha-3 chain OS=Mus musculus GN=Tpm3 PE=2 SV=1	685611	1.00372e+06	254197	513530	525898	35254.6	560475	830817	269703	354537	432860	934334	177305	52849.8	127982	262080	218526	380615
429	42.0992	2	574.306	1146.6	0.00148592	1.29594	58.94	MELQEIQLK	[1] Oxidation (M)	E9Q5J9	E9Q5J9;Q58E70;D3Z2H9;D3Z6I8;Q8C7C3;D3YVR0;F8WID5;E9Q452;P58771-2;A2RRI1;B7ZNL3;E9Q448;Q3TJ53;E9Q450;Q8BP43;P21107;G5E8R1;E9Q455;G5E8R2;E9Q453	P21107	Q58E70;D3Z2H9;D3Z6I8;Q8C7C3;D3YVR0;F8WID5;E9Q452;P58771-2;A2RRI1;B7ZNL3;E9Q448;Q3TJ53;E9Q450;Q8BP43;G5E8R1;E9Q455;G5E8R2;E9Q453	E9Q5J9_MOUSE Tropomyosin alpha-3 chain OS=Mus musculus GN=Tpm3 PE=2 SV=1	915658	1.532e+06	853504	1.9143e+06	964461	570899	1.40403e+06	1.15959e+06	1.19124e+06	1.58467e+06	980202	1.76102e+06	418555	841152	768243	855482	680936	721168
1452	40.7499	2	574.306	1146.6	0.00221255	1.92967	62.53	MELQEIQLK	[1] Oxidation (M)	E9Q5J9	E9Q5J9;Q58E70;D3Z2H9;D3Z6I8;Q8C7C3;D3YVR0;F8WID5;E9Q452;P58771-2;A2RRI1;B7ZNL3;E9Q448;Q3TJ53;E9Q450;Q8BP43;P21107;G5E8R1;E9Q455;G5E8R2;E9Q453	P21107	Q58E70;D3Z2H9;D3Z6I8;Q8C7C3;D3YVR0;F8WID5;E9Q452;P58771-2;A2RRI1;B7ZNL3;E9Q448;Q3TJ53;E9Q450;Q8BP43;G5E8R1;E9Q455;G5E8R2;E9Q453	E9Q5J9_MOUSE Tropomyosin alpha-3 chain OS=Mus musculus GN=Tpm3 PE=2 SV=1	297079	618077	448838	1.29683e+06	387463	209772	621607	677930	831054	848371	859049	1.35256e+06	279445	510588	236725	323124	373782	308364
498	31.2928	3	491.587	1471.74	0.00224166	1.52314	40.29	AADAEAEVASLNRR		E9Q5J9	E9Q5J9;P21107	P21107		E9Q5J9_MOUSE Tropomyosin alpha-3 chain OS=Mus musculus GN=Tpm3 PE=2 SV=1	851621	1.43337e+06	533257	1.46745e+06	698263	205298	770908	932586	1.32408e+06	1.40061e+06	1.60008e+06	1.14929e+06	909737	1.2784e+06	2.1195e+06	787778	1.86868e+06	962968
2175	31.2928	2	736.877	1471.74	0.00192519	1.30811	30.62	AADAEAEVASLNRR		E9Q5J9	E9Q5J9;P21107	P21107		E9Q5J9_MOUSE Tropomyosin alpha-3 chain OS=Mus musculus GN=Tpm3 PE=2 SV=1	341420	506476	160137	481622	336936	49100.3	264827	345211	479568	592013	582968	442928	298175	385378	643554	295779	572038	306331
652	45.0624	3	428.923	1283.75	0.00286742	2.23364	55.79	KLVIIEGDLER		E9Q5J9	E9Q5J9;Q58E70;D3Z2H9;D3Z6I8;Q8C7C3;D3YVR0;Q3TJ53;P21107	P21107	Q58E70;D3Z2H9;D3Z6I8;Q8C7C3;D3YVR0;Q3TJ53	E9Q5J9_MOUSE Tropomyosin alpha-3 chain OS=Mus musculus GN=Tpm3 PE=2 SV=1	1.04925e+06	1.37589e+06	908025	1.94216e+06	1.14277e+06	479918	1.57527e+06	1.07675e+06	1.34525e+06	1.96649e+06	1.57568e+06	1.49168e+06	845988	1.10621e+06	1.26454e+06	1.18685e+06	945789	927331
1406	45.0624	2	642.881	1283.75	0.00233001	1.81501	74.23	KLVIIEGDLER		E9Q5J9	E9Q5J9;Q58E70;D3Z2H9;D3Z6I8;Q8C7C3;D3YVR0;Q3TJ53;P21107	P21107	Q58E70;D3Z2H9;D3Z6I8;Q8C7C3;D3YVR0;Q3TJ53	E9Q5J9_MOUSE Tropomyosin alpha-3 chain OS=Mus musculus GN=Tpm3 PE=2 SV=1	1.14874e+06	1.46071e+06	798777	1.79566e+06	1.11251e+06	329200	1.38179e+06	1.18098e+06	1.22614e+06	1.86653e+06	1.57107e+06	1.42067e+06	877718	1.06981e+06	1.05261e+06	1.04387e+06	776316	781015
733	26.1111	2	415.772	829.529	0.00167442	2.01852	46.55	ILTDKLK		E9Q5J9	E9Q5J9;Q58E70;D3Z2H9;D3Z6I8;Q8C7C3;Q3TJ53;P21107	P21107	Q58E70;D3Z2H9;D3Z6I8;Q8C7C3;Q3TJ53	E9Q5J9_MOUSE Tropomyosin alpha-3 chain OS=Mus musculus GN=Tpm3 PE=2 SV=1	442038	664777	154040	739882	715052	27244.7	279666	504653	697418	843421	846886	716915	483724	974266	52.2445	659333	920910	489550
2146	26.4823	2	415.772	829.53	0.00295355	3.56052	42.95	ILTDKLK		E9Q5J9	E9Q5J9;Q58E70;D3Z2H9;D3Z6I8;Q8C7C3;Q3TJ53;P21107	P21107	Q58E70;D3Z2H9;D3Z6I8;Q8C7C3;Q3TJ53	E9Q5J9_MOUSE Tropomyosin alpha-3 chain OS=Mus musculus GN=Tpm3 PE=2 SV=1	0	55.0015	0	586.442	58.4964	126.798	476.056	750.706	11.2203	28.7388	524.225	444.015	10951.1	6468.08	1.22012e+06	1008.39	7888.53	6639.92
925	20.5643	3	492.899	1475.68	0.00186989	1.26715	64.01	LEEAEKAADESER		E9Q5J9	E9Q5J9;Q58E70;D3Z2H9;D3Z6I8;Q8C7C3;F8WID5;E9Q452;P58771-2;B7ZNL3;E9Q448;Q3TJ53;P58774-2;Q91VH3;A2AIM4;E9Q450;Q8BP43;P21107;G5E8R1;E9Q455;G5E8R2;E9Q453	P21107	Q58E70;D3Z2H9;D3Z6I8;Q8C7C3;F8WID5;E9Q452;P58771-2;B7ZNL3;E9Q448;Q3TJ53;P58774-2;Q91VH3;A2AIM4;E9Q450;Q8BP43;G5E8R1;E9Q455;G5E8R2;E9Q453	E9Q5J9_MOUSE Tropomyosin alpha-3 chain OS=Mus musculus GN=Tpm3 PE=2 SV=1	445122	108977	55737	363055	823194	26560.9	118872	614067	597930	543537	1.10134e+06	892137	479654	1.06262e+06	297944	777229	867336	694798
3134	20.5643	2	738.845	1475.68	0.00171383	1.16139	92.93	LEEAEKAADESER		E9Q5J9	E9Q5J9;Q58E70;D3Z2H9;D3Z6I8;Q8C7C3;F8WID5;E9Q452;P58771-2;B7ZNL3;E9Q448;Q3TJ53;P58774-2;Q91VH3;A2AIM4;E9Q450;Q8BP43;P21107;G5E8R1;E9Q455;G5E8R2;E9Q453	P21107	Q58E70;D3Z2H9;D3Z6I8;Q8C7C3;F8WID5;E9Q452;P58771-2;B7ZNL3;E9Q448;Q3TJ53;P58774-2;Q91VH3;A2AIM4;E9Q450;Q8BP43;G5E8R1;E9Q455;G5E8R2;E9Q453	E9Q5J9_MOUSE Tropomyosin alpha-3 chain OS=Mus musculus GN=Tpm3 PE=2 SV=1	262049	110249	31658.2	238126	430485	6183.27	53460.9	323783	391242	338192	554071	487063	0	403937	231823	314215	461564	325394
22971	21.2379	2	738.846	1475.68	0.00403581	2.73489	72.14	LEEAEKAADESER		E9Q5J9	E9Q5J9;Q58E70;D3Z2H9;D3Z6I8;Q8C7C3;F8WID5;E9Q452;P58771-2;B7ZNL3;E9Q448;Q3TJ53;P58774-2;Q91VH3;A2AIM4;E9Q450;Q8BP43;P21107;G5E8R1;E9Q455;G5E8R2;E9Q453	P21107	Q58E70;D3Z2H9;D3Z6I8;Q8C7C3;F8WID5;E9Q452;P58771-2;B7ZNL3;E9Q448;Q3TJ53;P58774-2;Q91VH3;A2AIM4;E9Q450;Q8BP43;G5E8R1;E9Q455;G5E8R2;E9Q453	E9Q5J9_MOUSE Tropomyosin alpha-3 chain OS=Mus musculus GN=Tpm3 PE=2 SV=1	0	0	0	73.5405	0	0	0	734.247	0	0	455.803	0	264654	637.611	809.274	0	811.595	401.246
987	43.8496	3	467.257	1398.75	0.00367093	2.62444	63	RIQLVEEELDR		E9Q5J9	E9Q5J9;Q58E70;D3Z2H9;D3Z6I8;Q8C7C3;F8WID5;E9Q452;P58771-2;B7ZNL3;E9Q448;Q3TJ53;P58774-2;A2AIM5;Q91VH3;A2AIM4;E9Q450;Q8BP43;P21107;G5E8R1;E9Q455;G5E8R2;E9Q453	P21107	Q58E70;D3Z2H9;D3Z6I8;Q8C7C3;F8WID5;E9Q452;P58771-2;B7ZNL3;E9Q448;Q3TJ53;P58774-2;A2AIM5;Q91VH3;A2AIM4;E9Q450;Q8BP43;G5E8R1;E9Q455;G5E8R2;E9Q453	E9Q5J9_MOUSE Tropomyosin alpha-3 chain OS=Mus musculus GN=Tpm3 PE=2 SV=1	315900	637736	448694	1.18565e+06	423237	198488	677735	632286	625033	778889	787290	886806	401386	655658	463892	432544	528898	493603
1041	43.823	2	700.382	1398.75	0.0031832	2.27575	69.14	RIQLVEEELDR		E9Q5J9	E9Q5J9;Q58E70;D3Z2H9;D3Z6I8;Q8C7C3;F8WID5;E9Q452;P58771-2;B7ZNL3;E9Q448;Q3TJ53;P58774-2;A2AIM5;Q91VH3;A2AIM4;E9Q450;Q8BP43;P21107;G5E8R1;E9Q455;G5E8R2;E9Q453	P21107	Q58E70;D3Z2H9;D3Z6I8;Q8C7C3;F8WID5;E9Q452;P58771-2;B7ZNL3;E9Q448;Q3TJ53;P58774-2;A2AIM5;Q91VH3;A2AIM4;E9Q450;Q8BP43;G5E8R1;E9Q455;G5E8R2;E9Q453	E9Q5J9_MOUSE Tropomyosin alpha-3 chain OS=Mus musculus GN=Tpm3 PE=2 SV=1	766585	1.30623e+06	638370	1.97846e+06	859005	246114	1.20024e+06	1.20667e+06	1.21054e+06	1.36278e+06	1.32772e+06	1.57655e+06	678902	939161	692126	633970	731320	701067
1069	41.8843	2	595.32	1188.63	0.00160843	1.35319	61.7	TIDDLEDKLK		E9Q5J9	E9Q5J9;Q58E70;D3Z2H9;Q3TJ53		Q58E70;D3Z2H9;Q3TJ53	E9Q5J9_MOUSE Tropomyosin alpha-3 chain OS=Mus musculus GN=Tpm3 PE=2 SV=1	590293	582112	358327	1.39109e+06	581137	101808	195387	838278	723689	393288	1.77299e+06	1.2512e+06	1.14197e+06	1.35845e+06	573791	491779	1.26875e+06	990666
1116	63.9341	2	734.34	1466.67	0.00303044	2.06621	70.92	MLDQTLLDLNEM	[1] Oxidation (M)|[12] Oxidation (M)	E9Q5J9	E9Q5J9;Q58E70;D3Z2H9;Q3TJ53		Q58E70;D3Z2H9;Q3TJ53	E9Q5J9_MOUSE Tropomyosin alpha-3 chain OS=Mus musculus GN=Tpm3 PE=2 SV=1	1.25824e+06	2.16756e+06	262038	1.48688e+06	1.487e+06	30097.9	1.60131e+06	1.13812e+06	2.53705e+06	3.79105e+06	2.11056e+06	1.62631e+06	5014.65	74260.6	2019.34	100535	30021.7	17320.5
1194	63.5331	2	734.34	1466.67	0.00308639	2.10436	73.79	MLDQTLLDLNEM	[1] Oxidation (M)|[12] Oxidation (M)	E9Q5J9	E9Q5J9;Q58E70;D3Z2H9;Q3TJ53		Q58E70;D3Z2H9;Q3TJ53	E9Q5J9_MOUSE Tropomyosin alpha-3 chain OS=Mus musculus GN=Tpm3 PE=2 SV=1	20254.2	53621.5	239900	74648.6	3439.4	247812	89711.3	153259	12175.7	7771.25	22631.9	24098.5	431453	974644	4724.91	986003	1.12281e+06	1.1173e+06
1141	51.1981	2	578.833	1155.65	0.00158381	1.37049	56.28	LVIIEGDLER		E9Q5J9	E9Q5J9;Q58E70;D3Z2H9;D3Z6I8;Q8C7C3;D3YVR0;Q3TJ53;P21107	P21107	Q58E70;D3Z2H9;D3Z6I8;Q8C7C3;D3YVR0;Q3TJ53	E9Q5J9_MOUSE Tropomyosin alpha-3 chain OS=Mus musculus GN=Tpm3 PE=2 SV=1	634786	654249	363569	670839	420284	175026	758657	484835	496751	806434	576179	599124	350243	365369	326329	373315	382960	450792
1189	26.9528	4	454.731	1814.89	0.00366804	2.02108	40.4	HIAEEADRKYEEVAR		E9Q5J9	E9Q5J9;Q58E70;D3Z2H9;D3Z6I8;Q8C7C3;D3YVR0;Q3TJ53;P21107	P21107	Q58E70;D3Z2H9;D3Z6I8;Q8C7C3;D3YVR0;Q3TJ53	E9Q5J9_MOUSE Tropomyosin alpha-3 chain OS=Mus musculus GN=Tpm3 PE=2 SV=1	145322	138596	69994	773269	410276	11193.3	172129	372312	781801	953731	1.01609e+06	456057	563176	799713	1.70502e+06	605158	1.21153e+06	413358
2464	26.9002	3	605.972	1814.89	0.00307863	1.69632	31.13	HIAEEADRKYEEVAR		E9Q5J9	E9Q5J9;Q58E70;D3Z2H9;D3Z6I8;Q8C7C3;D3YVR0;Q3TJ53;P21107	P21107	Q58E70;D3Z2H9;D3Z6I8;Q8C7C3;D3YVR0;Q3TJ53	E9Q5J9_MOUSE Tropomyosin alpha-3 chain OS=Mus musculus GN=Tpm3 PE=2 SV=1	134658	212444	50431.1	586378	375483	6490.68	158003	319871	628358	894774	839162	351794	264089	553182	1.26252e+06	482344	918990	312091
1383	46.568	3	654.348	1960.02	0.00334814	1.70822	50.3	ALKDEEKMELQEIQLK	[8] Oxidation (M)	E9Q5J9	E9Q5J9;Q58E70;D3Z2H9;D3Z6I8;Q8C7C3;D3YVR0;P21107	P21107	Q58E70;D3Z2H9;D3Z6I8;Q8C7C3;D3YVR0	E9Q5J9_MOUSE Tropomyosin alpha-3 chain OS=Mus musculus GN=Tpm3 PE=2 SV=1	1.53632e+06	2.31921e+06	562977	2.40052e+06	2.26262e+06	202698	1.55068e+06	1.55906e+06	2.66208e+06	3.76467e+06	2.29076e+06	1.57985e+06	488293	866840	3.77267e+06	982619	1.66344e+06	976415
2179	46.568	4	491.013	1960.02	0.00315952	1.61198	49.64	ALKDEEKMELQEIQLK	[8] Oxidation (M)	E9Q5J9	E9Q5J9;Q58E70;D3Z2H9;D3Z6I8;Q8C7C3;D3YVR0;P21107	P21107	Q58E70;D3Z2H9;D3Z6I8;Q8C7C3;D3YVR0	E9Q5J9_MOUSE Tropomyosin alpha-3 chain OS=Mus musculus GN=Tpm3 PE=2 SV=1	511929	808455	162444	763929	490825	59843.4	625106	500956	760313	1.35395e+06	765978	383622	196926	671548	1.10589e+06	748127	772398	392440
9844	46.568	2	981.018	1960.02	0.0034946	1.78294	100.22	ALKDEEKMELQEIQLK	[8] Oxidation (M)	E9Q5J9	E9Q5J9;Q58E70;D3Z2H9;D3Z6I8;Q8C7C3;D3YVR0;P21107	P21107	Q58E70;D3Z2H9;D3Z6I8;Q8C7C3;D3YVR0	E9Q5J9_MOUSE Tropomyosin alpha-3 chain OS=Mus musculus GN=Tpm3 PE=2 SV=1	277608	402465	19935.8	470165	387744	0	255435	262100	513288	846902	414283	299683	18257.7	88345.6	376871	117131	219119	118954
26230	46.9952	2	981.017	1960.02	0.00137337	0.700693	82.09	ALKDEEKMELQEIQLK	[8] Oxidation (M)	E9Q5J9	E9Q5J9;Q58E70;D3Z2H9;D3Z6I8;Q8C7C3;D3YVR0;P21107	P21107	Q58E70;D3Z2H9;D3Z6I8;Q8C7C3;D3YVR0	E9Q5J9_MOUSE Tropomyosin alpha-3 chain OS=Mus musculus GN=Tpm3 PE=2 SV=1	35044.3	10128.3	11025.3	32668	13812.6	1515.55	13772.9	8768.24	9568.68	6776.63	14342.5	17849.8	40790.1	101139	44322.6	127338	244634	101027
1405	45.3583	3	628.67	1882.99	0.00353602	1.87788	35.51	RIQLVEEELDRAQER		E9Q5J9	E9Q5J9;Q58E70;D3Z2H9;D3Z6I8;Q8C7C3;F8WID5;E9Q452;P58771-2;B7ZNL3;E9Q448;Q3TJ53;P58774-2;A2AIM5;Q91VH3;A2AIM4;E9Q450;Q8BP43;P21107;G5E8R1;E9Q455;G5E8R2;E9Q453	P21107	Q58E70;D3Z2H9;D3Z6I8;Q8C7C3;F8WID5;E9Q452;P58771-2;B7ZNL3;E9Q448;Q3TJ53;P58774-2;A2AIM5;Q91VH3;A2AIM4;E9Q450;Q8BP43;G5E8R1;E9Q455;G5E8R2;E9Q453	E9Q5J9_MOUSE Tropomyosin alpha-3 chain OS=Mus musculus GN=Tpm3 PE=2 SV=1	461405	1.18146e+06	227089	2.76612e+06	1.0701e+06	60669.4	625769	903581	2.90718e+06	3.21947e+06	2.69506e+06	1.40214e+06	500550	1.55835e+06	1.95823e+06	1.01928e+06	1.75639e+06	835871
10086	45.3583	4	471.755	1882.99	0.00343495	1.8242	37.24	RIQLVEEELDRAQER		E9Q5J9	E9Q5J9;Q58E70;D3Z2H9;D3Z6I8;Q8C7C3;F8WID5;E9Q452;P58771-2;B7ZNL3;E9Q448;Q3TJ53;P58774-2;A2AIM5;Q91VH3;A2AIM4;E9Q450;Q8BP43;P21107;G5E8R1;E9Q455;G5E8R2;E9Q453	P21107	Q58E70;D3Z2H9;D3Z6I8;Q8C7C3;F8WID5;E9Q452;P58771-2;B7ZNL3;E9Q448;Q3TJ53;P58774-2;A2AIM5;Q91VH3;A2AIM4;E9Q450;Q8BP43;G5E8R1;E9Q455;G5E8R2;E9Q453	E9Q5J9_MOUSE Tropomyosin alpha-3 chain OS=Mus musculus GN=Tpm3 PE=2 SV=1	10641.1	69588.5	5664.9	119708	9211.01	20345	28546.4	10329.8	97378	192559	31331.5	9288.6	41.7772	4393.17	97.3239	9718.06	20651.7	11158.2
1451	34.0562	2	658.827	1315.64	0.00290276	2.20635	61.58	AADAEAEVASLNR		E9Q5J9	E9Q5J9;P21107	P21107		E9Q5J9_MOUSE Tropomyosin alpha-3 chain OS=Mus musculus GN=Tpm3 PE=2 SV=1	828567	1.54929e+06	816259	1.50298e+06	906119	417636	1.27504e+06	1.16046e+06	1.07448e+06	1.58326e+06	1.39198e+06	1.34806e+06	796183	1.27399e+06	1.62684e+06	1.13394e+06	1.80305e+06	1.01265e+06
1902	25.6457	2	431.23	860.445	0.00196897	2.28833	27.75	LMDQNLK		E9Q5J9	E9Q5J9;Q58E70;D3Z2H9;Q8C7C3;Q3TJ53		Q58E70;D3Z2H9;Q8C7C3;Q3TJ53	E9Q5J9_MOUSE Tropomyosin alpha-3 chain OS=Mus musculus GN=Tpm3 PE=2 SV=1	179938	134973	218836	394337	149750	53291.9	201059	255449	198833	213661	801789	481031	769367	528029	198374	146901	396786	238180
2243	50.2225	2	566.309	1130.6	0.00209014	1.8487	48.35	MELQEIQLK		E9Q5J9	E9Q5J9;Q58E70;D3Z2H9;D3Z6I8;Q8C7C3;D3YVR0;F8WID5;E9Q452;P58771-2;A2RRI1;B7ZNL3;E9Q448;Q3TJ53;E9Q450;Q8BP43;P21107;G5E8R1;E9Q455;G5E8R2;E9Q453	P21107	Q58E70;D3Z2H9;D3Z6I8;Q8C7C3;D3YVR0;F8WID5;E9Q452;P58771-2;A2RRI1;B7ZNL3;E9Q448;Q3TJ53;E9Q450;Q8BP43;G5E8R1;E9Q455;G5E8R2;E9Q453	E9Q5J9_MOUSE Tropomyosin alpha-3 chain OS=Mus musculus GN=Tpm3 PE=2 SV=1	24935	20277.8	29614.1	574106	15700.3	7843.97	24661.3	63887.1	98821.5	71805.7	616352	472148	90161.4	168130	5471.26	43913.5	4839.81	36170.1
2942	51.1981	2	566.31	1130.6	0.00401178	3.54836	59.57	MELQEIQLK		E9Q5J9	E9Q5J9;Q58E70;D3Z2H9;D3Z6I8;Q8C7C3;D3YVR0;F8WID5;E9Q452;P58771-2;A2RRI1;B7ZNL3;E9Q448;Q3TJ53;E9Q450;Q8BP43;P21107;G5E8R1;E9Q455;G5E8R2;E9Q453	P21107	Q58E70;D3Z2H9;D3Z6I8;Q8C7C3;D3YVR0;F8WID5;E9Q452;P58771-2;A2RRI1;B7ZNL3;E9Q448;Q3TJ53;E9Q450;Q8BP43;G5E8R1;E9Q455;G5E8R2;E9Q453	E9Q5J9_MOUSE Tropomyosin alpha-3 chain OS=Mus musculus GN=Tpm3 PE=2 SV=1	226217	141353	109555	740527	157040	91715.7	154486	179119	187479	274583	688873	441537	290592	297671	93077.5	126676	65253.6	209036
2312	43.4021	3	600.668	1798.98	0.00292264	1.62461	50.85	KLVIIEGDLERTEER		E9Q5J9	E9Q5J9;Q58E70;D3Z2H9;D3Z6I8;Q8C7C3;D3YVR0;Q3TJ53;P21107	P21107	Q58E70;D3Z2H9;D3Z6I8;Q8C7C3;D3YVR0;Q3TJ53	E9Q5J9_MOUSE Tropomyosin alpha-3 chain OS=Mus musculus GN=Tpm3 PE=2 SV=1	260922	514879	119815	862628	512538	20852.8	242563	357180	894658	1.26596e+06	1.08676e+06	480421	562503	988481	1.21514e+06	669326	1.12602e+06	586403
2566	46.1131	3	481.941	1442.8	0.00241509	1.67389	36.51	LATALQKLEEAEK		E9Q5J9	E9Q5J9;Q58E70;D3Z2H9;D3Z6I8;Q8C7C3;F8WID5;E9Q452;P58771-2;B7ZNL3;E9Q448;Q3TJ53;P58774-2;Q91VH3;A2AIM4;E9Q450;Q8BP43;P21107;G5E8R1;E9Q455;G5E8R2;E9Q453	P21107	Q58E70;D3Z2H9;D3Z6I8;Q8C7C3;F8WID5;E9Q452;P58771-2;B7ZNL3;E9Q448;Q3TJ53;P58774-2;Q91VH3;A2AIM4;E9Q450;Q8BP43;G5E8R1;E9Q455;G5E8R2;E9Q453	E9Q5J9_MOUSE Tropomyosin alpha-3 chain OS=Mus musculus GN=Tpm3 PE=2 SV=1	39444.1	207828	44693.2	466824	231521	17646.2	61612.8	125534	767931	942640	775882	213199	120590	513966	467916	233621	444654	129171
5444	46.0862	2	722.407	1442.8	0.00242926	1.68372	81.92	LATALQKLEEAEK		E9Q5J9	E9Q5J9;Q58E70;D3Z2H9;D3Z6I8;Q8C7C3;F8WID5;E9Q452;P58771-2;B7ZNL3;E9Q448;Q3TJ53;P58774-2;Q91VH3;A2AIM4;E9Q450;Q8BP43;P21107;G5E8R1;E9Q455;G5E8R2;E9Q453	P21107	Q58E70;D3Z2H9;D3Z6I8;Q8C7C3;F8WID5;E9Q452;P58771-2;B7ZNL3;E9Q448;Q3TJ53;P58774-2;Q91VH3;A2AIM4;E9Q450;Q8BP43;G5E8R1;E9Q455;G5E8R2;E9Q453	E9Q5J9_MOUSE Tropomyosin alpha-3 chain OS=Mus musculus GN=Tpm3 PE=2 SV=1	34398.8	156616	16143.5	342094	163133	2671.28	36690.8	113249	536361	608244	604310	164973	53158.2	323606	313779	194747	372781	113575
3386	49.6663	3	649.016	1944.03	0.0038634	1.98732	58.19	ALKDEEKMELQEIQLK		E9Q5J9	E9Q5J9;Q58E70;D3Z2H9;D3Z6I8;Q8C7C3;D3YVR0;P21107	P21107	Q58E70;D3Z2H9;D3Z6I8;Q8C7C3;D3YVR0	E9Q5J9_MOUSE Tropomyosin alpha-3 chain OS=Mus musculus GN=Tpm3 PE=2 SV=1	130721	48750.2	119866	256063	225192	8308.92	106202	213750	177942	268060	492810	279718	1.01053e+06	245045	162333	99631.3	573364	275205
6101	49.6663	4	487.014	1944.03	0.00380439	1.95697	36.83	ALKDEEKMELQEIQLK		E9Q5J9	E9Q5J9;Q58E70;D3Z2H9;D3Z6I8;Q8C7C3;D3YVR0;P21107	P21107	Q58E70;D3Z2H9;D3Z6I8;Q8C7C3;D3YVR0	E9Q5J9_MOUSE Tropomyosin alpha-3 chain OS=Mus musculus GN=Tpm3 PE=2 SV=1	68049.2	22105.9	34969.6	94652.3	26052.8	5751.99	37087.5	59276.1	16077.4	46509.7	158817	80258.2	255344	94969.4	54023.2	36005.7	155768	78440.4
7292	48.2406	3	557.969	1670.89	0.00266502	1.59498	28.82	LVIIEGDLERTEER		E9Q5J9	E9Q5J9;Q58E70;D3Z2H9;D3Z6I8;Q8C7C3;D3YVR0;Q3TJ53;P21107	P21107	Q58E70;D3Z2H9;D3Z6I8;Q8C7C3;D3YVR0;Q3TJ53	E9Q5J9_MOUSE Tropomyosin alpha-3 chain OS=Mus musculus GN=Tpm3 PE=2 SV=1	96430.1	120893	45983.6	137922	106760	17964.5	67366.2	61237.1	124246	239796	198675	98763.8	67781.6	162805	121035	107652	194129	107121
8850	24.4757	2	591.78	1181.55	0.000343607	0.290812	27.47	EDKYEEEIK		E9Q5J9	E9Q5J9;Q58E70;D3Z2H9;D3Z6I8;Q8C7C3;F8WID5;E9Q452;P58771-2;B7ZNL3;Q6IRU2;E9Q448;Q3TJ53;P58774-2;A2AIM4;E9Q450;Q8BP43;P21107;G5E8R1;E9Q455;G5E8R2;E9Q453	P21107	Q58E70;D3Z2H9;D3Z6I8;Q8C7C3;F8WID5;E9Q452;P58771-2;B7ZNL3;Q6IRU2;E9Q448;Q3TJ53;P58774-2;A2AIM4;E9Q450;Q8BP43;G5E8R1;E9Q455;G5E8R2;E9Q453	E9Q5J9_MOUSE Tropomyosin alpha-3 chain OS=Mus musculus GN=Tpm3 PE=2 SV=1	19193	111233	79715.8	5893.93	3950.42	64225.5	75334.1	5172.57	10255.2	1993.88	0	19018.5	7656.67	5879.89	28382.6	15399.1	4706.21	48316.8
17171	78.3209	2	718.346	1434.68	0.00400738	2.79324	32.91	MLDQTLLDLNEM		E9Q5J9	E9Q5J9;Q58E70;D3Z2H9;Q3TJ53		Q58E70;D3Z2H9;Q3TJ53	E9Q5J9_MOUSE Tropomyosin alpha-3 chain OS=Mus musculus GN=Tpm3 PE=2 SV=1	41462.4	18977.4	8845.51	87046.8	25610.6	2472.71	30472.9	131837	26337.9	54119.2	21809.9	26110.6	96156.1	58077.6	9296.3	34219.6	12547.3	40187.3
20768	68.205	2	726.343	1450.67	0.00301384	2.07755	52.57	MLDQTLLDLNEM	[12] Oxidation (M)	E9Q5J9	E9Q5J9;Q58E70;D3Z2H9;Q3TJ53		Q58E70;D3Z2H9;Q3TJ53	E9Q5J9_MOUSE Tropomyosin alpha-3 chain OS=Mus musculus GN=Tpm3 PE=2 SV=1	9349.05	4608.99	11579.7	2132.75	583.517	1512.42	3071.05	2510.59	907.84	10652.3	2551.32	2479.8	81860.7	39511.7	11213.9	22430.9	9305.28	106352
21419	74.0798	2	726.344	1450.67	0.00509556	3.51256	53.78	MLDQTLLDLNEM	[1] Oxidation (M)	E9Q5J9	E9Q5J9;Q58E70;D3Z2H9;Q3TJ53		Q58E70;D3Z2H9;Q3TJ53	E9Q5J9_MOUSE Tropomyosin alpha-3 chain OS=Mus musculus GN=Tpm3 PE=2 SV=1	506.93	248.692	621.417	418.555	3490.93	1532.97	3173.99	2058.1	1430.39	564.1	5952.68	3632.07	5245.61	9422.29	15004.9	4911.99	139842	0
76067	73.2029	2	726.344	1450.67	0.00485827	3.34899	32.36	MLDQTLLDLNEM	[1] Oxidation (M)	E9Q5J9	E9Q5J9;Q58E70;D3Z2H9;Q3TJ53		Q58E70;D3Z2H9;Q3TJ53	E9Q5J9_MOUSE Tropomyosin alpha-3 chain OS=Mus musculus GN=Tpm3 PE=2 SV=1	0	0	0	0	0	753.21	0	0	1462.15	0	0	701.28	0	5825.15	65806.5	0	433.76	0
112	49.3967	2	622.331	1242.65	0.00245413	1.97492	94.21	IQLVEEELDR		G5E8R1	G5E8R1;Q58E70;D3Z2H9;D3Z6I8;Q8C7C3;F8WID5;E9Q452;P58771-2;B7ZNL3;E9Q448;Q3TJ53;P58774-2;A2AIM5;Q91VH3;A2AIM4;E9Q450;Q8BP43;E9Q5J9;P21107;E9Q455;G5E8R2;E9Q453	E9Q455	Q58E70;D3Z2H9;D3Z6I8;Q8C7C3;F8WID5;E9Q452;P58771-2;B7ZNL3;E9Q448;Q3TJ53;P58774-2;A2AIM5;Q91VH3;A2AIM4;E9Q450;Q8BP43;E9Q5J9;P21107;G5E8R2;E9Q453	G5E8R1_MOUSE Tropomyosin 1, alpha, isoform CRA_j OS=Mus musculus GN=Tpm1 PE=3 SV=1	5.78703e+06	5.37348e+06	3.59199e+06	7.51795e+06	3.93777e+06	1.27054e+06	5.72083e+06	5.02425e+06	4.78957e+06	5.77265e+06	5.50731e+06	6.74054e+06	2.61447e+06	3.12461e+06	2.70311e+06	3.00977e+06	3.28342e+06	2.80309e+06
293	49.5592	3	576.637	1726.89	0.00362254	2.09773	44.42	IQLVEEELDRAQER		G5E8R1	G5E8R1;Q58E70;D3Z2H9;D3Z6I8;Q8C7C3;F8WID5;E9Q452;P58771-2;B7ZNL3;E9Q448;Q3TJ53;P58774-2;A2AIM5;Q91VH3;A2AIM4;E9Q450;Q8BP43;E9Q5J9;P21107;E9Q455;G5E8R2;E9Q453	E9Q455	Q58E70;D3Z2H9;D3Z6I8;Q8C7C3;F8WID5;E9Q452;P58771-2;B7ZNL3;E9Q448;Q3TJ53;P58774-2;A2AIM5;Q91VH3;A2AIM4;E9Q450;Q8BP43;E9Q5J9;P21107;G5E8R2;E9Q453	G5E8R1_MOUSE Tropomyosin 1, alpha, isoform CRA_j OS=Mus musculus GN=Tpm1 PE=3 SV=1	3.1436e+06	3.38605e+06	1.14705e+06	7.16879e+06	3.54504e+06	334377	2.25939e+06	2.97975e+06	6.04646e+06	8.47632e+06	7.43716e+06	4.65478e+06	2.55225e+06	4.63744e+06	5.78978e+06	3.83131e+06	6.00305e+06	2.91635e+06
2217	49.4776	2	864.451	1726.89	0.00322926	1.86999	64.17	IQLVEEELDRAQER		G5E8R1	G5E8R1;Q58E70;D3Z2H9;D3Z6I8;Q8C7C3;F8WID5;E9Q452;P58771-2;B7ZNL3;E9Q448;Q3TJ53;P58774-2;A2AIM5;Q91VH3;A2AIM4;E9Q450;Q8BP43;E9Q5J9;P21107;E9Q455;G5E8R2;E9Q453	E9Q455	Q58E70;D3Z2H9;D3Z6I8;Q8C7C3;F8WID5;E9Q452;P58771-2;B7ZNL3;E9Q448;Q3TJ53;P58774-2;A2AIM5;Q91VH3;A2AIM4;E9Q450;Q8BP43;E9Q5J9;P21107;G5E8R2;E9Q453	G5E8R1_MOUSE Tropomyosin 1, alpha, isoform CRA_j OS=Mus musculus GN=Tpm1 PE=3 SV=1	828926	937947	222969	1.67995e+06	943917	34830.6	521915	965848	1.63204e+06	2.23246e+06	2.10071e+06	1.25976e+06	579973	827647	1.07699e+06	752540	1.19698e+06	471525
380	24.976	3	563.606	1687.8	0.00221568	1.31277	40.65	YSQKEDKYEEEIK		G5E8R1	G5E8R1;Q58E70;D3Z2H9;D3Z6I8;Q8C7C3;F8WID5;E9Q452;P58771-2;B7ZNL3;E9Q448;Q3TJ53;E9Q450;Q8BP43;E9Q5J9;P21107;E9Q455;G5E8R2;E9Q453	E9Q455	Q58E70;D3Z2H9;D3Z6I8;Q8C7C3;F8WID5;E9Q452;P58771-2;B7ZNL3;E9Q448;Q3TJ53;E9Q450;Q8BP43;E9Q5J9;P21107;G5E8R2;E9Q453	G5E8R1_MOUSE Tropomyosin 1, alpha, isoform CRA_j OS=Mus musculus GN=Tpm1 PE=3 SV=1	3.47377e+06	4.97007e+06	2.24681e+06	2.12289e+06	3.18743e+06	779504	3.13262e+06	3.11251e+06	1.62876e+06	1.49793e+06	1.93991e+06	3.69502e+06	382656	174685	1.10792e+06	1.6353e+06	1.13359e+06	2.92557e+06
2939	24.9502	2	844.905	1687.8	0.00240798	1.4267	72.63	YSQKEDKYEEEIK		G5E8R1	G5E8R1;Q58E70;D3Z2H9;D3Z6I8;Q8C7C3;F8WID5;E9Q452;P58771-2;B7ZNL3;E9Q448;Q3TJ53;E9Q450;Q8BP43;E9Q5J9;P21107;E9Q455;G5E8R2;E9Q453	E9Q455	Q58E70;D3Z2H9;D3Z6I8;Q8C7C3;F8WID5;E9Q452;P58771-2;B7ZNL3;E9Q448;Q3TJ53;E9Q450;Q8BP43;E9Q5J9;P21107;G5E8R2;E9Q453	G5E8R1_MOUSE Tropomyosin 1, alpha, isoform CRA_j OS=Mus musculus GN=Tpm1 PE=3 SV=1	685611	1.00372e+06	254197	513530	525898	35254.6	560475	830817	269703	354537	432860	934334	177305	52849.8	127982	262080	218526	380615
429	42.0992	2	574.306	1146.6	0.00148592	1.29594	58.94	MEIQEIQLK	[1] Oxidation (M)	G5E8R1	G5E8R1;Q58E70;D3Z2H9;D3Z6I8;Q8C7C3;D3YVR0;F8WID5;E9Q452;P58771-2;A2RRI1;B7ZNL3;E9Q448;Q3TJ53;E9Q450;Q8BP43;E9Q5J9;P21107;E9Q455;G5E8R2;E9Q453	E9Q455	Q58E70;D3Z2H9;D3Z6I8;Q8C7C3;D3YVR0;F8WID5;E9Q452;P58771-2;A2RRI1;B7ZNL3;E9Q448;Q3TJ53;E9Q450;Q8BP43;E9Q5J9;P21107;G5E8R2;E9Q453	G5E8R1_MOUSE Tropomyosin 1, alpha, isoform CRA_j OS=Mus musculus GN=Tpm1 PE=3 SV=1	915658	1.532e+06	853504	1.9143e+06	964461	570899	1.40403e+06	1.15959e+06	1.19124e+06	1.58467e+06	980202	1.76102e+06	418555	841152	768243	855482	680936	721168
1452	40.7499	2	574.306	1146.6	0.00221255	1.92967	62.53	MEIQEIQLK	[1] Oxidation (M)	G5E8R1	G5E8R1;Q58E70;D3Z2H9;D3Z6I8;Q8C7C3;D3YVR0;F8WID5;E9Q452;P58771-2;A2RRI1;B7ZNL3;E9Q448;Q3TJ53;E9Q450;Q8BP43;E9Q5J9;P21107;E9Q455;G5E8R2;E9Q453	E9Q455	Q58E70;D3Z2H9;D3Z6I8;Q8C7C3;D3YVR0;F8WID5;E9Q452;P58771-2;A2RRI1;B7ZNL3;E9Q448;Q3TJ53;E9Q450;Q8BP43;E9Q5J9;P21107;G5E8R2;E9Q453	G5E8R1_MOUSE Tropomyosin 1, alpha, isoform CRA_j OS=Mus musculus GN=Tpm1 PE=3 SV=1	297079	618077	448838	1.29683e+06	387463	209772	621607	677930	831054	848371	859049	1.35256e+06	279445	510588	236725	323124	373782	308364
925	20.5643	3	492.899	1475.68	0.00186989	1.26715	64.01	LEEAEKAADESER		G5E8R1	G5E8R1;Q58E70;D3Z2H9;D3Z6I8;Q8C7C3;F8WID5;E9Q452;P58771-2;B7ZNL3;E9Q448;Q3TJ53;P58774-2;Q91VH3;A2AIM4;E9Q450;Q8BP43;E9Q5J9;P21107;E9Q455;G5E8R2;E9Q453	E9Q455	Q58E70;D3Z2H9;D3Z6I8;Q8C7C3;F8WID5;E9Q452;P58771-2;B7ZNL3;E9Q448;Q3TJ53;P58774-2;Q91VH3;A2AIM4;E9Q450;Q8BP43;E9Q5J9;P21107;G5E8R2;E9Q453	G5E8R1_MOUSE Tropomyosin 1, alpha, isoform CRA_j OS=Mus musculus GN=Tpm1 PE=3 SV=1	445122	108977	55737	363055	823194	26560.9	118872	614067	597930	543537	1.10134e+06	892137	479654	1.06262e+06	297944	777229	867336	694798
3134	20.5643	2	738.845	1475.68	0.00171383	1.16139	92.93	LEEAEKAADESER		G5E8R1	G5E8R1;Q58E70;D3Z2H9;D3Z6I8;Q8C7C3;F8WID5;E9Q452;P58771-2;B7ZNL3;E9Q448;Q3TJ53;P58774-2;Q91VH3;A2AIM4;E9Q450;Q8BP43;E9Q5J9;P21107;E9Q455;G5E8R2;E9Q453	E9Q455	Q58E70;D3Z2H9;D3Z6I8;Q8C7C3;F8WID5;E9Q452;P58771-2;B7ZNL3;E9Q448;Q3TJ53;P58774-2;Q91VH3;A2AIM4;E9Q450;Q8BP43;E9Q5J9;P21107;G5E8R2;E9Q453	G5E8R1_MOUSE Tropomyosin 1, alpha, isoform CRA_j OS=Mus musculus GN=Tpm1 PE=3 SV=1	262049	110249	31658.2	238126	430485	6183.27	53460.9	323783	391242	338192	554071	487063	0	403937	231823	314215	461564	325394
22971	21.2379	2	738.846	1475.68	0.00403581	2.73489	72.14	LEEAEKAADESER		G5E8R1	G5E8R1;Q58E70;D3Z2H9;D3Z6I8;Q8C7C3;F8WID5;E9Q452;P58771-2;B7ZNL3;E9Q448;Q3TJ53;P58774-2;Q91VH3;A2AIM4;E9Q450;Q8BP43;E9Q5J9;P21107;E9Q455;G5E8R2;E9Q453	E9Q455	Q58E70;D3Z2H9;D3Z6I8;Q8C7C3;F8WID5;E9Q452;P58771-2;B7ZNL3;E9Q448;Q3TJ53;P58774-2;Q91VH3;A2AIM4;E9Q450;Q8BP43;E9Q5J9;P21107;G5E8R2;E9Q453	G5E8R1_MOUSE Tropomyosin 1, alpha, isoform CRA_j OS=Mus musculus GN=Tpm1 PE=3 SV=1	0	0	0	73.5405	0	0	0	734.247	0	0	455.803	0	264654	637.611	809.274	0	811.595	401.246
987	43.8496	3	467.257	1398.75	0.00367093	2.62444	63	RIQLVEEELDR		G5E8R1	G5E8R1;Q58E70;D3Z2H9;D3Z6I8;Q8C7C3;F8WID5;E9Q452;P58771-2;B7ZNL3;E9Q448;Q3TJ53;P58774-2;A2AIM5;Q91VH3;A2AIM4;E9Q450;Q8BP43;E9Q5J9;P21107;E9Q455;G5E8R2;E9Q453	E9Q455	Q58E70;D3Z2H9;D3Z6I8;Q8C7C3;F8WID5;E9Q452;P58771-2;B7ZNL3;E9Q448;Q3TJ53;P58774-2;A2AIM5;Q91VH3;A2AIM4;E9Q450;Q8BP43;E9Q5J9;P21107;G5E8R2;E9Q453	G5E8R1_MOUSE Tropomyosin 1, alpha, isoform CRA_j OS=Mus musculus GN=Tpm1 PE=3 SV=1	315900	637736	448694	1.18565e+06	423237	198488	677735	632286	625033	778889	787290	886806	401386	655658	463892	432544	528898	493603
1041	43.823	2	700.382	1398.75	0.0031832	2.27575	69.14	RIQLVEEELDR		G5E8R1	G5E8R1;Q58E70;D3Z2H9;D3Z6I8;Q8C7C3;F8WID5;E9Q452;P58771-2;B7ZNL3;E9Q448;Q3TJ53;P58774-2;A2AIM5;Q91VH3;A2AIM4;E9Q450;Q8BP43;E9Q5J9;P21107;E9Q455;G5E8R2;E9Q453	E9Q455	Q58E70;D3Z2H9;D3Z6I8;Q8C7C3;F8WID5;E9Q452;P58771-2;B7ZNL3;E9Q448;Q3TJ53;P58774-2;A2AIM5;Q91VH3;A2AIM4;E9Q450;Q8BP43;E9Q5J9;P21107;G5E8R2;E9Q453	G5E8R1_MOUSE Tropomyosin 1, alpha, isoform CRA_j OS=Mus musculus GN=Tpm1 PE=3 SV=1	766585	1.30623e+06	638370	1.97846e+06	859005	246114	1.20024e+06	1.20667e+06	1.21054e+06	1.36278e+06	1.32772e+06	1.57655e+06	678902	939161	692126	633970	731320	701067
1265	34.9068	2	638.313	1274.61	0.00208236	1.63372	74.73	ETAEADVASLNR		G5E8R1	G5E8R1;E9Q455;G5E8R2;E9Q453	E9Q455	G5E8R2;E9Q453	G5E8R1_MOUSE Tropomyosin 1, alpha, isoform CRA_j OS=Mus musculus GN=Tpm1 PE=3 SV=1	501242	683930	301013	845894	615613	121487	708721	630808	568639	834510	653064	818008	360842	565217	303140	388599	520685	362586
1272	44.7256	3	438.927	1313.76	0.00270207	2.05675	33.31	KLVIIESDLER		G5E8R1	G5E8R1;F8WID5;E9Q452;P58771-2;B7ZNL3;E9Q448;E9Q450;Q8BP43;E9Q455;G5E8R2;E9Q453	E9Q455	F8WID5;E9Q452;P58771-2;B7ZNL3;E9Q448;E9Q450;Q8BP43;G5E8R2;E9Q453	G5E8R1_MOUSE Tropomyosin 1, alpha, isoform CRA_j OS=Mus musculus GN=Tpm1 PE=3 SV=1	593583	846972	609249	1.67644e+06	564425	297139	1.04581e+06	815222	1.11899e+06	1.21557e+06	1.36301e+06	1.54376e+06	324667	561182	392315	471572	411948	359083
2031	44.7256	2	657.886	1313.76	0.00242501	1.84586	87.7	KLVIIESDLER		G5E8R1	G5E8R1;F8WID5;E9Q452;P58771-2;B7ZNL3;E9Q448;E9Q450;Q8BP43;E9Q455;G5E8R2;E9Q453	E9Q455	F8WID5;E9Q452;P58771-2;B7ZNL3;E9Q448;E9Q450;Q8BP43;G5E8R2;E9Q453	G5E8R1_MOUSE Tropomyosin 1, alpha, isoform CRA_j OS=Mus musculus GN=Tpm1 PE=3 SV=1	643411	991954	544023	1.75789e+06	602728	227004	888226	964790	1.1983e+06	1.17795e+06	1.43253e+06	1.63055e+06	456923	661136	356028	484941	342176	349673
1405	45.3583	3	628.67	1882.99	0.00353602	1.87788	35.51	RIQLVEEELDRAQER		G5E8R1	G5E8R1;Q58E70;D3Z2H9;D3Z6I8;Q8C7C3;F8WID5;E9Q452;P58771-2;B7ZNL3;E9Q448;Q3TJ53;P58774-2;A2AIM5;Q91VH3;A2AIM4;E9Q450;Q8BP43;E9Q5J9;P21107;E9Q455;G5E8R2;E9Q453	E9Q455	Q58E70;D3Z2H9;D3Z6I8;Q8C7C3;F8WID5;E9Q452;P58771-2;B7ZNL3;E9Q448;Q3TJ53;P58774-2;A2AIM5;Q91VH3;A2AIM4;E9Q450;Q8BP43;E9Q5J9;P21107;G5E8R2;E9Q453	G5E8R1_MOUSE Tropomyosin 1, alpha, isoform CRA_j OS=Mus musculus GN=Tpm1 PE=3 SV=1	461405	1.18146e+06	227089	2.76612e+06	1.0701e+06	60669.4	625769	903581	2.90718e+06	3.21947e+06	2.69506e+06	1.40214e+06	500550	1.55835e+06	1.95823e+06	1.01928e+06	1.75639e+06	835871
10086	45.3583	4	471.755	1882.99	0.00343495	1.8242	37.24	RIQLVEEELDRAQER		G5E8R1	G5E8R1;Q58E70;D3Z2H9;D3Z6I8;Q8C7C3;F8WID5;E9Q452;P58771-2;B7ZNL3;E9Q448;Q3TJ53;P58774-2;A2AIM5;Q91VH3;A2AIM4;E9Q450;Q8BP43;E9Q5J9;P21107;E9Q455;G5E8R2;E9Q453	E9Q455	Q58E70;D3Z2H9;D3Z6I8;Q8C7C3;F8WID5;E9Q452;P58771-2;B7ZNL3;E9Q448;Q3TJ53;P58774-2;A2AIM5;Q91VH3;A2AIM4;E9Q450;Q8BP43;E9Q5J9;P21107;G5E8R2;E9Q453	G5E8R1_MOUSE Tropomyosin 1, alpha, isoform CRA_j OS=Mus musculus GN=Tpm1 PE=3 SV=1	10641.1	69588.5	5664.9	119708	9211.01	20345	28546.4	10329.8	97378	192559	31331.5	9288.6	41.7772	4393.17	97.3239	9718.06	20651.7	11158.2
1418	35.7001	3	659.339	1975	0.0035169	1.78072	59.13	AQKDEEKMEIQEIQLK	[8] Oxidation (M)	G5E8R1	G5E8R1;F8WID5;E9Q452;P58771-2;A2RRI1;B7ZNL3;E9Q448;E9Q450;Q8BP43;E9Q455;G5E8R2;E9Q453	E9Q455	F8WID5;E9Q452;P58771-2;A2RRI1;B7ZNL3;E9Q448;E9Q450;Q8BP43;G5E8R2;E9Q453	G5E8R1_MOUSE Tropomyosin 1, alpha, isoform CRA_j OS=Mus musculus GN=Tpm1 PE=3 SV=1	849206	1.47424e+06	469589	1.74179e+06	1.28637e+06	128046	1.09758e+06	1.29599e+06	1.27241e+06	1.54465e+06	1.5665e+06	1.63077e+06	513954	958652	1.30596e+06	887044	1.30479e+06	705435
1524	27.6764	2	673.815	1345.61	0.00359464	2.67138	86.76	SLQEQADAAEER		G5E8R1	G5E8R1;E9Q455;G5E8R2;E9Q453	E9Q455	G5E8R2;E9Q453	G5E8R1_MOUSE Tropomyosin 1, alpha, isoform CRA_j OS=Mus musculus GN=Tpm1 PE=3 SV=1	529186	303531	186478	754239	404887	153246	152098	518308	336340	396423	1.27843e+06	679014	984895	577862	190516	389399	785969	713581
1773	28.9061	2	474.73	947.446	0.00119812	1.26458	50.53	SIDDLEEK		G5E8R1	G5E8R1;F8WID5;P58771-2;B7ZNL3;E9Q448;E9Q450;G5E8R2		F8WID5;P58771-2;B7ZNL3;E9Q448;E9Q450;G5E8R2	G5E8R1_MOUSE Tropomyosin 1, alpha, isoform CRA_j OS=Mus musculus GN=Tpm1 PE=3 SV=1	222955	294214	256304	1.04175e+06	225866	58569.7	74678.4	608618	418046	182005	1.49129e+06	1.01714e+06	615560	537095	154696	151924	483999	395001
1831	51.2816	2	593.838	1185.66	0.00185932	1.56817	60.45	LVIIESDLER		G5E8R1	G5E8R1;F8WID5;E9Q452;P58771-2;B7ZNL3;E9Q448;E9Q450;Q8BP43;E9Q455;G5E8R2;E9Q453	E9Q455	F8WID5;E9Q452;P58771-2;B7ZNL3;E9Q448;E9Q450;Q8BP43;G5E8R2;E9Q453	G5E8R1_MOUSE Tropomyosin 1, alpha, isoform CRA_j OS=Mus musculus GN=Tpm1 PE=3 SV=1	776281	907515	617886	1.02988e+06	482398	260252	826029	576665	852450	1.01042e+06	955395	1.0691e+06	383590	441087	357979	409597	436241	484056
2243	50.2225	2	566.309	1130.6	0.00209014	1.8487	48.35	MEIQEIQLK		G5E8R1	G5E8R1;Q58E70;D3Z2H9;D3Z6I8;Q8C7C3;D3YVR0;F8WID5;E9Q452;P58771-2;A2RRI1;B7ZNL3;E9Q448;Q3TJ53;E9Q450;Q8BP43;E9Q5J9;P21107;E9Q455;G5E8R2;E9Q453	E9Q455	Q58E70;D3Z2H9;D3Z6I8;Q8C7C3;D3YVR0;F8WID5;E9Q452;P58771-2;A2RRI1;B7ZNL3;E9Q448;Q3TJ53;E9Q450;Q8BP43;E9Q5J9;P21107;G5E8R2;E9Q453	G5E8R1_MOUSE Tropomyosin 1, alpha, isoform CRA_j OS=Mus musculus GN=Tpm1 PE=3 SV=1	24935	20277.8	29614.1	574106	15700.3	7843.97	24661.3	63887.1	98821.5	71805.7	616352	472148	90161.4	168130	5471.26	43913.5	4839.81	36170.1
2942	51.1981	2	566.31	1130.6	0.00401178	3.54836	59.57	MEIQEIQLK		G5E8R1	G5E8R1;Q58E70;D3Z2H9;D3Z6I8;Q8C7C3;D3YVR0;F8WID5;E9Q452;P58771-2;A2RRI1;B7ZNL3;E9Q448;Q3TJ53;E9Q450;Q8BP43;E9Q5J9;P21107;E9Q455;G5E8R2;E9Q453	E9Q455	Q58E70;D3Z2H9;D3Z6I8;Q8C7C3;D3YVR0;F8WID5;E9Q452;P58771-2;A2RRI1;B7ZNL3;E9Q448;Q3TJ53;E9Q450;Q8BP43;E9Q5J9;P21107;G5E8R2;E9Q453	G5E8R1_MOUSE Tropomyosin 1, alpha, isoform CRA_j OS=Mus musculus GN=Tpm1 PE=3 SV=1	226217	141353	109555	740527	157040	91715.7	154486	179119	187479	274583	688873	441537	290592	297671	93077.5	126676	65253.6	209036
2427	47.6739	3	600.668	1798.98	0.00352516	1.95953	50.06	KLVIIESDLERAEER		G5E8R1	G5E8R1;F8WID5;E9Q452;P58771-2;B7ZNL3;E9Q448;E9Q450;Q8BP43;E9Q455;G5E8R2;E9Q453	E9Q455	F8WID5;E9Q452;P58771-2;B7ZNL3;E9Q448;E9Q450;Q8BP43;G5E8R2;E9Q453	G5E8R1_MOUSE Tropomyosin 1, alpha, isoform CRA_j OS=Mus musculus GN=Tpm1 PE=3 SV=1	56909.2	41716	18878.8	56240.7	38138.6	65930.8	28718.5	228966	50652.7	47550.2	85392.5	37527.4	454599	747983	751064	501835	648502	584013
2574	47.3133	3	600.668	1798.98	0.00260249	1.44665	49.73	KLVIIESDLERAEER		G5E8R1	G5E8R1;F8WID5;E9Q452;P58771-2;B7ZNL3;E9Q448;E9Q450;Q8BP43;E9Q455;G5E8R2;E9Q453	E9Q455	F8WID5;E9Q452;P58771-2;B7ZNL3;E9Q448;E9Q450;Q8BP43;G5E8R2;E9Q453	G5E8R1_MOUSE Tropomyosin 1, alpha, isoform CRA_j OS=Mus musculus GN=Tpm1 PE=3 SV=1	595091	899929	198311	1.11023e+06	810571	1513.9	589237	654086	889752	863888	1.25123e+06	720879	5132.98	7070.88	16758.1	3908.33	24382.2	13627.7
2566	46.1131	3	481.941	1442.8	0.00241509	1.67389	36.51	LATALQKLEEAEK		G5E8R1	G5E8R1;Q58E70;D3Z2H9;D3Z6I8;Q8C7C3;F8WID5;E9Q452;P58771-2;B7ZNL3;E9Q448;Q3TJ53;P58774-2;Q91VH3;A2AIM4;E9Q450;Q8BP43;E9Q5J9;P21107;E9Q455;G5E8R2;E9Q453	E9Q455	Q58E70;D3Z2H9;D3Z6I8;Q8C7C3;F8WID5;E9Q452;P58771-2;B7ZNL3;E9Q448;Q3TJ53;P58774-2;Q91VH3;A2AIM4;E9Q450;Q8BP43;E9Q5J9;P21107;G5E8R2;E9Q453	G5E8R1_MOUSE Tropomyosin 1, alpha, isoform CRA_j OS=Mus musculus GN=Tpm1 PE=3 SV=1	39444.1	207828	44693.2	466824	231521	17646.2	61612.8	125534	767931	942640	775882	213199	120590	513966	467916	233621	444654	129171
5444	46.0862	2	722.407	1442.8	0.00242926	1.68372	81.92	LATALQKLEEAEK		G5E8R1	G5E8R1;Q58E70;D3Z2H9;D3Z6I8;Q8C7C3;F8WID5;E9Q452;P58771-2;B7ZNL3;E9Q448;Q3TJ53;P58774-2;Q91VH3;A2AIM4;E9Q450;Q8BP43;E9Q5J9;P21107;E9Q455;G5E8R2;E9Q453	E9Q455	Q58E70;D3Z2H9;D3Z6I8;Q8C7C3;F8WID5;E9Q452;P58771-2;B7ZNL3;E9Q448;Q3TJ53;P58774-2;Q91VH3;A2AIM4;E9Q450;Q8BP43;E9Q5J9;P21107;G5E8R2;E9Q453	G5E8R1_MOUSE Tropomyosin 1, alpha, isoform CRA_j OS=Mus musculus GN=Tpm1 PE=3 SV=1	34398.8	156616	16143.5	342094	163133	2671.28	36690.8	113249	536361	608244	604310	164973	53158.2	323606	313779	194747	372781	113575
3360	26.7954	3	601.3	1800.88	0.00225845	1.25408	37.94	HIAEDADRKYEEVAR		G5E8R1	G5E8R1;F8WID5;E9Q452;P58771-2;A2RRI1;B7ZNL3;E9Q448;E9Q450;Q8BP43;E9Q455;G5E8R2;E9Q453	E9Q455	F8WID5;E9Q452;P58771-2;A2RRI1;B7ZNL3;E9Q448;E9Q450;Q8BP43;G5E8R2;E9Q453	G5E8R1_MOUSE Tropomyosin 1, alpha, isoform CRA_j OS=Mus musculus GN=Tpm1 PE=3 SV=1	27379.8	58130.5	6773.56	345570	131622	544.133	22856.6	130105	457782	391065	518431	241495	109936	286324	447542	160182	354202	107492
5035	65.3239	3	630.989	1889.94	0.00379565	2.00834	57.56	CAELEEELKTVTNNLK		G5E8R1	G5E8R1;F8WID5;E9Q452;P58771-2;B7ZNL3;E9Q455	E9Q455	F8WID5;E9Q452;P58771-2;B7ZNL3	G5E8R1_MOUSE Tropomyosin 1, alpha, isoform CRA_j OS=Mus musculus GN=Tpm1 PE=3 SV=1	42861	168625	27285.3	499929	100941	2508.83	41121	106068	397633	304475	503419	268695	72730.9	232944	206400	97580.4	191771	138440
6463	42.0992	3	654.009	1959.01	0.00793445	4.05026	67.39	AQKDEEKMEIQEIQLK		G5E8R1	G5E8R1;F8WID5;E9Q452;P58771-2;A2RRI1;B7ZNL3;E9Q448;E9Q450;Q8BP43;E9Q455;G5E8R2;E9Q453	E9Q455	F8WID5;E9Q452;P58771-2;A2RRI1;B7ZNL3;E9Q448;E9Q450;Q8BP43;G5E8R2;E9Q453	G5E8R1_MOUSE Tropomyosin 1, alpha, isoform CRA_j OS=Mus musculus GN=Tpm1 PE=3 SV=1	88852.6	239347	87959.9	43800	47992.5	12562.3	80043.9	218843	34056.8	1687.66	191854	297554	552518	70051.9	22739.7	39907.2	130709	108762
10016	42.0992	4	490.758	1959	0.00386407	1.97247	32.48	AQKDEEKMEIQEIQLK		G5E8R1	G5E8R1;F8WID5;E9Q452;P58771-2;A2RRI1;B7ZNL3;E9Q448;E9Q450;Q8BP43;E9Q455;G5E8R2;E9Q453	E9Q455	F8WID5;E9Q452;P58771-2;A2RRI1;B7ZNL3;E9Q448;E9Q450;Q8BP43;G5E8R2;E9Q453	G5E8R1_MOUSE Tropomyosin 1, alpha, isoform CRA_j OS=Mus musculus GN=Tpm1 PE=3 SV=1	613.491	0	29233	1872.13	0	10282	34957.4	36033.5	1005.09	0	4475.38	28522	142813	9603.91	22258.6	10063.4	43834.9	53390
6514	36.6434	2	560.764	1119.51	0.00182039	1.62606	26.91	CAELEEELK		G5E8R1	G5E8R1;F8WID5;E9Q452;P58771-2;B7ZNL3;E9Q455	E9Q455	F8WID5;E9Q452;P58771-2;B7ZNL3	G5E8R1_MOUSE Tropomyosin 1, alpha, isoform CRA_j OS=Mus musculus GN=Tpm1 PE=3 SV=1	35475.3	126238	65621.3	195808	27129.5	18686.4	71366.6	98749.4	99913.3	46361	145884	143364	41072.9	82168.9	39345.4	34826.4	69179.5	46521.4
8767	31.7597	2	716.363	1430.71	0.000124561	0.0870621	28.42	ETAEADVASLNRR		G5E8R1	G5E8R1;E9Q455;G5E8R2;E9Q453	E9Q455	G5E8R2;E9Q453	G5E8R1_MOUSE Tropomyosin 1, alpha, isoform CRA_j OS=Mus musculus GN=Tpm1 PE=3 SV=1	120405	91528.7	111117	99651.5	88754.2	40264.8	26700.2	136059	56565.4	62660.8	132896	146663	125416	62279.4	246621	3117.79	306150	22148.7
8850	24.4757	2	591.78	1181.55	0.000343607	0.290812	27.47	EDKYEEEIK		G5E8R1	G5E8R1;Q58E70;D3Z2H9;D3Z6I8;Q8C7C3;F8WID5;E9Q452;P58771-2;B7ZNL3;Q6IRU2;E9Q448;Q3TJ53;P58774-2;A2AIM4;E9Q450;Q8BP43;E9Q5J9;P21107;E9Q455;G5E8R2;E9Q453	E9Q455	Q58E70;D3Z2H9;D3Z6I8;Q8C7C3;F8WID5;E9Q452;P58771-2;B7ZNL3;Q6IRU2;E9Q448;Q3TJ53;P58774-2;A2AIM4;E9Q450;Q8BP43;E9Q5J9;P21107;G5E8R2;E9Q453	G5E8R1_MOUSE Tropomyosin 1, alpha, isoform CRA_j OS=Mus musculus GN=Tpm1 PE=3 SV=1	19193	111233	79715.8	5893.93	3950.42	64225.5	75334.1	5172.57	10255.2	1993.88	0	19018.5	7656.67	5879.89	28382.6	15399.1	4706.21	48316.8
9766	34.7166	3	515.606	1543.8	0.00151616	0.982096	43	LRETAEADVASLNR		G5E8R1	G5E8R1;E9Q455;G5E8R2;E9Q453	E9Q455	G5E8R2;E9Q453	G5E8R1_MOUSE Tropomyosin 1, alpha, isoform CRA_j OS=Mus musculus GN=Tpm1 PE=3 SV=1	51604	50890.6	24076.5	90732.5	62551.7	4158.18	44769.9	56084.2	70247.1	81240.8	77584.4	56404	41207.2	67968.6	66290.4	47312.7	98440.6	45730.1
19154	34.7166	2	772.905	1543.8	0.00073467	0.475886	61	LRETAEADVASLNR		G5E8R1	G5E8R1;E9Q455;G5E8R2;E9Q453	E9Q455	G5E8R2;E9Q453	G5E8R1_MOUSE Tropomyosin 1, alpha, isoform CRA_j OS=Mus musculus GN=Tpm1 PE=3 SV=1	31124.1	59228.2	22998.9	72223.4	41180.4	0	55143	38838.8	20370.9	91227.3	67651.3	67850.9	978.434	0	19523.5	23122.4	65181.5	27113.2
5	64.9365	2	637.868	1273.72	0.00302195	2.37255	79.39	LLVVYPWTQR		D0U285	D0U285;P02104;D4N6N9;D4N6M2;D4N6N2;A8DV41;D0U284;A8DV59;D0U270;B1Q450;A8DUL5;A8DUM2;D4N6V9;D0U269;A8DUP7;Q61650;A8DUP5;D4N6R6;A8DUK4;A8DUK2;E9Q223;A8DUP0;A8DUL0;A8DUN2;A8DUK7;A8DUL7;D4N6U4;A8DUQ5	P02104;D4N6N9;D4N6M2;D4N6N2;A8DV41;D0U284;A8DV59	D0U270;B1Q450;A8DUL5;A8DUM2;D4N6V9;D0U269;A8DUP7;Q61650;A8DUP5;D4N6R6;A8DUK4;A8DUK2;E9Q223;A8DUP0;A8DUL0;A8DUN2;A8DUK7;A8DUL7;D4N6U4;A8DUQ5	D0U285_MUSMC Beta-globin OS=Mus musculus castaneus GN=Hbbt2 PE=3 SV=1	1.3886e+08	4.29958e+07	1.19611e+07	5.76167e+07	9.8219e+07	5.58129e+06	7.89049e+07	7.38927e+07	1.10376e+07	7.42809e+07	3.51126e+07	4.22611e+07	9.99362e+07	1.86011e+08	2.11226e+07	1.72337e+08	8.51095e+06	1.03292e+07
21748	80.2976	2	637.867	1273.72	0.00177278	1.39182	37.36	LLVVYPWTQR		D0U285	D0U285;P02104;D4N6N9;D4N6M2;D4N6N2;A8DV41;D0U284;A8DV59;D0U270;B1Q450;A8DUL5;A8DUM2;D4N6V9;D0U269;A8DUP7;Q61650;A8DUP5;D4N6R6;A8DUK4;A8DUK2;E9Q223;A8DUP0;A8DUL0;A8DUN2;A8DUK7;A8DUL7;D4N6U4;A8DUQ5	P02104;D4N6N9;D4N6M2;D4N6N2;A8DV41;D0U284;A8DV59	D0U270;B1Q450;A8DUL5;A8DUM2;D4N6V9;D0U269;A8DUP7;Q61650;A8DUP5;D4N6R6;A8DUK4;A8DUK2;E9Q223;A8DUP0;A8DUL0;A8DUN2;A8DUK7;A8DUL7;D4N6U4;A8DUQ5	D0U285_MUSMC Beta-globin OS=Mus musculus castaneus GN=Hbbt2 PE=3 SV=1	558553	58499.5	2875.25	102021	367915	9043.89	130483	150823	1647.63	32606.3	26259.9	19000.6	92467	513386	3275.96	743711	4608.9	11191.5
22868	75.0698	2	637.867	1273.72	0.00106419	0.835499	37.18	LLVVYPWTQR		D0U285	D0U285;P02104;D4N6N9;D4N6M2;D4N6N2;A8DV41;D0U284;A8DV59;D0U270;B1Q450;A8DUL5;A8DUM2;D4N6V9;D0U269;A8DUP7;Q61650;A8DUP5;D4N6R6;A8DUK4;A8DUK2;E9Q223;A8DUP0;A8DUL0;A8DUN2;A8DUK7;A8DUL7;D4N6U4;A8DUQ5	P02104;D4N6N9;D4N6M2;D4N6N2;A8DV41;D0U284;A8DV59	D0U270;B1Q450;A8DUL5;A8DUM2;D4N6V9;D0U269;A8DUP7;Q61650;A8DUP5;D4N6R6;A8DUK4;A8DUK2;E9Q223;A8DUP0;A8DUL0;A8DUN2;A8DUK7;A8DUL7;D4N6U4;A8DUQ5	D0U285_MUSMC Beta-globin OS=Mus musculus castaneus GN=Hbbt2 PE=3 SV=1	370165	54873.7	1182.36	30696.4	127198	528.978	46793.1	118989	515.083	14886.8	4788.79	5727.71	9871.16	585790	484.249	85406.8	0	440.209
23318	64.9673	3	425.581	1273.72	0.0013982	1.09773	34.25	LLVVYPWTQR		D0U285	D0U285;P02104;D4N6N9;D4N6M2;D4N6N2;A8DV41;D0U284;A8DV59;D0U270;B1Q450;A8DUL5;A8DUM2;D4N6V9;D0U269;A8DUP7;Q61650;A8DUP5;D4N6R6;A8DUK4;A8DUK2;E9Q223;A8DUP0;A8DUL0;A8DUN2;A8DUK7;A8DUL7;D4N6U4;A8DUQ5	P02104;D4N6N9;D4N6M2;D4N6N2;A8DV41;D0U284;A8DV59	D0U270;B1Q450;A8DUL5;A8DUM2;D4N6V9;D0U269;A8DUP7;Q61650;A8DUP5;D4N6R6;A8DUK4;A8DUK2;E9Q223;A8DUP0;A8DUL0;A8DUN2;A8DUK7;A8DUL7;D4N6U4;A8DUQ5	D0U285_MUSMC Beta-globin OS=Mus musculus castaneus GN=Hbbt2 PE=3 SV=1	38133.5	0	878.857	21652.7	0	432.143	1087.38	0	0	3540.92	0	0	10458.6	0	2042.4	0	0	1240.3
23	37.8263	2	656.829	1311.64	0.00120966	0.92225	94.1	VNPDEVGGEALGR		D0U285	D0U285;D4N6N9;D4N6N2;A8DV41;A8DV59	D4N6N9;D4N6N2;A8DV41;A8DV59		D0U285_MUSMC Beta-globin OS=Mus musculus castaneus GN=Hbbt2 PE=3 SV=1	8.08478e+07	2.6495e+07	5.31321e+06	3.78626e+07	6.69325e+07	1.86625e+06	3.67572e+07	4.98587e+07	8.4974e+06	3.86075e+07	2.23344e+07	3.64858e+07	6.95304e+07	1.31374e+08	1.84132e+07	1.21478e+08	8.54276e+06	5.41804e+06
36	44.4606	2	546.309	1090.6	0.00213285	1.95566	70.89	VITAFNEGLK		D0U285	D0U285;D4N6M2;D4N6N2;A8DV41;D0U284;A8DV59	D4N6M2;D4N6N2;A8DV41;D0U284;A8DV59		D0U285_MUSMC Beta-globin OS=Mus musculus castaneus GN=Hbbt2 PE=3 SV=1	2.05037e+07	4.65459e+06	2.93704e+06	1.24045e+07	1.94604e+07	1.1818e+06	1.37118e+07	1.42689e+07	1.87572e+06	1.15501e+07	5.92392e+06	1.15759e+07	1.8563e+07	4.50235e+07	6.0932e+06	4.11759e+07	2.58428e+06	1.26938e+06
82	61.401	2	1011.96	2021.91	0.00435866	2.15572	123.21	YFDSFGDLSSASAIMGNPK	[15] Oxidation (M)	D0U285	D0U285;D4N6N9;D4N6M2;D4N6N2;A8DV41;D0U284;A8DV59;D4N6U4	D4N6N9;D4N6M2;D4N6N2;A8DV41;D0U284;A8DV59	D4N6U4	D0U285_MUSMC Beta-globin OS=Mus musculus castaneus GN=Hbbt2 PE=3 SV=1	6.24275e+07	2.14785e+07	4.07288e+06	2.18924e+07	6.04162e+07	1.28107e+06	3.82279e+07	3.88765e+07	7.76534e+06	4.20436e+07	1.35255e+07	2.35592e+07	2.80049e+07	6.54993e+07	9.06879e+06	9.05304e+07	3.63531e+06	3.41827e+06
628	61.4309	3	674.977	2021.91	0.00406551	2.01073	66.97	YFDSFGDLSSASAIMGNPK	[15] Oxidation (M)	D0U285	D0U285;D4N6N9;D4N6M2;D4N6N2;A8DV41;D0U284;A8DV59;D4N6U4	D4N6N9;D4N6M2;D4N6N2;A8DV41;D0U284;A8DV59	D4N6U4	D0U285_MUSMC Beta-globin OS=Mus musculus castaneus GN=Hbbt2 PE=3 SV=1	4.50618e+06	842911	295559	1.59275e+06	2.96806e+06	180260	1.52462e+06	2.49443e+06	483309	1.81673e+06	879867	1.15256e+06	2.10907e+06	5.38261e+06	751678	7.34926e+06	307223	297892
108	56.2247	4	643.813	2571.22	0.00571768	2.22373	27.04	GTFASLSELHCDKLHVDPENFR		D0U285	D0U285;D4N6N9;D4N6M2;D4N6N2;A8DV41;D0U284;A8DV59;D0U270;B1Q450;A8DUL5;A8DUM2;D4N6V9;A8DUP3;D0U269;A8DUP7;D4N6R6;A8DUK4;A8DUK2;A8DUL0;A8DUK7;D4N6U4;A8DUQ5	D4N6N9;D4N6M2;D4N6N2;A8DV41;D0U284;A8DV59	D0U270;B1Q450;A8DUL5;A8DUM2;D4N6V9;A8DUP3;D0U269;A8DUP7;D4N6R6;A8DUK4;A8DUK2;A8DUL0;A8DUK7;D4N6U4;A8DUQ5	D0U285_MUSMC Beta-globin OS=Mus musculus castaneus GN=Hbbt2 PE=3 SV=1	8.98789e+06	1.81946e+06	2.44396e+06	1.46686e+07	1.93228e+07	245077	1.57022e+07	7.30656e+06	2.87943e+06	1.69939e+07	1.03812e+07	1.28947e+07	1.36666e+07	8.28094e+07	8.44992e+06	4.58159e+07	2.85453e+06	2.11949e+06
522	56.2528	3	858.082	2571.22	0.00556359	2.1638	58.77	GTFASLSELHCDKLHVDPENFR		D0U285	D0U285;D4N6N9;D4N6M2;D4N6N2;A8DV41;D0U284;A8DV59;D0U270;B1Q450;A8DUL5;A8DUM2;D4N6V9;A8DUP3;D0U269;A8DUP7;D4N6R6;A8DUK4;A8DUK2;A8DUL0;A8DUK7;D4N6U4;A8DUQ5	D4N6N9;D4N6M2;D4N6N2;A8DV41;D0U284;A8DV59	D0U270;B1Q450;A8DUL5;A8DUM2;D4N6V9;A8DUP3;D0U269;A8DUP7;D4N6R6;A8DUK4;A8DUK2;A8DUL0;A8DUK7;D4N6U4;A8DUQ5	D0U285_MUSMC Beta-globin OS=Mus musculus castaneus GN=Hbbt2 PE=3 SV=1	3.66671e+06	1.24719e+06	975470	4.74048e+06	7.98497e+06	218906	5.04876e+06	3.24049e+06	1.13483e+06	5.51139e+06	3.54515e+06	5.18685e+06	5.28831e+06	2.76967e+07	2.31162e+06	1.58158e+07	1.13046e+06	861300
137	43.1076	2	732.844	1463.67	0.00198146	1.35376	84.09	GTFASLSELHCDK		D0U285	D0U285;D4N6N9;D4N6M2;D4N6N2;A8DV41;D0U284;A8DV59;D0U270;B1Q450;A8DUL5;A8DUM2;D4N6V9;A8DUP3;D0U269;A8DUP7;D4N6R6;A8DUK4;A8DUK2;E9Q223;A8DUP0;A8DUL0;A8DUK7;D4N6U4;A8DUQ5	D4N6N9;D4N6M2;D4N6N2;A8DV41;D0U284;A8DV59	D0U270;B1Q450;A8DUL5;A8DUM2;D4N6V9;A8DUP3;D0U269;A8DUP7;D4N6R6;A8DUK4;A8DUK2;E9Q223;A8DUP0;A8DUL0;A8DUK7;D4N6U4;A8DUQ5	D0U285_MUSMC Beta-globin OS=Mus musculus castaneus GN=Hbbt2 PE=3 SV=1	1.56427e+07	3.13294e+06	4.17641e+06	7.77643e+06	1.32514e+07	1.71847e+06	1.01431e+07	1.09317e+07	1.97409e+06	5.87903e+06	3.72144e+06	1.06032e+07	1.90851e+07	2.73262e+07	3.59672e+06	2.17164e+07	3.21764e+06	2.2718e+06
324	43.0545	3	488.898	1463.67	0.00176304	1.20453	36.95	GTFASLSELHCDK		D0U285	D0U285;D4N6N9;D4N6M2;D4N6N2;A8DV41;D0U284;A8DV59;D0U270;B1Q450;A8DUL5;A8DUM2;D4N6V9;A8DUP3;D0U269;A8DUP7;D4N6R6;A8DUK4;A8DUK2;E9Q223;A8DUP0;A8DUL0;A8DUK7;D4N6U4;A8DUQ5	D4N6N9;D4N6M2;D4N6N2;A8DV41;D0U284;A8DV59	D0U270;B1Q450;A8DUL5;A8DUM2;D4N6V9;A8DUP3;D0U269;A8DUP7;D4N6R6;A8DUK4;A8DUK2;E9Q223;A8DUP0;A8DUL0;A8DUK7;D4N6U4;A8DUQ5	D0U285_MUSMC Beta-globin OS=Mus musculus castaneus GN=Hbbt2 PE=3 SV=1	2.44467e+06	921543	1.34099e+06	2.66339e+06	2.06071e+06	735760	3.98708e+06	2.41658e+06	493786	2.15824e+06	1.10192e+06	1.62434e+06	1.95361e+06	6.35108e+06	1.08469e+06	4.80316e+06	721537	521728
157	43.823	2	647.826	1293.64	0.00272079	2.10321	74.49	DFTPAAQAAFQK		D0U285	D0U285;D4N6N9;D4N6M2;A8DV41;D0U284;A8DV59;D0U270;B1Q450;A8DUM2;D4N6V9;A8DUP3;D0U269;A8DUP7;A8DUP5;D4N6R6;A8DUK4;A8DUK2;A8DUP0;A8DUL0;A8DUN2;A8DUK7;A8DUL7;D4N6U4;A8DUQ5	D4N6N9;D4N6M2;A8DV41;D0U284;A8DV59	D0U270;B1Q450;A8DUM2;D4N6V9;A8DUP3;D0U269;A8DUP7;A8DUP5;D4N6R6;A8DUK4;A8DUK2;A8DUP0;A8DUL0;A8DUN2;A8DUK7;A8DUL7;D4N6U4;A8DUQ5	D0U285_MUSMC Beta-globin OS=Mus musculus castaneus GN=Hbbt2 PE=3 SV=1	8.01193e+06	1.06912e+06	3.20028e+06	4.37506e+06	8.26819e+06	827633	1.2225e+07	6.36543e+06	537004	3.17254e+06	1.70982e+06	5.4566e+06	6.24882e+06	1.35762e+07	2.02381e+06	1.11169e+07	1.13205e+06	925334
217	70.592	2	1003.96	2005.91	0.00387394	1.93127	129.68	YFDSFGDLSSASAIMGNPK		D0U285	D0U285;D4N6N9;D4N6M2;D4N6N2;A8DV41;D0U284;A8DV59;D4N6U4	D4N6N9;D4N6M2;D4N6N2;A8DV41;D0U284;A8DV59	D4N6U4	D0U285_MUSMC Beta-globin OS=Mus musculus castaneus GN=Hbbt2 PE=3 SV=1	7.14167e+06	1.32251e+06	1.31402e+06	8.50801e+06	7.10342e+06	132139	2.51234e+06	8.33527e+06	670104	3.24996e+06	8.89844e+06	1.11966e+07	3.76023e+07	2.76693e+07	682519	8.86481e+06	1.06187e+06	1.11572e+06
1929	70.5616	3	669.645	2005.91	0.00384059	1.91464	67.08	YFDSFGDLSSASAIMGNPK		D0U285	D0U285;D4N6N9;D4N6M2;D4N6N2;A8DV41;D0U284;A8DV59;D4N6U4	D4N6N9;D4N6M2;D4N6N2;A8DV41;D0U284;A8DV59	D4N6U4	D0U285_MUSMC Beta-globin OS=Mus musculus castaneus GN=Hbbt2 PE=3 SV=1	414686	46203.7	78161.1	534283	296675	10309.4	93997.8	451463	21047.6	138557	560565	553985	2.44946e+06	2.05233e+06	1120.46	674093	72287.4	73782.6
247	37.0161	2	563.786	1125.56	0.000697738	0.619904	49.98	LHVDPENFR		D0U285	D0U285;D4N6N9;D4N6M2;D4N6N2;A8DV41;D0U284;A8DV59;D0U270;B1Q450;A8DUL5;A8DUM2;D4N6V9;A8DUP3;D0U269;A8DUP7;A8DUP5;D4N6R6;A8DUK4;A8DUK2;A8DUL0;A8DUN2;A8DUK7;A8DUL7;D4N6U4;A8DUQ5	D4N6N9;D4N6M2;D4N6N2;A8DV41;D0U284;A8DV59	D0U270;B1Q450;A8DUL5;A8DUM2;D4N6V9;A8DUP3;D0U269;A8DUP7;A8DUP5;D4N6R6;A8DUK4;A8DUK2;A8DUL0;A8DUN2;A8DUK7;A8DUL7;D4N6U4;A8DUQ5	D0U285_MUSMC Beta-globin OS=Mus musculus castaneus GN=Hbbt2 PE=3 SV=1	3.06844e+06	591385	845579	1.00389e+06	798614	287278	1.75744e+06	1.36486e+06	362811	444610	1.19752e+06	3.47428e+06	6.35169e+06	6.45335e+06	1.27326e+06	3.98847e+06	776408	369778
251	33.5541	2	568.844	1135.67	0.00169235	1.49018	83.97	VVAGVATALAHK		D0U285	D0U285;D4N6N9;D4N6M2;D4N6N2;A8DV41;D0U284;A8DV59;D0U270;A8DUL5;D4N6V9;D0U269;A8DUP5;D4N6R6;A8DUK2;D4N6U4	D4N6N9;D4N6M2;D4N6N2;A8DV41;D0U284;A8DV59	D0U270;A8DUL5;D4N6V9;D0U269;A8DUP5;D4N6R6;A8DUK2;D4N6U4	D0U285_MUSMC Beta-globin OS=Mus musculus castaneus GN=Hbbt2 PE=3 SV=1	7.89438e+06	1.43856e+06	1.93483e+06	2.39192e+06	7.25578e+06	532105	7.19965e+06	4.95919e+06	286408	1.71214e+06	898874	3.56544e+06	6.4403e+06	6.64876e+06	1.41677e+06	6.56532e+06	461324	659695
281	44.9083	2	511.261	1020.51	0.0018376	1.80068	65.34	SAVSCLWAK		D0U285	D0U285;D4N6N9;D4N6M2;D4N6N2;A8DV41;D0U284;A8DV59	D4N6N9;D4N6M2;D4N6N2;A8DV41;D0U284;A8DV59		D0U285_MUSMC Beta-globin OS=Mus musculus castaneus GN=Hbbt2 PE=3 SV=1	4.59396e+06	619008	249983	2.91482e+06	2.06064e+06	146368	673511	3.65358e+06	200397	929630	1.56479e+06	1.04873e+06	1.00967e+07	1.11432e+07	295657	3.84535e+06	370063	313896
335	60.7036	3	597.001	1787.98	0.00418476	2.3405	46.94	VITAFNEGLKNLDNLK		D0U285	D0U285;D4N6M2;D4N6N2;A8DV41;D0U284;A8DV59	D4N6M2;D4N6N2;A8DV41;D0U284;A8DV59		D0U285_MUSMC Beta-globin OS=Mus musculus castaneus GN=Hbbt2 PE=3 SV=1	738658	210340	103922	1.70156e+06	2.00429e+06	13795.1	419102	279041	633629	2.94148e+06	1.68687e+06	1.14327e+06	1.16016e+06	1.10072e+07	51890	5.77801e+06	379128	220373
3171	60.675	2	894.998	1787.98	0.00389102	2.17621	106.62	VITAFNEGLKNLDNLK		D0U285	D0U285;D4N6M2;D4N6N2;A8DV41;D0U284;A8DV59	D4N6M2;D4N6N2;A8DV41;D0U284;A8DV59		D0U285_MUSMC Beta-globin OS=Mus musculus castaneus GN=Hbbt2 PE=3 SV=1	170691	61406.2	12292.9	250028	420959	1185.91	87373.4	80777.9	93122.2	551535	297706	221489	211144	2.16232e+06	14917.9	1.10191e+06	62197.7	19914.5
57734	61.6587	2	894.999	1787.98	0.00597702	3.34289	77.2	VITAFNEGLKNLDNLK		D0U285	D0U285;D4N6M2;D4N6N2;A8DV41;D0U284;A8DV59	D4N6M2;D4N6N2;A8DV41;D0U284;A8DV59		D0U285_MUSMC Beta-globin OS=Mus musculus castaneus GN=Hbbt2 PE=3 SV=1	0	0	0	0	0	0	0	0	0	0	0	0	0	0	125463	0	0	0
490	37.0697	2	610.356	1218.7	0.000642299	0.527037	71.28	KVITAFNEGLK		D0U285	D0U285;D4N6M2;D4N6N2;A8DV41;D0U284;A8DV59	D4N6M2;D4N6N2;A8DV41;D0U284;A8DV59		D0U285_MUSMC Beta-globin OS=Mus musculus castaneus GN=Hbbt2 PE=3 SV=1	6.1095e+06	940453	668543	1.35595e+06	1.8154e+06	189486	1.71745e+06	2.32658e+06	569864	714302	1.77726e+06	3.77696e+06	6.97613e+06	1.02182e+07	68.5059	6.97652e+06	726073	448628
1422	37.0426	3	407.24	1218.7	0.00132103	1.08397	57.14	KVITAFNEGLK		D0U285	D0U285;D4N6M2;D4N6N2;A8DV41;D0U284;A8DV59	D4N6M2;D4N6N2;A8DV41;D0U284;A8DV59		D0U285_MUSMC Beta-globin OS=Mus musculus castaneus GN=Hbbt2 PE=3 SV=1	1.33412e+06	197167	145142	240724	138913	49387.2	251596	351383	150162	130550	583985	938567	1.38521e+06	1.29292e+06	8919.01	1.14102e+06	186714	112639
2249	37.9861	2	610.356	1218.7	0.000762958	0.626044	59.64	KVITAFNEGLK		D0U285	D0U285;D4N6M2;D4N6N2;A8DV41;D0U284;A8DV59	D4N6M2;D4N6N2;A8DV41;D0U284;A8DV59		D0U285_MUSMC Beta-globin OS=Mus musculus castaneus GN=Hbbt2 PE=3 SV=1	24751.6	8943.07	3295.96	4265.21	17971.6	7489.82	11251.5	17965.3	11259.6	60.6998	18541.3	12241.2	23668.1	88070.9	1.85421e+06	47066.3	82991.1	7880.58
4279	37.9861	3	407.24	1218.7	0.00148936	1.22209	30.94	KVITAFNEGLK		D0U285	D0U285;D4N6M2;D4N6N2;A8DV41;D0U284;A8DV59	D4N6M2;D4N6N2;A8DV41;D0U284;A8DV59		D0U285_MUSMC Beta-globin OS=Mus musculus castaneus GN=Hbbt2 PE=3 SV=1	3767.83	2.4369	710.825	0	531.911	0	2044.86	687.417	0	0	0	1277.04	1350.91	8824.53	458071	2279.63	12524.4	0
741	37.6797	3	479.605	1435.79	-0.00182572	-1.27158	52.48	VVAGVATALAHKYH		D0U285	D0U285;D4N6N9;D4N6M2;D4N6N2;A8DV41;D0U284;A8DV59;D0U270;A8DUL5;D4N6V9;D0U269;A8DUP5;D4N6R6;A8DUK2;D4N6U4	D4N6N9;D4N6M2;D4N6N2;A8DV41;D0U284;A8DV59	D0U270;A8DUL5;D4N6V9;D0U269;A8DUP5;D4N6R6;A8DUK2;D4N6U4	D0U285_MUSMC Beta-globin OS=Mus musculus castaneus GN=Hbbt2 PE=3 SV=1	1.0845e+06	589165	355344	1.00055e+06	3.1945e+06	157943	2.01465e+06	358618	358233	665588	895564	1.62556e+06	2.93071e+06	3.85503e+06	170967	2.27542e+06	327458	459979
859	38.2501	3	479.605	1435.79	0.000640148	0.44585	53.58	VVAGVATALAHKYH		D0U285	D0U285;D4N6N9;D4N6M2;D4N6N2;A8DV41;D0U284;A8DV59;D0U270;A8DUL5;D4N6V9;D0U269;A8DUP5;D4N6R6;A8DUK2;D4N6U4	D4N6N9;D4N6M2;D4N6N2;A8DV41;D0U284;A8DV59	D0U270;A8DUL5;D4N6V9;D0U269;A8DUP5;D4N6R6;A8DUK2;D4N6U4	D0U285_MUSMC Beta-globin OS=Mus musculus castaneus GN=Hbbt2 PE=3 SV=1	4196.3	8830.97	107912	38896	104650	56658.4	53858.1	14100.6	17421.3	48503.9	5973.47	19198.7	127709	227848	191260	112709	1.04835e+06	542036
1830	38.8554	3	479.606	1435.8	0.00319018	2.22189	29.15	VVAGVATALAHKYH		D0U285	D0U285;D4N6N9;D4N6M2;D4N6N2;A8DV41;D0U284;A8DV59;D0U270;A8DUL5;D4N6V9;D0U269;A8DUP5;D4N6R6;A8DUK2;D4N6U4	D4N6N9;D4N6M2;D4N6N2;A8DV41;D0U284;A8DV59	D0U270;A8DUL5;D4N6V9;D0U269;A8DUP5;D4N6R6;A8DUK2;D4N6U4	D0U285_MUSMC Beta-globin OS=Mus musculus castaneus GN=Hbbt2 PE=3 SV=1	0	0	403.577	18871.2	2487.15	2488.53	15117.6	13243.5	0	11135.6	4876.08	1616.43	4914.14	21229.2	2.79417e+06	15046.8	8332.43	27584.6
4763	37.6797	2	718.902	1435.79	-0.00377597	-2.62988	83.99	VVAGVATALAHKYH		D0U285	D0U285;D4N6N9;D4N6M2;D4N6N2;A8DV41;D0U284;A8DV59;D0U270;A8DUL5;D4N6V9;D0U269;A8DUP5;D4N6R6;A8DUK2;D4N6U4	D4N6N9;D4N6M2;D4N6N2;A8DV41;D0U284;A8DV59	D0U270;A8DUL5;D4N6V9;D0U269;A8DUP5;D4N6R6;A8DUK2;D4N6U4	D0U285_MUSMC Beta-globin OS=Mus musculus castaneus GN=Hbbt2 PE=3 SV=1	272368	139789	99904.7	272749	651018	17653.2	375071	76618.3	65894.4	152979	156663	280052	377399	1.18854e+06	44677.7	794877	101234	113904
12373	38.8554	2	718.907	1435.8	0.00492476	3.42999	44.95	VVAGVATALAHKYH		D0U285	D0U285;D4N6N9;D4N6M2;D4N6N2;A8DV41;D0U284;A8DV59;D0U270;A8DUL5;D4N6V9;D0U269;A8DUP5;D4N6R6;A8DUK2;D4N6U4	D4N6N9;D4N6M2;D4N6N2;A8DV41;D0U284;A8DV59	D0U270;A8DUL5;D4N6V9;D0U269;A8DUP5;D4N6R6;A8DUK2;D4N6U4	D0U285_MUSMC Beta-globin OS=Mus musculus castaneus GN=Hbbt2 PE=3 SV=1	0	0	0	0	0	0	2806.97	0	72.3662	0	0	0	0	0	545871	0	0	0
12760	38.2781	2	718.905	1435.79	0.00111693	0.777917	78.41	VVAGVATALAHKYH		D0U285	D0U285;D4N6N9;D4N6M2;D4N6N2;A8DV41;D0U284;A8DV59;D0U270;A8DUL5;D4N6V9;D0U269;A8DUP5;D4N6R6;A8DUK2;D4N6U4	D4N6N9;D4N6M2;D4N6N2;A8DV41;D0U284;A8DV59	D0U270;A8DUL5;D4N6V9;D0U269;A8DUP5;D4N6R6;A8DUK2;D4N6U4	D0U285_MUSMC Beta-globin OS=Mus musculus castaneus GN=Hbbt2 PE=3 SV=1	0	2053.91	8622.88	0	0	7106.95	1574.29	402.368	0	0	0	0	7508.8	13305	25004.3	3227.63	103337	51683.9
796	68.7114	3	552.011	1653.01	0.00301711	1.82522	63.07	LLGNAIVIVLGHHLGK		D0U285	D0U285;D4N6N9;D4N6N2;D0U284;A8DV59	D4N6N9;D4N6N2;D0U284;A8DV59		D0U285_MUSMC Beta-globin OS=Mus musculus castaneus GN=Hbbt2 PE=3 SV=1	1.23028e+06	77405.7	780684	1.31039e+06	1.16707e+06	29166.8	2.84782e+06	271613	174799	1.31893e+06	582168	2.49115e+06	1.41626e+06	6.61158e+06	0	4.34258e+06	144143	253839
1440	68.7114	4	414.26	1653.01	0.00349677	2.1154	69.49	LLGNAIVIVLGHHLGK		D0U285	D0U285;D4N6N9;D4N6N2;D0U284;A8DV59	D4N6N9;D4N6N2;D0U284;A8DV59		D0U285_MUSMC Beta-globin OS=Mus musculus castaneus GN=Hbbt2 PE=3 SV=1	430489	40584.5	231674	1.08427e+06	244081	7009.83	2.02921e+06	88276.4	78451.7	884826	285588	634052	409433	2.00831e+06	41.5797	1.54991e+06	18460	93425.8
11936	68.7114	2	827.514	1653.01	0.00412567	2.49585	86.33	LLGNAIVIVLGHHLGK		D0U285	D0U285;D4N6N9;D4N6N2;D0U284;A8DV59	D4N6N9;D4N6N2;D0U284;A8DV59		D0U285_MUSMC Beta-globin OS=Mus musculus castaneus GN=Hbbt2 PE=3 SV=1	101679	11983.7	73555.4	140278	160076	5753.38	193143	19265.8	9769.59	70652.7	15608.8	112904	135287	621721	812.303	465682	8937.66	21296.7
30299	70.0018	4	414.261	1653.01	0.00577095	3.49118	36.12	LLGNAIVIVLGHHLGK		D0U285	D0U285;D4N6N9;D4N6N2;D0U284;A8DV59	D4N6N9;D4N6N2;D0U284;A8DV59		D0U285_MUSMC Beta-globin OS=Mus musculus castaneus GN=Hbbt2 PE=3 SV=1	0	0	0	0	0	0	2508.41	0	0	0	0	0	296.201	1263.51	111009	380.225	0	0
1609	73.9235	4	733.167	2928.64	0.00465754	1.59035	42.54	LLGNAIVIVLGHHLGKDFTPAAQAAFQK		D0U285	D0U285;D4N6N9;D0U284;A8DV59	D4N6N9;D0U284;A8DV59		D0U285_MUSMC Beta-globin OS=Mus musculus castaneus GN=Hbbt2 PE=3 SV=1	151719	24022.3	64180.9	1.19897e+06	595284	69595.7	519217	20726.7	209600	1.65804e+06	784044	986708	214196	4.55867e+06	15621.9	3.21947e+06	201119	248813
8022	73.7665	3	977.22	2928.64	0.00571427	1.95117	88.38	LLGNAIVIVLGHHLGKDFTPAAQAAFQK		D0U285	D0U285;D4N6N9;D0U284;A8DV59	D4N6N9;D0U284;A8DV59		D0U285_MUSMC Beta-globin OS=Mus musculus castaneus GN=Hbbt2 PE=3 SV=1	4591.94	2914.48	2425.03	224387	98301.4	707.252	82629	0	18936	326250	170315	188081	3632.28	1.25818e+06	0	728926	0	0
85942	76.9197	4	733.168	2928.64	0.0108525	3.70564	27.47	LLGNAIVIVLGHHLGKDFTPAAQAAFQK		D0U285	D0U285;D4N6N9;D0U284;A8DV59	D4N6N9;D0U284;A8DV59		D0U285_MUSMC Beta-globin OS=Mus musculus castaneus GN=Hbbt2 PE=3 SV=1	486.595	876.088	455.951	408.5	0	0	799.074	0	0	1078.72	1964.23	1028.32	2524	3417.68	161216	891.313	339.969	0
3585	16.3855	2	456.743	911.472	0.000962149	1.0556	37.2	VHLTDAEK		D0U285	D0U285;D4N6N9;D4N6M2;D4N6N2;A8DV41;D0U284;D0U270;B1Q450;A8DUL5;A8DUM2;D4N6V9;A8DUP3;D0U269;A8DUP7;Q61348;Q61650;A8DUP5;D4N6R6;A8DUK4;A8DUK2;E9Q223;A8DUL0;A8DUN2;A8DUK7;A8DUL7;D4N6U4;A8DUQ5	D4N6N9;D4N6M2;D4N6N2;A8DV41;D0U284	D0U270;B1Q450;A8DUL5;A8DUM2;D4N6V9;A8DUP3;D0U269;A8DUP7;Q61348;Q61650;A8DUP5;D4N6R6;A8DUK4;A8DUK2;E9Q223;A8DUL0;A8DUN2;A8DUK7;A8DUL7;D4N6U4;A8DUQ5	D0U285_MUSMC Beta-globin OS=Mus musculus castaneus GN=Hbbt2 PE=3 SV=1	24725.3	20145.3	20637.3	89444.7	149538	14307.4	61608.1	90679.7	23690.9	47037.2	7949.31	14683.4	107443	237247	164396	879086	34118.3	60667.1
3727	15.8384	2	456.743	911.472	0.000827642	0.908029	35.55	VHLTDAEK		D0U285	D0U285;D4N6N9;D4N6M2;D4N6N2;A8DV41;D0U284;D0U270;B1Q450;A8DUL5;A8DUM2;D4N6V9;A8DUP3;D0U269;A8DUP7;Q61348;Q61650;A8DUP5;D4N6R6;A8DUK4;A8DUK2;E9Q223;A8DUL0;A8DUN2;A8DUK7;A8DUL7;D4N6U4;A8DUQ5	D4N6N9;D4N6M2;D4N6N2;A8DV41;D0U284	D0U270;B1Q450;A8DUL5;A8DUM2;D4N6V9;A8DUP3;D0U269;A8DUP7;Q61348;Q61650;A8DUP5;D4N6R6;A8DUK4;A8DUK2;E9Q223;A8DUL0;A8DUN2;A8DUK7;A8DUL7;D4N6U4;A8DUQ5	D0U285_MUSMC Beta-globin OS=Mus musculus castaneus GN=Hbbt2 PE=3 SV=1	295797	41110.5	22566.1	150.314	6637.89	32770.2	29689.3	113.854	395.914	42.3281	32114.2	47950.1	89356.1	840184	125110	1597.44	41589.1	8382.4
3692	54.4262	3	639.7	1916.08	0.0046181	2.41019	59.18	KVITAFNEGLKNLDNLK		D0U285	D0U285;D4N6M2;D4N6N2;A8DV41;D0U284;A8DV59	D4N6M2;D4N6N2;A8DV41;D0U284;A8DV59		D0U285_MUSMC Beta-globin OS=Mus musculus castaneus GN=Hbbt2 PE=3 SV=1	190466	29152.9	19526.3	447933	644016	0	75440.1	49430.6	142421	836888	423735	288388	57133.4	2.3041e+06	0	1.06597e+06	29411	23140.4
4075	54.7065	3	639.698	1916.07	0.000376908	0.196709	53.32	KVITAFNEGLKNLDNLK		D0U285	D0U285;D4N6M2;D4N6N2;A8DV41;D0U284;A8DV59	D4N6M2;D4N6N2;A8DV41;D0U284;A8DV59		D0U285_MUSMC Beta-globin OS=Mus musculus castaneus GN=Hbbt2 PE=3 SV=1	14117.5	14148.2	19052.9	40812.9	27758.6	270.115	15649.7	12719.9	108537	158013	105464	14894.1	256988	197846	58124.8	479817	165520	67270.4
16166	55.7624	3	639.701	1916.08	0.006907	3.60477	46.22	KVITAFNEGLKNLDNLK		D0U285	D0U285;D4N6M2;D4N6N2;A8DV41;D0U284;A8DV59	D4N6M2;D4N6N2;A8DV41;D0U284;A8DV59		D0U285_MUSMC Beta-globin OS=Mus musculus castaneus GN=Hbbt2 PE=3 SV=1	0	615.014	3190.32	0	0	815.635	0	0	890.44	0	548.136	0	0	2950.73	335302	0	914.72	1602.22
14249	65.8308	4	818.157	3268.6	0.00602104	1.84209	35.6	NLDNLKGTFASLSELHCDKLHVDPENFR		D0U285	D0U285;D4N6N9;D4N6M2;D4N6N2;A8DV41;D0U284;A8DV59	D4N6N9;D4N6M2;D4N6N2;A8DV41;D0U284;A8DV59		D0U285_MUSMC Beta-globin OS=Mus musculus castaneus GN=Hbbt2 PE=3 SV=1	23119.1	5354.37	8568.71	57470.5	93337.9	2382.21	26382.8	7600.34	20696.7	123895	101935	74272.6	27431.1	430025	33602.6	270436	14113.1	4558.38
15410	60.0405	3	721.358	2161.05	0.00514145	2.37915	50.65	NLDNLKGTFASLSELHCDK		D0U285	D0U285;D4N6N9;D4N6M2;D4N6N2;A8DV41;D0U284;A8DV59	D4N6N9;D4N6M2;D4N6N2;A8DV41;D0U284;A8DV59		D0U285_MUSMC Beta-globin OS=Mus musculus castaneus GN=Hbbt2 PE=3 SV=1	33470.1	4223.07	6727.8	33683.3	58198.4	1489.55	4223.73	11617.4	4914.16	34842.9	24938.2	49060.1	44955.9	284285	6580.27	144142	7770.33	4549.51
67760	88.4009	3	904.816	2711.43	0.00663696	2.44778	46.11	DFTPAAQAAFQKVVAGVATALAHKYH		D0U285	D0U285;D4N6N9;D4N6M2;A8DV41;D0U284;A8DV59;D0U270;D4N6V9;D0U269;A8DUP5;D4N6R6;A8DUK2;D4N6U4	D4N6N9;D4N6M2;A8DV41;D0U284;A8DV59	D0U270;D4N6V9;D0U269;A8DUP5;D4N6R6;A8DUK2;D4N6U4	D0U285_MUSMC Beta-globin OS=Mus musculus castaneus GN=Hbbt2 PE=3 SV=1	13538	504.565	2025.2	16287.4	24395.6	4.81498	9514.11	0	1829.89	25566.2	12640.2	28938.9	1584.71	79165	270.434	49083.8	0	0
42	43.0288	2	670.863	1339.71	0.0026982	2.01402	115.24	VAPLGAELQESAR		Q3V2G1	Q3V2G1;Q58EV2	Q58EV2		Q3V2G1_MOUSE Putative uncharacterized protein OS=Mus musculus GN=Apoa1 PE=2 SV=1	1.7651e+07	1.01605e+07	8.13671e+06	1.78899e+07	2.1474e+07	4.82506e+06	1.4848e+07	2.49381e+07	6.7274e+06	1.57401e+07	1.11046e+07	1.58578e+07	1.71253e+07	2.57899e+07	3.4748e+06	2.30979e+07	3.8829e+06	2.84057e+06
141	41.0666	3	465.583	1393.73	0.00292746	2.10046	33.11	VQPYLDEFQKK		Q3V2G1	Q3V2G1;O08855;Q58EV2	O08855;Q58EV2		Q3V2G1_MOUSE Putative uncharacterized protein OS=Mus musculus GN=Apoa1 PE=2 SV=1	3.34753e+06	2.24078e+06	1.57779e+06	5.10438e+06	6.12737e+06	515881	3.00288e+06	6.22555e+06	1.54523e+06	3.79626e+06	3.41061e+06	4.52894e+06	4.75444e+06	7.40143e+06	788382	7.16578e+06	744013	722470
556	41.0123	2	697.871	1393.73	0.00319773	2.29438	44.27	VQPYLDEFQKK		Q3V2G1	Q3V2G1;O08855;Q58EV2	O08855;Q58EV2		Q3V2G1_MOUSE Putative uncharacterized protein OS=Mus musculus GN=Apoa1 PE=2 SV=1	1.90971e+06	1.24548e+06	718105	2.31225e+06	3.15361e+06	191500	1.53074e+06	3.52833e+06	875370	1.81007e+06	1.57518e+06	2.20294e+06	2.15994e+06	3.08721e+06	288037	2.97889e+06	439010	434659
151	31.1093	2	520.797	1039.58	0.00109018	1.04868	39.35	ARPALEDLR		Q3V2G1	Q3V2G1;O08855;Q58EV2	O08855;Q58EV2		Q3V2G1_MOUSE Putative uncharacterized protein OS=Mus musculus GN=Apoa1 PE=2 SV=1	5.57971e+06	2.85395e+06	2.04662e+06	3.8381e+06	8.32657e+06	832138	3.62044e+06	6.60046e+06	2.29972e+06	4.57539e+06	3.65393e+06	5.51141e+06	5.60392e+06	6.34682e+06	1.48705e+06	6.66633e+06	2.009e+06	1.28993e+06
303	47.7787	2	633.823	1265.63	0.00249839	1.97403	47.51	VQPYLDEFQK		Q3V2G1	Q3V2G1;O08855;Q58EV2	O08855;Q58EV2		Q3V2G1_MOUSE Putative uncharacterized protein OS=Mus musculus GN=Apoa1 PE=2 SV=1	4.95625e+06	1.35992e+06	1.75653e+06	2.24158e+06	3.76618e+06	1.45198e+06	3.51097e+06	5.99693e+06	562944	1.49335e+06	1.29244e+06	2.96249e+06	3.02259e+06	4.52884e+06	290918	4.77811e+06	288497	288759
312	55.2636	2	620.815	1239.62	0.00211356	1.70502	86.7	DFANVYVDAVK		Q3V2G1	Q3V2G1;O08855	O08855		Q3V2G1_MOUSE Putative uncharacterized protein OS=Mus musculus GN=Apoa1 PE=2 SV=1	4.41099e+06	1.7072e+06	1.60234e+06	2.84631e+06	4.00889e+06	879483	3.03075e+06	5.06666e+06	1.0851e+06	2.27369e+06	1.81741e+06	3.22786e+06	3.04331e+06	3.30282e+06	444615	3.65198e+06	309073	569244
322	41.8034	2	524.278	1046.54	0.0010196	0.974257	43.1	LSPVAEEFR		Q3V2G1	Q3V2G1;O08855;Q58EV2	O08855;Q58EV2		Q3V2G1_MOUSE Putative uncharacterized protein OS=Mus musculus GN=Apoa1 PE=2 SV=1	2.68728e+06	1.55489e+06	1.23037e+06	2.30666e+06	2.69059e+06	1.45042e+06	2.84299e+06	4.25625e+06	747941	1.11625e+06	1.16862e+06	2.72609e+06	2.12009e+06	3.19276e+06	232133	2.81434e+06	213712	318884
502	61.8346	2	533.747	1065.48	0.00182125	1.70933	27.91	DFWDNLEK		Q3V2G1	Q3V2G1;O08855;Q58EV2	O08855;Q58EV2		Q3V2G1_MOUSE Putative uncharacterized protein OS=Mus musculus GN=Apoa1 PE=2 SV=1	1.36616e+06	586123	289550	694829	1.41298e+06	270043	1.50706e+06	2.30446e+06	108063	535024	363693	637146	962326	1.31416e+06	32344.4	1.43563e+06	31265.3	81097.2
527	47.8837	3	489.934	1466.78	0.00277334	1.89077	59.36	VKDFANVYVDAVK		Q3V2G1	Q3V2G1;O08855	O08855		Q3V2G1_MOUSE Putative uncharacterized protein OS=Mus musculus GN=Apoa1 PE=2 SV=1	4.49267e+06	1.3885e+06	1.20346e+06	2.42156e+06	3.19828e+06	693453	2.47491e+06	4.38373e+06	629870	1.63331e+06	1.33141e+06	2.51388e+06	2.72813e+06	4.15561e+06	299267	3.91464e+06	281663	385387
1129	47.7525	2	734.397	1466.78	0.00246387	1.67978	101.17	VKDFANVYVDAVK		Q3V2G1	Q3V2G1;O08855	O08855		Q3V2G1_MOUSE Putative uncharacterized protein OS=Mus musculus GN=Apoa1 PE=2 SV=1	3.4131e+06	1.14852e+06	904386	1.86191e+06	2.70474e+06	429661	1.69104e+06	4.00348e+06	566211	1.19204e+06	1.06374e+06	2.10066e+06	2.27106e+06	2.64454e+06	198560	2.71545e+06	221990	285816
540	41.3557	3	413.212	1236.62	0.00128359	1.03799	46.36	WKEDVELYR		Q3V2G1	Q3V2G1;O08855;Q58EV2	O08855;Q58EV2		Q3V2G1_MOUSE Putative uncharacterized protein OS=Mus musculus GN=Apoa1 PE=2 SV=1	1.32203e+06	817873	38509.9	1.63123e+06	1.76849e+06	217597	1.23713e+06	1.925e+06	39076.6	796541	62337.7	47273.5	555761	406567	138835	1.619e+06	11552.1	225041
1581	41.3557	2	619.315	1236.62	0.00133989	1.08352	41.12	WKEDVELYR		Q3V2G1	Q3V2G1;O08855;Q58EV2	O08855;Q58EV2		Q3V2G1_MOUSE Putative uncharacterized protein OS=Mus musculus GN=Apoa1 PE=2 SV=1	1.20898e+06	759126	130006	1.80336e+06	1.83227e+06	160381	1.53225e+06	1.78595e+06	690455	1.33104e+06	593887	539959	548000	405890	663964	1.26084e+06	644052	427329
625	37.282	2	659.841	1317.67	0.000733328	0.556535	27.81	LSPVAEEFRDR		Q3V2G1	Q3V2G1;O08855;Q58EV2	O08855;Q58EV2		Q3V2G1_MOUSE Putative uncharacterized protein OS=Mus musculus GN=Apoa1 PE=2 SV=1	1.72674e+06	1.46044e+06	906437	746968	852886	308152	698428	1.45291e+06	1.28841e+06	372280	2.1731e+06	2.41862e+06	3.54351e+06	2.71123e+06	788624	1.48687e+06	992725	624320
681	37.0161	2	666.339	1330.66	0.00125643	0.944211	46.96	HSLMPMLETLK	[4] Oxidation (M)|[6] Oxidation (M)	Q3V2G1	Q3V2G1;O08855;Q58EV2	O08855;Q58EV2		Q3V2G1_MOUSE Putative uncharacterized protein OS=Mus musculus GN=Apoa1 PE=2 SV=1	4.10869e+06	3.31702e+06	1.65088e+06	2.49114e+06	4.12391e+06	854662	2.55399e+06	4.99009e+06	3.08666e+06	2.68984e+06	3.70069e+06	4.48391e+06	2.62251e+06	6.5967e+06	2.13491e+06	6.04366e+06	1.9433e+06	1.27108e+06
762	20.7181	2	550.315	1098.62	0.00135945	1.23742	50.98	QKLQELQGR		Q3V2G1	Q3V2G1;O08855;Q58EV2	O08855;Q58EV2		Q3V2G1_MOUSE Putative uncharacterized protein OS=Mus musculus GN=Apoa1 PE=2 SV=1	320659	88446.1	49892.2	110302	601470	122325	12865.2	408756	103887	196223	313117	308815	14726.3	2.4103e+06	722725	2.01735e+06	414082	202121
3972	21.6328	2	550.316	1098.62	0.00364988	3.32226	39.51	QKLQELQGR		Q3V2G1	Q3V2G1;O08855;Q58EV2	O08855;Q58EV2		Q3V2G1_MOUSE Putative uncharacterized protein OS=Mus musculus GN=Apoa1 PE=2 SV=1	5393.61	836.925	9706.75	0	6194.3	1366.84	2912.53	11788.9	36.3058	808.783	0	18061.9	1.52352e+06	15114.4	5373.2	8729.41	763.76	162.39
915	21.2379	3	433.216	1296.63	0.00243725	1.87969	30.55	TQLAPHSEQMR		Q3V2G1	Q3V2G1;O08855;Q58EV2	O08855;Q58EV2		Q3V2G1_MOUSE Putative uncharacterized protein OS=Mus musculus GN=Apoa1 PE=2 SV=1	342989	137411	247859	731969	290139	32267.8	231132	725515	158591	289653	493319	811411	8611.54	2.03288e+06	207407	539535	201222	162928
1151	21.2379	2	422.239	842.463	0.00158071	1.8763	47.01	LQELQGR		Q3V2G1	Q3V2G1;O08855;Q58EV2	O08855;Q58EV2		Q3V2G1_MOUSE Putative uncharacterized protein OS=Mus musculus GN=Apoa1 PE=2 SV=1	124655	37547.9	78897	42031.6	195119	230188	80671.8	145649	23967.6	47479.3	46934.4	64397.5	10358.2	850092	273148	689031	150408	79643.2
7172	22.7024	2	422.239	842.464	0.00309996	3.67964	33.74	LQELQGR		Q3V2G1	Q3V2G1;O08855;Q58EV2	O08855;Q58EV2		Q3V2G1_MOUSE Putative uncharacterized protein OS=Mus musculus GN=Apoa1 PE=2 SV=1	12013.1	17180.4	8986.57	9842.29	10678	5826.8	6641.85	9555.09	8089.66	11481.1	20781.7	9181.4	790381	17901.1	0	12824.8	33746.6	21537.7
1319	17.1381	4	409.457	1633.8	0.00127986	0.783366	36.22	QEMNKDLEEVKQK	[3] Oxidation (M)	Q3V2G1	Q3V2G1;O08855;Q58EV2	O08855;Q58EV2		Q3V2G1_MOUSE Putative uncharacterized protein OS=Mus musculus GN=Apoa1 PE=2 SV=1	535612	237865	158417	425869	856360	34702.8	390739	959139	253172	615552	384996	559768	558916	1.39803e+06	432140	1.3833e+06	188524	128844
2248	17.1702	3	545.607	1633.8	0.000788012	0.482319	39.39	QEMNKDLEEVKQK	[3] Oxidation (M)	Q3V2G1	Q3V2G1;O08855;Q58EV2	O08855;Q58EV2		Q3V2G1_MOUSE Putative uncharacterized protein OS=Mus musculus GN=Apoa1 PE=2 SV=1	491124	186415	134412	286896	804692	33724.2	262575	714496	175157	431728	273573	419200	627685	1.59271e+06	258149	1.59873e+06	168282	133528
49532	17.1047	2	817.907	1633.8	0.00153679	0.940623	54.91	QEMNKDLEEVKQK	[3] Oxidation (M)	Q3V2G1	Q3V2G1;O08855;Q58EV2	O08855;Q58EV2		Q3V2G1_MOUSE Putative uncharacterized protein OS=Mus musculus GN=Apoa1 PE=2 SV=1	21282.4	779.569	824.694	4198.72	17525	0	5551.1	25368.9	1514.77	0	5178.76	13915.8	5782.11	45399.4	2504.93	34442.7	542.782	0
2055	44.2861	2	658.342	1314.67	0.0021022	1.59904	52.36	HSLMPMLETLK	[4] Oxidation (M)	Q3V2G1	Q3V2G1;O08855;Q58EV2	O08855;Q58EV2		Q3V2G1_MOUSE Putative uncharacterized protein OS=Mus musculus GN=Apoa1 PE=2 SV=1	176668	40280.2	324320	846832	347909	69021.5	145159	497923	116504	200182	936439	929477	1.39154e+06	1.27103e+06	38590.2	250889	223695	159730
[truncated: 6,138 more rows]

## Sheet: Table S2
Supplementary Table S2. Transition list for SRM. RT = retention time
[truncated: 529 more rows]

## Sheet: Table S3
Supplementary Table S3. Unchanged protein abundances.
[truncated: 12 more rows]

[truncated: 6 more sheets: Table S4, Figure S1, Table S5, Table S6, Figure S2, Table S7]
